# Supplementary material for: Characterization of Basal Transcriptomes Identifies Potential Metabolic and Virulence-Associated Adaptations Among Diverse Nontyphoidal Salmonella enterica Serovars
Source: Front Microbiol. 2021 Oct 13;12:730411. doi: 10.3389/fmicb.2021.730411 (PMC8552914; doi:10.3389/fmicb.2021.730411)
Supplement: Supplementary file 6 [file Data_Sheet_1.xlsx]

## Sheet: Sheet1
Serovar	NCBI Run/Accession Number	Strain	Source	Year of Isolation	Location	SNP Cluster	Number of Isolates in SNP Cluster	Analysis Isolate Used For
Agona	PRJNA422433	USDA-ARS-USMARC-76341	Unknown	2019	United States	N/A	N/A	Salmonella phylogeny
Anatum	PRJNA236664	USDA-ARS-USMARC-1765	Human clinical - stool	2006	United States	N/A	N/A	Salmonella phylogeny
Bareilly	PRJNA186035	CFSAN000228	Not listed	Not listed	United States	N/A	N/A	Salmonella phylogeny
Berta	PRJNA354244	SA20141895	Not listed	Not listed	Not listed	N/A	N/A	Salmonella phylogeny
Braenderup	PRJNA354244	SA20026289	Not listed	Not listed	Not listed	N/A	N/A	Salmonella phylogeny
Cerro	SRR653931	FSL R8-2349	Environmental - cow feces	2008	United States	N/A	N/A	RNA-seq and pan genome analyses
Cerro	SRR1302803	VA-WGS-00254	Raw ground beef	2015	United States	PDS000001663.48	61	Cerro phylogeny
Cerro	SRR1373611	VA-WGS-00262	Raw ground beef	2015	United States	PDS000030079.5	18	Pan genome analyses
Cerro	SRR1373615	VA-WGS-00267	Raw ground beef	2015	United States	PDS000001664.7	5	Cerro phylogeny
Cerro	SRR1796132	FDA866856-1	Dog treat	2015	United States	PDS000030836.20	41	Pan genome analyses
Cerro	SRR2124446	CFSAN034222	Raw egg white	2015	United States	PDS000001477.9	10	Pan genome analyses
Cerro	SRR3453158	FDA482604-2	Fresh green pace peppers	2016	Mexico	PDS000001663.48	61	Cerro phylogeny
Cerro	SRR3664938	CVM N42506	Ground beef	2016	United States	PDS000076460.1	97	Pan genome analyses
Cerro	SRR3666675	FSIS1606773	Environmental - dairy cow	2016	United States	PDS000040475.12	30	Pan genome analyses
Cerro	SRR4175514	OH-1011898	Environmental - feed	2016	United States	No SNP cluster	N/A	Pan genome analyses
Cerro	SRR4252407	FSIS1607549	Animal cattle - steer	2016	United States	PDS000001663.48	61	Cerro phylogeny
Cerrp	SRR5386729	CFSAN025428	Retail meat	2017	United States	PDS000004872.10	10	Cerro phylogeny
Cerro	SRR5441610	FSIS1710209	Environmental - dairy cow	2017	United States	No SNP cluster	N/A	Pan genome analyses
Cerro	SRR5633068	337036	Human clinical - stool	2017	United Kingdom	PDS000001373.18	21	Pan genome analyses
Cerro	SRR5825473	FSIS1702574	Environmental - dairy cow	2017	United States	No SNP cluster	N/A	Pan genome analyses
Cerro	SRR6260863	OH-17-21295	Environmental - cow feces	2017	United States	PDS000039277.1	3	Pan genome analyses
Cerro	SRR6682103	PNUSAS032516	Human clinical - stool	2018	United States	PDS000030781.8	11	Pan genome analyses
Cerro	SRR6819391	FSIS11807882	Environmental - swine	2018	United States	PDS000030058.63	119	Pan genome analyses
Cerro	SRR6819588	FSIS11808058	Environmental - dairy cow	2018	United States	PDS000061110.1	4	Pan genome analyses
Cerro	SRR7439336	FSIS11810664	Environmental - dairy cow	2018	United States	No SNP cluster	N/A	Pan genome analyses
Cerro	SRR7724222	FSIS11812971	Environmental - dairy cow	2018	United States	No SNP cluster	N/A	Pan genome analyses
Enteritidis	PRJNA219482	EC20090641	Chicken-abbatoir	2008	Canada	N/A	N/A	Salmonella phylogeny
Heidelberg	PRJNA20045	SL476	Not listed	Not listed	Not listed	N/A	N/A	Salmonella phylogeny
I 4,[5],12:i:-	PRJNA522746	PNCS009991	Human clinical - stool	2012	Canada	N/A	N/A	Salmonella phylogeny
Infantis	PRJNA292666	FSIS1502916	Comminuted chicken	2015	United States	N/A	N/A	Salmonella phylogeny
Javiana	PRJNA627875	FSL S5-0395	Human clinical	2004	United States	N/A	N/A	RNA-seq and pan genome analyses
Javiana	SRR1509381	2013K-0119	Human clinical - stool	2014	United States	PDS000031655.1	6	Pan genome analyses
Javiana	SRR1561167	FCC0214	Lobster	2015	Indonesia	No SNP cluster	N/A	Pan genome analyses
Javiana	SRR1962283	73638	Human clinical - stool	2015	United Kingdom	No SNP cluster	N/A	Pan genome analyses
Javiana	SRR1965602	89869	Human clinical - stool	2015	United Kingdom	PDS000031042.1	2	Pan genome analyses
Javiana	SRR3092111	FDA464126	Peppers	2016	Mexico	No SNP cluster	N/A	Pan genome analyses
Javiana	SRR3137186	PNUSAS001445	Human clinical - stool	2016	United States	PDS000026970.450	3653	Pan genome analyses
Javiana	SRR5152112	PNUSAS006035	Human clinical - stool	2017	United States	PDS000030196.1	3	Pan genome analyses
Javiana	SRR5160225	Not listed	Human clinical - stool	2017	United States	PDS000027927.135	409	Pan genome analyses
Javiana	SRR5289505	FDA632563	Crazy dip candy	2017	Pakistan	PDS000001767.7	5	Pan genome analyses
Javiana	SRR5429767	Not listed	Human clinical - stool	2017	United States	PDS000002100.37	46	Pan genome analyses
Javiana	SRR5508324	PNUSAS012637	Human clinical - stool	2017	United States	PDS000002089.227	372	Pan genome analyses
Javiana	SRR5583207	352016	Human clinical - stool	2017	United Kingdom	PDS000028979.3	9	Pan genome analyses
Javiana	SRR5725238	2015AM-1827	Human clinical - stool	2017	United States	PDS000026915.61	166	Pan genome analyses
Javiana	SRR6760627	PNUSAS034277	Human clinical - stool	2018	United States	PDS000026948.49	102	Pan genome analyses
Javiana	SRR8082595	FDA1048408-C002-014	Kratom	2018	United States	PDS000044773.24	73	Pan genome analyses
Javiana	PRJNA528985	FARPER-220	Broiler chicken	2017	Peru	N/A	N/A	Salmonella phylogeny
Mississippi	GCA_008436485.1	2015AM-1876	Human clinical - stool	2015	United States	N/A	N/A	Salmonella phylogeny
Montevideo	GCA_002761395.1	USDA-ARS-USMARC-1912	Bovine hide	2005	United States	N/A	N/A	Salmonella phylogeny
Muenchen	PRJNA576703	LG24	Almond drupe	2016	United States	N/A	N/A	Salmonella phylogeny
Newport	PRJNA285350	0211-109	Bovine stool	2002	United States	N/A	N/A	Salmonella phylogeny
Oranienburg	PRJNA186035	CFSAN076211	Raw pecans	Not listed	United States	N/A	N/A	Salmonella phylogeny
Paratyphi B var. Java	PRJEB6403	NCTC5706	Not listed	Not listed	Not listed	N/A	N/A	Salmonella phylogeny
Saintpaul	PRJNA231221	FDAARGOS_373	Human clinical	2014	United States	N/A	N/A	Salmonella phylogeny
Thompson	PRJEB6403	NCTC8496	Not listed	Not listed	Not listed	N/A	N/A	Salmonella phylogeny
Typhi	PRJNA236	CT 18	Human clinical	1993	Vietnam	N/A	N/A	Salmonella phylogeny
Typhimurium	GCA_000022165.1	ATCC 14028S	Chicken tissue	1960	United States	N/A	N/A	RNA-seq and pan genome analyses
Typhimurium	SRR1584385	FDN0136	Thai peppers	2015	Taiwan	PDS000026800.181	425	Pan genome analyses
Typhimurium	SRR1645528	1817	Human clinical - stool	2016	Australia	PDS000031528.8	371	Pan genome analyses
Typhimurium	SRR2032536	FDA495569	Pet treat	2015	Brazil	PDS000013845.255	662	Pan genome analyses
Typhimurium	SRR2163453	H123940747	Human clinical - stool	2015	United Kingdom	PDS000030204.38	208	Pan genome analyses
Typhimurium	SRR3027704	CFSAN031593	Environmental - camel	2016	Ethiopia	PDS000065588.71	2898	Pan genome analyses
Typhimurium	SRR3476845	65_E2330	Environmental - Perspex door	2017	Australia	PDS000013721.15	437	Pan genome analyses
Typhimurium	SRR3570188	Not listed	Human clinical - stool	2017	Australia	PDS000026739.9	575	Pan genome analyses
Typhimurium	SRR3570409	Not listed	Human clinical - stool	2017	Australia	PDS000030268.7	199	Pan genome analyses
Typhimurium	SRR5023230	PNUSAS005148	Human clinical - stool	2016	United States	PDS000032655.171	469	Pan genome analyses
Typhimurium	SRR5057139	ARIM-STM412-13	Beef	2016	Argentina	PDS000032663.65	278	Pan genome analyses
Typhimurium	SRR5209741	2014AM-2941	Human clinical - stool	2017	United States	PDS000013650.154	465	Pan genome analyses
Typhimurium	SRR5585246	PNUSAS012682	Human clinical - stool	2017	United States	PDS000026617.253	690	Pan genome analyses
Typhimurium	SRR6493469	FSIS11706604	Environmental - chicken	2018	United States	PDS000026710.260	1792	Pan genome analyses
Typhimurium	SRR8470583	NC_810120182	Environmental - dog	2019	Paraguay	PDS000032663.65	278	Pan genome analyses
Typhimurium	SRR8888472	FSIS21923899	Raw intact chicken	2019	United States	PDS000026711.154	319	Pan genome analyses
