# Supplementary material for: Characterization of Basal Transcriptomes Identifies Potential Metabolic and Virulence-Associated Adaptations Among Diverse Nontyphoidal Salmonella enterica Serovars
Source: Front Microbiol. 2021 Oct 13;12:730411. doi: 10.3389/fmicb.2021.730411 (PMC8552914; doi:10.3389/fmicb.2021.730411)
Supplement: Supplementary file 7 [file Data_Sheet_2.xlsx]

## Sheet: Sheet1
Gene	Non-unique Gene name	Annotation	No. isolates	No. sequences	Avg sequences per isolate	Genome Fragmenta	Order within Fragmentb	Accessory Fragment3c	Accessory Order with Fragmentd	QCe	Min group size nucf	Max group size nucg	Avg group size nuch	14028s_NCBI	FSL-R8-2349_S17_L001_contigs_long	S5_0395_long	SRR1373611	SRR1509381	SRR1561167	SRR1584385	SRR1645528	SRR1796132	SRR1962283	SRR1965602	SRR2032536	SRR2075040	SRR2124446	SRR2163453	SRR3027704	SRR3092111	SRR3137186	SRR3476845	SRR3570188	SRR3570409	SRR3664938_contigs_long.fasta	SRR4175514	SRR5023230	SRR5057139	SRR5152112	SRR5160225	SRR5209741	SRR5289505	SRR5429767	SRR5441610	SRR5508324	SRR5583207	SRR5585246	SRR5633068	SRR5725238
group_1053		hypothetical protein	48	48	1	1	3604				404	404	404	EEOABMNO_00010	AJGAFMDA_00942	IBJCNMFN_01897	BBMKDBAA_01718	FENECDNO_01742	BFEGIENF_02937	IMLJGFOD_01168	PKKBODMO_00025	MOFEGBOE_00239	MPGCEFDH_02041	EMLHLPPP_02314	CMMKNNBM_01495	BEBCDICL_03703	JJHNNGDM_03243	MIKJKMGH_01052	OHKOANCB_00893	HHOHIPGL_00965	KIGMIAMF_02523	PFIDBENL_03453	HJOIHEIF_03383	HKDGGHAM_01606	KCFCPCJG_00326	JBLLBHIA_00854	JLBDBLJE_01176	ODIEHOAI_02267	OBCEHLOK_03014	LBHLPMOJ_02580	KMEICMGN_01568	PIBJFFPJ_02704	MKMDODBG_02458	JCMDAKMG_00240	LOMBOFOJ_03534	PNOEFCON_03730	OPBJBMII_01769	PIJHAKBD_01701	IAEPNGOP_01612
chuR_2		Anaerobic sulfatase-maturating enzyme	48	48	1	1	3576				1190	1229	1201	EEOABMNO_00036	AJGAFMDA_00967	IBJCNMFN_01921	BBMKDBAA_01743	FENECDNO_01766	BFEGIENF_02961	IMLJGFOD_01142	PKKBODMO_04564	MOFEGBOE_00214	MPGCEFDH_02065	EMLHLPPP_02290	CMMKNNBM_01521	BEBCDICL_03676	JJHNNGDM_03933	MIKJKMGH_01026	OHKOANCB_04095	HHOHIPGL_00989	KIGMIAMF_02547	PFIDBENL_03427	HJOIHEIF_04236	HKDGGHAM_01580	KCFCPCJG_00351	JBLLBHIA_00879	JLBDBLJE_01150	ODIEHOAI_02241	OBCEHLOK_03038	LBHLPMOJ_02604	KMEICMGN_01594	PIBJFFPJ_02728	MKMDODBG_02482	JCMDAKMG_00215	LOMBOFOJ_03558	PNOEFCON_03754	OPBJBMII_01795	PIJHAKBD_01727	IAEPNGOP_01588
dapH		2,3,4,5-tetrahydropyridine-2,6-dicarboxylate N-acetyltransferase	48	48	1	1	3540				596	596	596	EEOABMNO_00069	AJGAFMDA_00999	IBJCNMFN_01954	BBMKDBAA_02023	FENECDNO_02946	BFEGIENF_03712	IMLJGFOD_01598	PKKBODMO_01888	MOFEGBOE_00182	MPGCEFDH_02098	EMLHLPPP_03530	CMMKNNBM_03430	BEBCDICL_01905	JJHNNGDM_03858	MIKJKMGH_03492	OHKOANCB_04153	HHOHIPGL_01016	KIGMIAMF_02580	PFIDBENL_03100	HJOIHEIF_04327	HKDGGHAM_02853	KCFCPCJG_00383	JBLLBHIA_02685	JLBDBLJE_02456	ODIEHOAI_02753	OBCEHLOK_03514	LBHLPMOJ_03487	KMEICMGN_02545	PIBJFFPJ_03575	MKMDODBG_03272	JCMDAKMG_00183	LOMBOFOJ_03247	PNOEFCON_03150	OPBJBMII_02648	PIJHAKBD_01963	IAEPNGOP_01555
araA		L-arabinose isomerase	48	48	1	1	3507				926	1502	1490	EEOABMNO_00100	AJGAFMDA_01717	IBJCNMFN_01987	BBMKDBAA_02054	FENECDNO_02980	BFEGIENF_03745	IMLJGFOD_01568	PKKBODMO_01857	MOFEGBOE_00151	MPGCEFDH_02131	EMLHLPPP_03563	CMMKNNBM_03945	BEBCDICL_01873	JJHNNGDM_03410	MIKJKMGH_03461	OHKOANCB_03002	HHOHIPGL_01049	KIGMIAMF_02613	PFIDBENL_03069	HJOIHEIF_01983	HKDGGHAM_02822	KCFCPCJG_00414	JBLLBHIA_02654	JLBDBLJE_02424	ODIEHOAI_02784	OBCEHLOK_03480	LBHLPMOJ_03520	KMEICMGN_02576	PIBJFFPJ_03542	MKMDODBG_03239	JCMDAKMG_00152	LOMBOFOJ_03280	PNOEFCON_03183	OPBJBMII_02679	PIJHAKBD_01994	IAEPNGOP_01522
leuD1		3-isopropylmalate dehydratase small subunit 1	48	48	1	1	3497				605	605	605	EEOABMNO_00109	AJGAFMDA_01708	IBJCNMFN_01996	BBMKDBAA_02063	FENECDNO_02989	BFEGIENF_03754	IMLJGFOD_01559	PKKBODMO_01848	MOFEGBOE_00142	MPGCEFDH_02140	EMLHLPPP_03572	CMMKNNBM_01387	BEBCDICL_01864	JJHNNGDM_03401	MIKJKMGH_03452	OHKOANCB_03011	HHOHIPGL_01058	KIGMIAMF_02622	PFIDBENL_03060	HJOIHEIF_01974	HKDGGHAM_02813	KCFCPCJG_00423	JBLLBHIA_02645	JLBDBLJE_02415	ODIEHOAI_02793	OBCEHLOK_03471	LBHLPMOJ_03529	KMEICMGN_02585	PIBJFFPJ_03533	MKMDODBG_03230	JCMDAKMG_00143	LOMBOFOJ_03289	PNOEFCON_03192	OPBJBMII_02688	PIJHAKBD_02004	IAEPNGOP_01513
epsE		Type II secretion system protein E	48	48	1	1	3464				869	1385	1374	EEOABMNO_00141	AJGAFMDA_01676	IBJCNMFN_02028	BBMKDBAA_02095	FENECDNO_03021	BFEGIENF_03786	IMLJGFOD_01527	PKKBODMO_01816	MOFEGBOE_00110	MPGCEFDH_02172	EMLHLPPP_03604	CMMKNNBM_01419	BEBCDICL_01832	JJHNNGDM_01018	MIKJKMGH_03420	OHKOANCB_03043	HHOHIPGL_01090	KIGMIAMF_02654	PFIDBENL_03028	HJOIHEIF_01942	HKDGGHAM_02781	KCFCPCJG_00455	JBLLBHIA_02613	JLBDBLJE_02382	ODIEHOAI_02825	OBCEHLOK_03439	LBHLPMOJ_03561	KMEICMGN_02617	PIBJFFPJ_03501	MKMDODBG_03198	JCMDAKMG_00111	LOMBOFOJ_03321	PNOEFCON_03224	OPBJBMII_02720	PIJHAKBD_02036	IAEPNGOP_01481
levD		hypothetical protein	48	48	1	1	3429				440	440	440	EEOABMNO_00177	AJGAFMDA_01646	IBJCNMFN_02062	BBMKDBAA_02125	FENECDNO_03055	BFEGIENF_03820	IMLJGFOD_01491	PKKBODMO_01780	MOFEGBOE_00080	MPGCEFDH_02206	EMLHLPPP_03638	CMMKNNBM_03068	BEBCDICL_01802	JJHNNGDM_00988	MIKJKMGH_03525	OHKOANCB_03826	HHOHIPGL_01123	KIGMIAMF_02688	PFIDBENL_02992	HJOIHEIF_01906	HKDGGHAM_02745	KCFCPCJG_00485	JBLLBHIA_02583	JLBDBLJE_02347	ODIEHOAI_02860	OBCEHLOK_03405	LBHLPMOJ_03595	KMEICMGN_02653	PIBJFFPJ_03467	MKMDODBG_03164	JCMDAKMG_00081	LOMBOFOJ_03355	PNOEFCON_03258	OPBJBMII_02756	PIJHAKBD_02066	IAEPNGOP_01447
folK		2-amino-4-hydroxy-6-hydroxymethyldihydropteridine pyrophosphokinase	48	48	1	1	3419				479	479	479	EEOABMNO_00182	AJGAFMDA_01634	IBJCNMFN_02074	BBMKDBAA_02137	FENECDNO_03067	BFEGIENF_03832	IMLJGFOD_01486	PKKBODMO_01775	MOFEGBOE_00068	MPGCEFDH_02218	EMLHLPPP_03650	CMMKNNBM_03073	BEBCDICL_01790	JJHNNGDM_03547	MIKJKMGH_03530	OHKOANCB_03821	HHOHIPGL_01135	KIGMIAMF_02700	PFIDBENL_02987	HJOIHEIF_01901	HKDGGHAM_02740	KCFCPCJG_00497	JBLLBHIA_02571	JLBDBLJE_02342	ODIEHOAI_02865	OBCEHLOK_03393	LBHLPMOJ_03607	KMEICMGN_02658	PIBJFFPJ_03455	MKMDODBG_03152	JCMDAKMG_00069	LOMBOFOJ_03368	PNOEFCON_03270	OPBJBMII_02761	PIJHAKBD_02078	IAEPNGOP_01434
thpR		RNA 2',3'-cyclic phosphodiesterase	48	48	1	1	3409				530	533	530	EEOABMNO_00187	AJGAFMDA_01629	IBJCNMFN_02079	BBMKDBAA_02142	FENECDNO_03072	BFEGIENF_03837	IMLJGFOD_01481	PKKBODMO_01770	MOFEGBOE_00063	MPGCEFDH_02223	EMLHLPPP_03655	CMMKNNBM_03078	BEBCDICL_01785	JJHNNGDM_03552	MIKJKMGH_03535	OHKOANCB_03816	HHOHIPGL_01140	KIGMIAMF_02705	PFIDBENL_02982	HJOIHEIF_01896	HKDGGHAM_02735	KCFCPCJG_00502	JBLLBHIA_02566	JLBDBLJE_02337	ODIEHOAI_02870	OBCEHLOK_03388	LBHLPMOJ_03612	KMEICMGN_02663	PIBJFFPJ_03450	MKMDODBG_03147	JCMDAKMG_00064	LOMBOFOJ_03373	PNOEFCON_03275	OPBJBMII_02766	PIJHAKBD_02083	IAEPNGOP_01429
fhuB		Iron(3 )-hydroxamate import system permease protein FhuB	48	48	1	1	3403				788	2057	2030	EEOABMNO_00193	AJGAFMDA_01623	IBJCNMFN_02085	BBMKDBAA_02148	FENECDNO_03078	BFEGIENF_03843	IMLJGFOD_01475	PKKBODMO_01764	MOFEGBOE_00057	MPGCEFDH_02229	EMLHLPPP_03661	CMMKNNBM_04306	BEBCDICL_01779	JJHNNGDM_03558	MIKJKMGH_03541	OHKOANCB_03810	HHOHIPGL_01146	KIGMIAMF_02711	PFIDBENL_02976	HJOIHEIF_01890	HKDGGHAM_02729	KCFCPCJG_00508	JBLLBHIA_02560	JLBDBLJE_02331	ODIEHOAI_02876	OBCEHLOK_03382	LBHLPMOJ_03618	KMEICMGN_02669	PIBJFFPJ_03444	MKMDODBG_03141	JCMDAKMG_00058	LOMBOFOJ_03379	PNOEFCON_03281	OPBJBMII_02772	PIJHAKBD_02090	IAEPNGOP_01423
proP_3		Proline/betaine transporter	48	48	1	1	3382				1025	1301	1283	EEOABMNO_00212	AJGAFMDA_03053	IBJCNMFN_02097	BBMKDBAA_02168	FENECDNO_03091	BFEGIENF_03854	IMLJGFOD_01456	PKKBODMO_01745	MOFEGBOE_00037	MPGCEFDH_02241	EMLHLPPP_03672	CMMKNNBM_01924	BEBCDICL_01768	JJHNNGDM_01484	MIKJKMGH_03561	OHKOANCB_03259	HHOHIPGL_01158	KIGMIAMF_02723	PFIDBENL_02957	HJOIHEIF_03436	HKDGGHAM_04148	KCFCPCJG_00528	JBLLBHIA_02540	JLBDBLJE_02312	ODIEHOAI_02895	OBCEHLOK_03369	LBHLPMOJ_03631	KMEICMGN_02688	PIBJFFPJ_03433	MKMDODBG_03129	JCMDAKMG_00037	LOMBOFOJ_03391	PNOEFCON_03292	OPBJBMII_02791	PIJHAKBD_02109	IAEPNGOP_01411
pchR		Regulatory protein PchR	48	48	1	1	1056				536	1004	877	EEOABMNO_00366	AJGAFMDA_00345	IBJCNMFN_01443	BBMKDBAA_02427	FENECDNO_02161	BFEGIENF_01014	IMLJGFOD_01732	PKKBODMO_02570	MOFEGBOE_02580	MPGCEFDH_00531	EMLHLPPP_00823	CMMKNNBM_00758	BEBCDICL_00991	JJHNNGDM_02532	MIKJKMGH_01821	OHKOANCB_01385	HHOHIPGL_03340	KIGMIAMF_01604	PFIDBENL_00673	HJOIHEIF_00653	HKDGGHAM_01525	KCFCPCJG_01654	JBLLBHIA_02386	JLBDBLJE_00789	ODIEHOAI_02604	OBCEHLOK_03558	LBHLPMOJ_00030	KMEICMGN_02274	PIBJFFPJ_00763	MKMDODBG_03314	JCMDAKMG_00515	LOMBOFOJ_01456	PNOEFCON_00979	OPBJBMII_01384	PIJHAKBD_00822	IAEPNGOP_02394
group_1091		hypothetical protein	48	48	1	1	1086				284	320	287	EEOABMNO_00394	AJGAFMDA_00374	IBJCNMFN_01415	BBMKDBAA_02456	FENECDNO_02189	BFEGIENF_01042	IMLJGFOD_01704	PKKBODMO_02542	MOFEGBOE_02551	MPGCEFDH_00503	EMLHLPPP_00851	CMMKNNBM_00786	BEBCDICL_00963	JJHNNGDM_00553	MIKJKMGH_01849	OHKOANCB_04175	HHOHIPGL_03312	KIGMIAMF_01632	PFIDBENL_00701	HJOIHEIF_00681	HKDGGHAM_01497	KCFCPCJG_01625	JBLLBHIA_02357	JLBDBLJE_00817	ODIEHOAI_02576	OBCEHLOK_03586	LBHLPMOJ_00058	KMEICMGN_02246	PIBJFFPJ_00791	MKMDODBG_03342	JCMDAKMG_00486	LOMBOFOJ_01484	PNOEFCON_00951	OPBJBMII_01356	PIJHAKBD_00794	IAEPNGOP_02366
group_1096		hypothetical protein	48	48	1	1	1132				308	491	487	EEOABMNO_00438	AJGAFMDA_00418	IBJCNMFN_01373	BBMKDBAA_02501	FENECDNO_02231	BFEGIENF_01084	IMLJGFOD_01660	PKKBODMO_02498	MOFEGBOE_02507	MPGCEFDH_00461	EMLHLPPP_00893	CMMKNNBM_01127	BEBCDICL_00919	JJHNNGDM_00509	MIKJKMGH_01893	OHKOANCB_02310	HHOHIPGL_03270	KIGMIAMF_01674	PFIDBENL_00745	HJOIHEIF_00726	HKDGGHAM_01452	KCFCPCJG_01581	JBLLBHIA_02313	JLBDBLJE_00861	ODIEHOAI_02532	OBCEHLOK_03628	LBHLPMOJ_00100	KMEICMGN_02202	PIBJFFPJ_00833	MKMDODBG_03384	JCMDAKMG_00442	LOMBOFOJ_01526	PNOEFCON_00909	OPBJBMII_01312	PIJHAKBD_00750	IAEPNGOP_02323
comEA		ComE operon protein 1	48	48	1	1	1151				308	374	372	EEOABMNO_00456	AJGAFMDA_00436	IBJCNMFN_01357	BBMKDBAA_02519	FENECDNO_02247	BFEGIENF_01103	IMLJGFOD_01642	PKKBODMO_02480	MOFEGBOE_02489	MPGCEFDH_00445	EMLHLPPP_00912	CMMKNNBM_01109	BEBCDICL_00901	JJHNNGDM_00491	MIKJKMGH_01911	OHKOANCB_02292	HHOHIPGL_03254	KIGMIAMF_01690	PFIDBENL_00763	HJOIHEIF_00744	HKDGGHAM_01433	KCFCPCJG_01563	JBLLBHIA_02295	JLBDBLJE_00879	ODIEHOAI_02514	OBCEHLOK_03644	LBHLPMOJ_00116	KMEICMGN_02184	PIBJFFPJ_00852	MKMDODBG_03400	JCMDAKMG_00424	LOMBOFOJ_01542	PNOEFCON_00890	OPBJBMII_01294	PIJHAKBD_00731	IAEPNGOP_02307
dnaX		DNA polymerase III subunit tau	48	48	1	1	1182				464	1928	1871	EEOABMNO_00485	AJGAFMDA_00466	IBJCNMFN_01327	BBMKDBAA_02549	FENECDNO_02277	BFEGIENF_01132	IMLJGFOD_03087	PKKBODMO_02451	MOFEGBOE_02459	MPGCEFDH_00415	EMLHLPPP_00941	CMMKNNBM_03258	BEBCDICL_00872	JJHNNGDM_00461	MIKJKMGH_01940	OHKOANCB_02264	HHOHIPGL_03224	KIGMIAMF_01720	PFIDBENL_00792	HJOIHEIF_00773	HKDGGHAM_01404	KCFCPCJG_01533	JBLLBHIA_02265	JLBDBLJE_00908	ODIEHOAI_02485	OBCEHLOK_03674	LBHLPMOJ_00146	KMEICMGN_02155	PIBJFFPJ_00881	MKMDODBG_03430	JCMDAKMG_00394	LOMBOFOJ_01572	PNOEFCON_00861	OPBJBMII_01265	PIJHAKBD_00701	IAEPNGOP_02277
mggB		Mannosylglucosyl-3-phosphoglycerate phosphatase	48	48	1	1	1192				1343	1652	1645	EEOABMNO_00496	AJGAFMDA_00476	IBJCNMFN_01316	BBMKDBAA_01763	FENECDNO_02288	BFEGIENF_01143	IMLJGFOD_03098	PKKBODMO_04074	MOFEGBOE_02449	MPGCEFDH_00404	EMLHLPPP_00952	CMMKNNBM_03269	BEBCDICL_00862	JJHNNGDM_04235	MIKJKMGH_01951	OHKOANCB_03593	HHOHIPGL_03213	KIGMIAMF_01731	PFIDBENL_00803	HJOIHEIF_00784	HKDGGHAM_01393	KCFCPCJG_01523	JBLLBHIA_02255	JLBDBLJE_00919	ODIEHOAI_03138	OBCEHLOK_00002	LBHLPMOJ_00157	KMEICMGN_02144	PIBJFFPJ_00892	MKMDODBG_00002	JCMDAKMG_00384	LOMBOFOJ_01583	PNOEFCON_00850	OPBJBMII_01253	PIJHAKBD_00691	IAEPNGOP_02266
ybcI		Inner membrane protein YbcI	48	48	1	1	1220				545	548	546	EEOABMNO_00542	AJGAFMDA_00502	IBJCNMFN_01288	BBMKDBAA_01789	FENECDNO_02316	BFEGIENF_01171	IMLJGFOD_03144	PKKBODMO_04120	MOFEGBOE_02423	MPGCEFDH_00376	EMLHLPPP_00980	CMMKNNBM_01352	BEBCDICL_00818	JJHNNGDM_02725	MIKJKMGH_01997	OHKOANCB_03558	HHOHIPGL_03185	KIGMIAMF_01759	PFIDBENL_00849	HJOIHEIF_00830	HKDGGHAM_01347	KCFCPCJG_01497	JBLLBHIA_02229	JLBDBLJE_00966	ODIEHOAI_03092	OBCEHLOK_00030	LBHLPMOJ_00185	KMEICMGN_02097	PIBJFFPJ_00920	MKMDODBG_00030	JCMDAKMG_00358	LOMBOFOJ_01611	PNOEFCON_00821	OPBJBMII_01207	PIJHAKBD_00666	IAEPNGOP_02238
fimA_3		Type-1 fimbrial protein, A chain	48	48	1	1	1223				485	557	555	EEOABMNO_00545	AJGAFMDA_00505	IBJCNMFN_01285	BBMKDBAA_01792	FENECDNO_02319	BFEGIENF_01174	IMLJGFOD_03147	PKKBODMO_04123	MOFEGBOE_02420	MPGCEFDH_00373	EMLHLPPP_00983	CMMKNNBM_01355	BEBCDICL_00815	JJHNNGDM_02728	MIKJKMGH_02000	OHKOANCB_03555	HHOHIPGL_03182	KIGMIAMF_01762	PFIDBENL_00852	HJOIHEIF_00833	HKDGGHAM_01344	KCFCPCJG_01494	JBLLBHIA_02226	JLBDBLJE_00969	ODIEHOAI_03089	OBCEHLOK_00033	LBHLPMOJ_00188	KMEICMGN_02094	PIBJFFPJ_00923	MKMDODBG_00033	JCMDAKMG_00355	LOMBOFOJ_01614	PNOEFCON_00818	OPBJBMII_01204	PIJHAKBD_00663	IAEPNGOP_02235
sfmC_1		putative fimbrial chaperone SfmC	48	48	1	1	1225				368	692	685	EEOABMNO_00547	AJGAFMDA_00507	IBJCNMFN_01283	BBMKDBAA_01794	FENECDNO_02321	BFEGIENF_01176	IMLJGFOD_03149	PKKBODMO_04125	MOFEGBOE_02418	MPGCEFDH_00371	EMLHLPPP_00985	CMMKNNBM_01357	BEBCDICL_00813	JJHNNGDM_02730	MIKJKMGH_02002	OHKOANCB_03553	HHOHIPGL_03180	KIGMIAMF_01764	PFIDBENL_00854	HJOIHEIF_00835	HKDGGHAM_01342	KCFCPCJG_01492	JBLLBHIA_02224	JLBDBLJE_00971	ODIEHOAI_03087	OBCEHLOK_00035	LBHLPMOJ_00190	KMEICMGN_02092	PIBJFFPJ_00925	MKMDODBG_00035	JCMDAKMG_00353	LOMBOFOJ_01616	PNOEFCON_00816	OPBJBMII_01202	PIJHAKBD_00661	IAEPNGOP_02233
rclR_2		RCS-specific HTH-type transcriptional activator RclR	48	48	1	1	1293				854	854	854	EEOABMNO_00563	AJGAFMDA_03123	IBJCNMFN_01267	BBMKDBAA_01864	FENECDNO_02337	BFEGIENF_01192	IMLJGFOD_03166	PKKBODMO_02105	MOFEGBOE_02721	MPGCEFDH_00355	EMLHLPPP_01001	CMMKNNBM_01373	BEBCDICL_02553	JJHNNGDM_01870	MIKJKMGH_02018	OHKOANCB_01398	HHOHIPGL_03650	KIGMIAMF_01780	PFIDBENL_00869	HJOIHEIF_00851	HKDGGHAM_01326	KCFCPCJG_02275	JBLLBHIA_03236	JLBDBLJE_00987	ODIEHOAI_03071	OBCEHLOK_00051	LBHLPMOJ_00206	KMEICMGN_02076	PIBJFFPJ_00941	MKMDODBG_00051	JCMDAKMG_03617	LOMBOFOJ_01632	PNOEFCON_00800	OPBJBMII_01186	PIJHAKBD_00584	IAEPNGOP_02217
lip-1_1		Lipase 1	48	48	1	1	1300				1196	1970	1953	EEOABMNO_00570	AJGAFMDA_03130	IBJCNMFN_01260	BBMKDBAA_01871	FENECDNO_02344	BFEGIENF_01199	IMLJGFOD_03173	PKKBODMO_02098	MOFEGBOE_02728	MPGCEFDH_00348	EMLHLPPP_01008	CMMKNNBM_04485	BEBCDICL_02560	JJHNNGDM_01863	MIKJKMGH_02025	OHKOANCB_01405	HHOHIPGL_03643	KIGMIAMF_01787	PFIDBENL_00876	HJOIHEIF_00858	HKDGGHAM_01319	KCFCPCJG_02282	JBLLBHIA_03229	JLBDBLJE_00994	ODIEHOAI_03064	OBCEHLOK_00058	LBHLPMOJ_00213	KMEICMGN_02069	PIBJFFPJ_00948	MKMDODBG_00058	JCMDAKMG_03624	LOMBOFOJ_01639	PNOEFCON_00793	OPBJBMII_01179	PIJHAKBD_00577	IAEPNGOP_02210
entF		Enterobactin synthase component F	48	48	1	1	1311				431	3884	3797	EEOABMNO_00588	AJGAFMDA_03148	IBJCNMFN_01249	BBMKDBAA_01889	FENECDNO_02355	BFEGIENF_01210	IMLJGFOD_04222	PKKBODMO_02080	MOFEGBOE_02746	MPGCEFDH_00337	EMLHLPPP_01019	CMMKNNBM_03993	BEBCDICL_02571	JJHNNGDM_01845	MIKJKMGH_02043	OHKOANCB_01423	HHOHIPGL_03632	KIGMIAMF_01798	PFIDBENL_00894	HJOIHEIF_00876	HKDGGHAM_01301	KCFCPCJG_02300	JBLLBHIA_03211	JLBDBLJE_01012	ODIEHOAI_03046	OBCEHLOK_00069	LBHLPMOJ_00224	KMEICMGN_02051	PIBJFFPJ_00959	MKMDODBG_00069	JCMDAKMG_03642	LOMBOFOJ_01650	PNOEFCON_00782	OPBJBMII_01161	PIJHAKBD_00559	IAEPNGOP_02199
fepE		Ferric enterobactin transport protein FepE	48	48	1	1	1312				1034	1136	1133	EEOABMNO_00589	AJGAFMDA_03149	IBJCNMFN_01248	BBMKDBAA_01890	FENECDNO_02356	BFEGIENF_01211	IMLJGFOD_04223	PKKBODMO_02079	MOFEGBOE_02747	MPGCEFDH_00336	EMLHLPPP_01020	CMMKNNBM_03994	BEBCDICL_02572	JJHNNGDM_01844	MIKJKMGH_02044	OHKOANCB_01424	HHOHIPGL_03631	KIGMIAMF_01799	PFIDBENL_00895	HJOIHEIF_00877	HKDGGHAM_01300	KCFCPCJG_02301	JBLLBHIA_03210	JLBDBLJE_01013	ODIEHOAI_03045	OBCEHLOK_00070	LBHLPMOJ_00225	KMEICMGN_02050	PIBJFFPJ_00960	MKMDODBG_00070	JCMDAKMG_03643	LOMBOFOJ_01651	PNOEFCON_00781	OPBJBMII_01160	PIJHAKBD_00558	IAEPNGOP_02198
entA		2,3-dihydro-2,3-dihydroxybenzoate dehydrogenase	48	48	1	1	1321				755	755	755	EEOABMNO_00598	AJGAFMDA_03158	IBJCNMFN_01239	BBMKDBAA_01899	FENECDNO_02365	BFEGIENF_01220	IMLJGFOD_04232	PKKBODMO_02070	MOFEGBOE_02756	MPGCEFDH_00327	EMLHLPPP_01029	CMMKNNBM_04003	BEBCDICL_02581	JJHNNGDM_01835	MIKJKMGH_02053	OHKOANCB_01433	HHOHIPGL_03622	KIGMIAMF_01808	PFIDBENL_00904	HJOIHEIF_00886	HKDGGHAM_01291	KCFCPCJG_02310	JBLLBHIA_03201	JLBDBLJE_01022	ODIEHOAI_03036	OBCEHLOK_00079	LBHLPMOJ_00234	KMEICMGN_02041	PIBJFFPJ_00969	MKMDODBG_00079	JCMDAKMG_03652	LOMBOFOJ_01660	PNOEFCON_00772	OPBJBMII_01151	PIJHAKBD_00549	IAEPNGOP_02189
ybdH		putative oxidoreductase YbdH	48	48	1	1	1325				635	1088	1078	EEOABMNO_00602	AJGAFMDA_03162	IBJCNMFN_01235	BBMKDBAA_01903	FENECDNO_02369	BFEGIENF_01224	IMLJGFOD_04236	PKKBODMO_02066	MOFEGBOE_02760	MPGCEFDH_00323	EMLHLPPP_01033	CMMKNNBM_04007	BEBCDICL_02585	JJHNNGDM_01831	MIKJKMGH_02057	OHKOANCB_01437	HHOHIPGL_03618	KIGMIAMF_01812	PFIDBENL_00908	HJOIHEIF_00890	HKDGGHAM_01287	KCFCPCJG_02314	JBLLBHIA_03197	JLBDBLJE_01026	ODIEHOAI_03032	OBCEHLOK_00083	LBHLPMOJ_00238	KMEICMGN_02037	PIBJFFPJ_00973	MKMDODBG_00083	JCMDAKMG_03656	LOMBOFOJ_01664	PNOEFCON_00768	OPBJBMII_01147	PIJHAKBD_00545	IAEPNGOP_02185
noc		Nucleoid occlusion protein	48	48	1	1	1327				617	617	617	EEOABMNO_00604	AJGAFMDA_03164	IBJCNMFN_01233	BBMKDBAA_01905	FENECDNO_02371	BFEGIENF_01226	IMLJGFOD_04238	PKKBODMO_02064	MOFEGBOE_02762	MPGCEFDH_00321	EMLHLPPP_01035	CMMKNNBM_04434	BEBCDICL_02587	JJHNNGDM_01829	MIKJKMGH_02059	OHKOANCB_01439	HHOHIPGL_03616	KIGMIAMF_01814	PFIDBENL_00910	HJOIHEIF_00892	HKDGGHAM_01285	KCFCPCJG_02316	JBLLBHIA_03195	JLBDBLJE_01028	ODIEHOAI_03030	OBCEHLOK_00085	LBHLPMOJ_00240	KMEICMGN_02035	PIBJFFPJ_00975	MKMDODBG_00085	JCMDAKMG_03658	LOMBOFOJ_01666	PNOEFCON_00766	OPBJBMII_01145	PIJHAKBD_00543	IAEPNGOP_02183
dmsD_2		Tat proofreading chaperone DmsD	48	48	1	1	1334				530	560	559	EEOABMNO_00610	AJGAFMDA_02099	IBJCNMFN_01227	BBMKDBAA_01911	FENECDNO_02377	BFEGIENF_01232	IMLJGFOD_04221	PKKBODMO_02058	MOFEGBOE_02768	MPGCEFDH_00315	EMLHLPPP_01041	CMMKNNBM_04277	BEBCDICL_02593	JJHNNGDM_00649	MIKJKMGH_02066	OHKOANCB_01445	HHOHIPGL_03610	KIGMIAMF_01820	PFIDBENL_00916	HJOIHEIF_00899	HKDGGHAM_01278	KCFCPCJG_02322	JBLLBHIA_03189	JLBDBLJE_01034	ODIEHOAI_03024	OBCEHLOK_00091	LBHLPMOJ_00246	KMEICMGN_02029	PIBJFFPJ_00981	MKMDODBG_00091	JCMDAKMG_03664	LOMBOFOJ_01672	PNOEFCON_00760	OPBJBMII_01139	PIJHAKBD_00537	IAEPNGOP_02177
citG_1		2-(5''-triphosphoribosyl)-3'-dephosphocoenzyme-A synthase	48	48	1	1	1346				311	896	883	EEOABMNO_00619	AJGAFMDA_02090	IBJCNMFN_01218	BBMKDBAA_01920	FENECDNO_02386	BFEGIENF_01243	IMLJGFOD_04211	PKKBODMO_02049	MOFEGBOE_02777	MPGCEFDH_00306	EMLHLPPP_01051	CMMKNNBM_04286	BEBCDICL_02603	JJHNNGDM_00640	MIKJKMGH_02075	OHKOANCB_01455	HHOHIPGL_03601	KIGMIAMF_01829	PFIDBENL_00925	HJOIHEIF_00908	HKDGGHAM_01269	KCFCPCJG_02331	JBLLBHIA_03180	JLBDBLJE_01043	ODIEHOAI_03015	OBCEHLOK_00100	LBHLPMOJ_00255	KMEICMGN_02020	PIBJFFPJ_00992	MKMDODBG_00100	JCMDAKMG_02344	LOMBOFOJ_01681	PNOEFCON_00750	OPBJBMII_01130	PIJHAKBD_00528	IAEPNGOP_02168
suyA		(2R)-sulfolactate sulfo-lyase subunit alpha	48	48	1	1	1376				275	290	289	EEOABMNO_00649	AJGAFMDA_02059	IBJCNMFN_01187	BBMKDBAA_01951	FENECDNO_02417	BFEGIENF_01275	IMLJGFOD_04522	PKKBODMO_02019	MOFEGBOE_02808	MPGCEFDH_00275	EMLHLPPP_01083	CMMKNNBM_04617	BEBCDICL_02633	JJHNNGDM_00609	MIKJKMGH_02105	OHKOANCB_01485	HHOHIPGL_03570	KIGMIAMF_01860	PFIDBENL_00955	HJOIHEIF_00938	HKDGGHAM_01239	KCFCPCJG_02362	JBLLBHIA_03149	JLBDBLJE_01073	ODIEHOAI_02985	OBCEHLOK_00131	LBHLPMOJ_00286	KMEICMGN_01990	PIBJFFPJ_01024	MKMDODBG_00131	JCMDAKMG_02375	LOMBOFOJ_01712	PNOEFCON_00718	OPBJBMII_01100	PIJHAKBD_00498	IAEPNGOP_02137
glrR_1		Limonene hydroxylase	48	48	1	1	1380				1382	1928	1746	EEOABMNO_00652	AJGAFMDA_02056	IBJCNMFN_01184	BBMKDBAA_01954	FENECDNO_02420	BFEGIENF_01278	IMLJGFOD_02878	PKKBODMO_02016	MOFEGBOE_02811	MPGCEFDH_00272	EMLHLPPP_01086	CMMKNNBM_01853	BEBCDICL_02636	JJHNNGDM_00606	MIKJKMGH_02108	OHKOANCB_01488	HHOHIPGL_03567	KIGMIAMF_01863	PFIDBENL_00958	HJOIHEIF_00941	HKDGGHAM_01236	KCFCPCJG_02365	JBLLBHIA_03146	JLBDBLJE_01076	ODIEHOAI_02982	OBCEHLOK_00134	LBHLPMOJ_00289	KMEICMGN_01987	PIBJFFPJ_01027	MKMDODBG_00134	JCMDAKMG_02378	LOMBOFOJ_01715	PNOEFCON_00715	OPBJBMII_01097	PIJHAKBD_00495	IAEPNGOP_02134
group_1139		hypothetical protein	48	48	1	1	1472				281	293	289	EEOABMNO_00743	AJGAFMDA_04179	IBJCNMFN_01100	BBMKDBAA_03930	FENECDNO_03970	BFEGIENF_01363	IMLJGFOD_02786	PKKBODMO_01925	MOFEGBOE_02891	MPGCEFDH_00187	EMLHLPPP_01169	CMMKNNBM_02573	BEBCDICL_01278	JJHNNGDM_03722	MIKJKMGH_04045	OHKOANCB_03869	HHOHIPGL_03906	KIGMIAMF_01947	PFIDBENL_01049	HJOIHEIF_04082	HKDGGHAM_01145	KCFCPCJG_02445	JBLLBHIA_04018	JLBDBLJE_04065	ODIEHOAI_04002	OBCEHLOK_00218	LBHLPMOJ_00373	KMEICMGN_01896	PIBJFFPJ_01111	MKMDODBG_00218	JCMDAKMG_02458	LOMBOFOJ_02811	PNOEFCON_00631	OPBJBMII_01006	PIJHAKBD_04024	IAEPNGOP_02050
ybhA_1		Pyridoxal phosphate phosphatase YbhA	48	48	1	1	1850				131	818	589	EEOABMNO_00784	AJGAFMDA_01736	IBJCNMFN_01068	BBMKDBAA_01440	FENECDNO_03938	BFEGIENF_01395	IMLJGFOD_02600	PKKBODMO_02998	MOFEGBOE_02121	MPGCEFDH_00155	EMLHLPPP_01201	CMMKNNBM_03826	BEBCDICL_03806	JJHNNGDM_01303	MIKJKMGH_03924	OHKOANCB_02883	HHOHIPGL_03874	KIGMIAMF_01979	PFIDBENL_04062	HJOIHEIF_03988	HKDGGHAM_04344	KCFCPCJG_01459	JBLLBHIA_01927	JLBDBLJE_03294	ODIEHOAI_04444	OBCEHLOK_00250	LBHLPMOJ_00405	KMEICMGN_03367	PIBJFFPJ_01143	MKMDODBG_00250	JCMDAKMG_03106	LOMBOFOJ_02843	PNOEFCON_03514	OPBJBMII_04500	PIJHAKBD_01228	IAEPNGOP_02018
slrP		E3 ubiquitin-protein ligase SlrP	48	48	1	1	1879				2264	2297	2276	EEOABMNO_00799	AJGAFMDA_01751	IBJCNMFN_01047	BBMKDBAA_01425	FENECDNO_01050	BFEGIENF_01416	IMLJGFOD_02585	PKKBODMO_02983	MOFEGBOE_02136	MPGCEFDH_00134	EMLHLPPP_01222	CMMKNNBM_04200	BEBCDICL_03791	JJHNNGDM_01288	MIKJKMGH_03909	OHKOANCB_02898	HHOHIPGL_02635	KIGMIAMF_02000	PFIDBENL_04077	HJOIHEIF_04003	HKDGGHAM_04359	KCFCPCJG_01444	JBLLBHIA_01942	JLBDBLJE_03309	ODIEHOAI_04459	OBCEHLOK_00271	LBHLPMOJ_00426	KMEICMGN_03382	PIBJFFPJ_01164	MKMDODBG_00271	JCMDAKMG_03121	LOMBOFOJ_02864	PNOEFCON_03493	OPBJBMII_04515	PIJHAKBD_01243	IAEPNGOP_03907
group_1143		hypothetical protein	48	48	1	1	1908				266	266	266	EEOABMNO_00825	AJGAFMDA_01775	IBJCNMFN_01024	BBMKDBAA_01401	FENECDNO_01027	BFEGIENF_01439	IMLJGFOD_02560	PKKBODMO_02958	MOFEGBOE_02160	MPGCEFDH_00111	EMLHLPPP_01245	CMMKNNBM_03798	BEBCDICL_04167	JJHNNGDM_01264	MIKJKMGH_03884	OHKOANCB_02923	HHOHIPGL_02612	KIGMIAMF_02023	PFIDBENL_04102	HJOIHEIF_04119	HKDGGHAM_03269	KCFCPCJG_01420	JBLLBHIA_01966	JLBDBLJE_03334	ODIEHOAI_03488	OBCEHLOK_00294	LBHLPMOJ_00449	KMEICMGN_03407	PIBJFFPJ_01187	MKMDODBG_00294	JCMDAKMG_03145	LOMBOFOJ_02887	PNOEFCON_03470	OPBJBMII_03547	PIJHAKBD_01268	IAEPNGOP_03884
yliI		Aldose sugar dehydrogenase YliI	48	48	1	1	1947				680	1121	827	EEOABMNO_00864	AJGAFMDA_01803	IBJCNMFN_00988	BBMKDBAA_01373	FENECDNO_00991	BFEGIENF_01476	IMLJGFOD_02521	PKKBODMO_02919	MOFEGBOE_02188	MPGCEFDH_00075	EMLHLPPP_01281	CMMKNNBM_01215	BEBCDICL_04195	JJHNNGDM_02076	MIKJKMGH_01476	OHKOANCB_03620	HHOHIPGL_02576	KIGMIAMF_02059	PFIDBENL_03138	HJOIHEIF_03743	HKDGGHAM_03308	KCFCPCJG_01392	JBLLBHIA_01994	JLBDBLJE_03373	ODIEHOAI_03527	OBCEHLOK_00330	LBHLPMOJ_00486	KMEICMGN_03447	PIBJFFPJ_01223	MKMDODBG_00330	JCMDAKMG_03173	LOMBOFOJ_02923	PNOEFCON_03434	OPBJBMII_03587	PIJHAKBD_01296	IAEPNGOP_03847
pipB		Secreted effector protein PipB	48	48	1	1	7736				875	875	875	EEOABMNO_01055	AJGAFMDA_01883	IBJCNMFN_00033	BBMKDBAA_01242	FENECDNO_00808	BFEGIENF_00806	IMLJGFOD_02297	PKKBODMO_03225	MOFEGBOE_02319	MPGCEFDH_03667	EMLHLPPP_04213	CMMKNNBM_01790	BEBCDICL_02842	JJHNNGDM_02265	MIKJKMGH_04416	OHKOANCB_02682	HHOHIPGL_02448	KIGMIAMF_00809	PFIDBENL_04161	HJOIHEIF_02628	HKDGGHAM_02539	KCFCPCJG_01261	JBLLBHIA_02126	JLBDBLJE_02777	ODIEHOAI_00863	OBCEHLOK_00513	LBHLPMOJ_00728	KMEICMGN_03196	PIBJFFPJ_03624	MKMDODBG_00458	JCMDAKMG_02167	LOMBOFOJ_00809	PNOEFCON_04168	OPBJBMII_02965	PIJHAKBD_03212	IAEPNGOP_03707
sopB		Inositol phosphate phosphatase SopB	48	48	1	1	7733				1685	1730	1687	EEOABMNO_01057	AJGAFMDA_01885	IBJCNMFN_00035	BBMKDBAA_01240	FENECDNO_00806	BFEGIENF_00804	IMLJGFOD_02295	PKKBODMO_03223	MOFEGBOE_02321	MPGCEFDH_03665	EMLHLPPP_04215	CMMKNNBM_01792	BEBCDICL_02840	JJHNNGDM_02267	MIKJKMGH_04418	OHKOANCB_02680	HHOHIPGL_02446	KIGMIAMF_00807	PFIDBENL_04163	HJOIHEIF_02626	HKDGGHAM_02537	KCFCPCJG_01259	JBLLBHIA_02128	JLBDBLJE_02775	ODIEHOAI_00861	OBCEHLOK_00515	LBHLPMOJ_00730	KMEICMGN_03194	PIBJFFPJ_03626	MKMDODBG_00460	JCMDAKMG_02169	LOMBOFOJ_00807	PNOEFCON_04170	OPBJBMII_02963	PIJHAKBD_03214	IAEPNGOP_03705
group_1162		hypothetical protein	48	48	1	1	7732				110	110	110	EEOABMNO_01058	AJGAFMDA_01886	IBJCNMFN_00036	BBMKDBAA_01239	FENECDNO_00805	BFEGIENF_00803	IMLJGFOD_02294	PKKBODMO_03222	MOFEGBOE_02322	MPGCEFDH_03664	EMLHLPPP_04216	CMMKNNBM_01793	BEBCDICL_02839	JJHNNGDM_02268	MIKJKMGH_04419	OHKOANCB_02679	HHOHIPGL_02445	KIGMIAMF_00806	PFIDBENL_04164	HJOIHEIF_02625	HKDGGHAM_02536	KCFCPCJG_01258	JBLLBHIA_02129	JLBDBLJE_02774	ODIEHOAI_00860	OBCEHLOK_00516	LBHLPMOJ_00731	KMEICMGN_03193	PIBJFFPJ_03627	MKMDODBG_00461	JCMDAKMG_02170	LOMBOFOJ_00806	PNOEFCON_04171	OPBJBMII_02962	PIJHAKBD_03215	IAEPNGOP_03704
hpcH		4-hydroxy-2-oxo-heptane-1,7-dioate aldolase	48	48	1	1	7719				440	791	783	EEOABMNO_01071	AJGAFMDA_01899	IBJCNMFN_00049	BBMKDBAA_01226	FENECDNO_00792	BFEGIENF_00790	IMLJGFOD_02281	PKKBODMO_03209	MOFEGBOE_02335	MPGCEFDH_03651	EMLHLPPP_01870	CMMKNNBM_04387	BEBCDICL_02826	JJHNNGDM_04048	MIKJKMGH_03282	OHKOANCB_02666	HHOHIPGL_02432	KIGMIAMF_00793	PFIDBENL_02432	HJOIHEIF_02612	HKDGGHAM_02523	KCFCPCJG_01245	JBLLBHIA_02142	JLBDBLJE_02761	ODIEHOAI_00847	OBCEHLOK_00529	LBHLPMOJ_00744	KMEICMGN_03180	PIBJFFPJ_03640	MKMDODBG_00474	JCMDAKMG_02183	LOMBOFOJ_00793	PNOEFCON_02901	OPBJBMII_02949	PIJHAKBD_04276	IAEPNGOP_03691
group_1169		hypothetical protein	48	48	1	1	7662				113	113	113	EEOABMNO_01124	AJGAFMDA_01333	IBJCNMFN_00102	BBMKDBAA_03287	FENECDNO_00739	BFEGIENF_00738	IMLJGFOD_02227	PKKBODMO_03156	MOFEGBOE_03236	MPGCEFDH_00003	EMLHLPPP_01922	CMMKNNBM_01045	BEBCDICL_03207	JJHNNGDM_00669	MIKJKMGH_03335	OHKOANCB_04548	HHOHIPGL_03746	KIGMIAMF_00740	PFIDBENL_03822	HJOIHEIF_02929	HKDGGHAM_02470	KCFCPCJG_02110	JBLLBHIA_02776	JLBDBLJE_02708	ODIEHOAI_00794	OBCEHLOK_00582	LBHLPMOJ_00797	KMEICMGN_03127	PIBJFFPJ_03693	MKMDODBG_00527	JCMDAKMG_01548	LOMBOFOJ_00740	PNOEFCON_02953	OPBJBMII_02896	PIJHAKBD_03383	IAEPNGOP_03638
yceF		Maf-like protein YceF	48	48	1	1	7632				452	584	581	EEOABMNO_01154	AJGAFMDA_01361	IBJCNMFN_00132	BBMKDBAA_03259	FENECDNO_00709	BFEGIENF_00708	IMLJGFOD_02197	PKKBODMO_04046	MOFEGBOE_03264	MPGCEFDH_03823	EMLHLPPP_01952	CMMKNNBM_01015	BEBCDICL_03179	JJHNNGDM_00697	MIKJKMGH_03365	OHKOANCB_01567	HHOHIPGL_03716	KIGMIAMF_00710	PFIDBENL_03852	HJOIHEIF_02959	HKDGGHAM_02440	KCFCPCJG_02082	JBLLBHIA_02748	JLBDBLJE_02678	ODIEHOAI_00764	OBCEHLOK_00612	LBHLPMOJ_00827	KMEICMGN_03097	PIBJFFPJ_03723	MKMDODBG_00557	JCMDAKMG_01520	LOMBOFOJ_00710	PNOEFCON_02983	OPBJBMII_02866	PIJHAKBD_03355	IAEPNGOP_03608
group_1171	bhsA_1	Multiple stress resistance protein BhsA	48	48	1	1	7601				257	257	257	EEOABMNO_01179	AJGAFMDA_01386	IBJCNMFN_00163	BBMKDBAA_03234	FENECDNO_00678	BFEGIENF_00677	IMLJGFOD_02172	PKKBODMO_04021	MOFEGBOE_03289	MPGCEFDH_03792	EMLHLPPP_01983	CMMKNNBM_02545	BEBCDICL_03154	JJHNNGDM_00722	MIKJKMGH_03390	OHKOANCB_01592	HHOHIPGL_03685	KIGMIAMF_00679	PFIDBENL_03877	HJOIHEIF_02984	HKDGGHAM_02415	KCFCPCJG_02057	JBLLBHIA_02723	JLBDBLJE_02653	ODIEHOAI_00739	OBCEHLOK_00643	LBHLPMOJ_00858	KMEICMGN_03072	PIBJFFPJ_03754	MKMDODBG_00588	JCMDAKMG_01495	LOMBOFOJ_00679	PNOEFCON_03014	OPBJBMII_02841	PIJHAKBD_03330	IAEPNGOP_03577
group_1186		Glucan endo-1,3-beta-glucosidase	48	48	1	1	7564				494	521	512	EEOABMNO_01275	AJGAFMDA_03714	IBJCNMFN_00213	BBMKDBAA_00006	FENECDNO_00628	BFEGIENF_00643	IMLJGFOD_00609	PKKBODMO_01475	MOFEGBOE_00570	MPGCEFDH_03115	EMLHLPPP_02017	CMMKNNBM_02739	BEBCDICL_00006	JJHNNGDM_04327	MIKJKMGH_00016	OHKOANCB_01621	HHOHIPGL_00629	KIGMIAMF_00629	PFIDBENL_00016	HJOIHEIF_00003	HKDGGHAM_00016	KCFCPCJG_02866	JBLLBHIA_00006	JLBDBLJE_00710	ODIEHOAI_00710	OBCEHLOK_00676	LBHLPMOJ_00891	KMEICMGN_00649	PIBJFFPJ_03140	MKMDODBG_00621	JCMDAKMG_01872	LOMBOFOJ_00629	PNOEFCON_03048	OPBJBMII_00543	PIJHAKBD_04434	IAEPNGOP_01328
appA_1		Oligopeptide-binding protein AppA	48	48	1	1	7555				1586	1634	1605	EEOABMNO_01285	AJGAFMDA_03703	IBJCNMFN_00223	BBMKDBAA_00017	FENECDNO_00618	BFEGIENF_00633	IMLJGFOD_00619	PKKBODMO_01465	MOFEGBOE_00581	MPGCEFDH_03105	EMLHLPPP_02027	CMMKNNBM_02729	BEBCDICL_00016	JJHNNGDM_03985	MIKJKMGH_00026	OHKOANCB_01631	HHOHIPGL_00619	KIGMIAMF_00619	PFIDBENL_00026	HJOIHEIF_00013	HKDGGHAM_00026	KCFCPCJG_02877	JBLLBHIA_00017	JLBDBLJE_00700	ODIEHOAI_00700	OBCEHLOK_00686	LBHLPMOJ_00901	KMEICMGN_00659	PIBJFFPJ_03150	MKMDODBG_00631	JCMDAKMG_01883	LOMBOFOJ_00619	PNOEFCON_03058	OPBJBMII_00553	PIJHAKBD_02361	IAEPNGOP_01318
cho		Excinuclease cho	48	48	1	1	7497				665	1064	880	EEOABMNO_01339	AJGAFMDA_01501	IBJCNMFN_00278	BBMKDBAA_00072	FENECDNO_00563	BFEGIENF_00578	IMLJGFOD_00673	PKKBODMO_01411	MOFEGBOE_00636	MPGCEFDH_03050	EMLHLPPP_02082	CMMKNNBM_00603	BEBCDICL_00071	JJHNNGDM_01681	MIKJKMGH_00080	OHKOANCB_01685	HHOHIPGL_00565	KIGMIAMF_00564	PFIDBENL_00080	HJOIHEIF_00067	HKDGGHAM_00080	KCFCPCJG_02932	JBLLBHIA_00072	JLBDBLJE_00646	ODIEHOAI_00646	OBCEHLOK_00741	LBHLPMOJ_00956	KMEICMGN_00714	PIBJFFPJ_03205	MKMDODBG_00686	JCMDAKMG_01938	LOMBOFOJ_00564	PNOEFCON_03113	OPBJBMII_00607	PIJHAKBD_02415	IAEPNGOP_01263
group_1195		hypothetical protein	48	48	1	1	7481				290	290	290	EEOABMNO_01355	AJGAFMDA_01485	IBJCNMFN_00294	BBMKDBAA_00088	FENECDNO_00547	BFEGIENF_00562	IMLJGFOD_00690	PKKBODMO_01395	MOFEGBOE_00652	MPGCEFDH_03034	EMLHLPPP_02098	CMMKNNBM_00587	BEBCDICL_00087	JJHNNGDM_01665	MIKJKMGH_00096	OHKOANCB_00330	HHOHIPGL_00549	KIGMIAMF_00548	PFIDBENL_00096	HJOIHEIF_00083	HKDGGHAM_00096	KCFCPCJG_02948	JBLLBHIA_00088	JLBDBLJE_00630	ODIEHOAI_00630	OBCEHLOK_00757	LBHLPMOJ_00972	KMEICMGN_00730	PIBJFFPJ_03221	MKMDODBG_00702	JCMDAKMG_01954	LOMBOFOJ_00548	PNOEFCON_03129	OPBJBMII_00623	PIJHAKBD_02431	IAEPNGOP_01247
nucA		Nuclease	48	48	1	1	7476				608	854	843	EEOABMNO_01360	AJGAFMDA_01480	IBJCNMFN_00299	BBMKDBAA_00093	FENECDNO_00542	BFEGIENF_00557	IMLJGFOD_00695	PKKBODMO_01390	MOFEGBOE_00657	MPGCEFDH_03029	EMLHLPPP_02103	CMMKNNBM_00582	BEBCDICL_00092	JJHNNGDM_02312	MIKJKMGH_00101	OHKOANCB_00325	HHOHIPGL_00544	KIGMIAMF_00543	PFIDBENL_00101	HJOIHEIF_00088	HKDGGHAM_00101	KCFCPCJG_02953	JBLLBHIA_00093	JLBDBLJE_00625	ODIEHOAI_00625	OBCEHLOK_00762	LBHLPMOJ_00977	KMEICMGN_00735	PIBJFFPJ_03226	MKMDODBG_00707	JCMDAKMG_01959	LOMBOFOJ_00543	PNOEFCON_03134	OPBJBMII_00628	PIJHAKBD_02436	IAEPNGOP_01242
mlrA_1		HTH-type transcriptional regulator MlrA	48	48	1	1	7413				728	743	728	EEOABMNO_01419	AJGAFMDA_01422	IBJCNMFN_00358	BBMKDBAA_00151	FENECDNO_00483	BFEGIENF_00497	IMLJGFOD_00754	PKKBODMO_01331	MOFEGBOE_00715	MPGCEFDH_02970	EMLHLPPP_02163	CMMKNNBM_01697	BEBCDICL_00150	JJHNNGDM_03517	MIKJKMGH_00160	OHKOANCB_00265	HHOHIPGL_00485	KIGMIAMF_00484	PFIDBENL_00160	HJOIHEIF_00147	HKDGGHAM_00160	KCFCPCJG_03011	JBLLBHIA_00151	JLBDBLJE_00566	ODIEHOAI_00566	OBCEHLOK_00822	LBHLPMOJ_01036	KMEICMGN_00794	PIBJFFPJ_03286	MKMDODBG_00766	JCMDAKMG_02017	LOMBOFOJ_00484	PNOEFCON_04088	OPBJBMII_00687	PIJHAKBD_02494	IAEPNGOP_01183
rcsC_1		Sensor histidine kinase RcsC	48	48	1	1	7411				1844	2762	2742	EEOABMNO_01421	AJGAFMDA_01420	IBJCNMFN_00360	BBMKDBAA_00153	FENECDNO_00481	BFEGIENF_00495	IMLJGFOD_00756	PKKBODMO_01329	MOFEGBOE_00717	MPGCEFDH_02968	EMLHLPPP_02165	CMMKNNBM_01699	BEBCDICL_00152	JJHNNGDM_03515	MIKJKMGH_00162	OHKOANCB_00263	HHOHIPGL_00483	KIGMIAMF_00482	PFIDBENL_00162	HJOIHEIF_00149	HKDGGHAM_00162	KCFCPCJG_03013	JBLLBHIA_00153	JLBDBLJE_00564	ODIEHOAI_00564	OBCEHLOK_00824	LBHLPMOJ_01038	KMEICMGN_00796	PIBJFFPJ_03288	MKMDODBG_00768	JCMDAKMG_02019	LOMBOFOJ_00482	PNOEFCON_04086	OPBJBMII_00689	PIJHAKBD_02496	IAEPNGOP_01181
sseC		Secreted effector protein SseC	48	48	1	1	7402				1454	1454	1454	EEOABMNO_01429	AJGAFMDA_04016	IBJCNMFN_00368	BBMKDBAA_00161	FENECDNO_00473	BFEGIENF_00487	IMLJGFOD_00764	PKKBODMO_01321	MOFEGBOE_00725	MPGCEFDH_02960	EMLHLPPP_02173	CMMKNNBM_01707	BEBCDICL_00160	JJHNNGDM_01187	MIKJKMGH_00170	OHKOANCB_00255	HHOHIPGL_00475	KIGMIAMF_00474	PFIDBENL_00170	HJOIHEIF_00157	HKDGGHAM_00170	KCFCPCJG_03021	JBLLBHIA_00161	JLBDBLJE_00556	ODIEHOAI_00556	OBCEHLOK_00832	LBHLPMOJ_01046	KMEICMGN_00804	PIBJFFPJ_03296	MKMDODBG_00776	JCMDAKMG_02027	LOMBOFOJ_00474	PNOEFCON_04078	OPBJBMII_00697	PIJHAKBD_00462	IAEPNGOP_01173
group_1205		hypothetical protein	48	48	1	1	7397				689	689	689	EEOABMNO_01434	AJGAFMDA_04021	IBJCNMFN_00373	BBMKDBAA_00166	FENECDNO_00468	BFEGIENF_00482	IMLJGFOD_00769	PKKBODMO_01316	MOFEGBOE_00730	MPGCEFDH_02955	EMLHLPPP_02178	CMMKNNBM_01712	BEBCDICL_00165	JJHNNGDM_01182	MIKJKMGH_00175	OHKOANCB_00250	HHOHIPGL_00470	KIGMIAMF_00469	PFIDBENL_00175	HJOIHEIF_00162	HKDGGHAM_00175	KCFCPCJG_03026	JBLLBHIA_00166	JLBDBLJE_00551	ODIEHOAI_00551	OBCEHLOK_00837	LBHLPMOJ_01051	KMEICMGN_00809	PIBJFFPJ_03301	MKMDODBG_00781	JCMDAKMG_02032	LOMBOFOJ_00469	PNOEFCON_04073	OPBJBMII_00702	PIJHAKBD_00457	IAEPNGOP_01168
group_1206		hypothetical protein	48	48	1	1	7391				674	674	674	EEOABMNO_01440	AJGAFMDA_04027	IBJCNMFN_00379	BBMKDBAA_00172	FENECDNO_00462	BFEGIENF_00476	IMLJGFOD_00775	PKKBODMO_01310	MOFEGBOE_00736	MPGCEFDH_02949	EMLHLPPP_02184	CMMKNNBM_01718	BEBCDICL_00171	JJHNNGDM_01176	MIKJKMGH_00181	OHKOANCB_00244	HHOHIPGL_00464	KIGMIAMF_00463	PFIDBENL_00181	HJOIHEIF_00168	HKDGGHAM_00181	KCFCPCJG_03032	JBLLBHIA_00172	JLBDBLJE_00545	ODIEHOAI_00545	OBCEHLOK_00843	LBHLPMOJ_01057	KMEICMGN_00815	PIBJFFPJ_03307	MKMDODBG_00787	JCMDAKMG_02038	LOMBOFOJ_00463	PNOEFCON_04067	OPBJBMII_00708	PIJHAKBD_00451	IAEPNGOP_01162
cfa		Cyclopropane-fatty-acyl-phospholipid synthase	48	51	1.07	1	7376				113	1148	1063	EEOABMNO_01456	AJGAFMDA_03258	IBJCNMFN_00395	BBMKDBAA_00188	FENECDNO_00446	BFEGIENF_00460	IMLJGFOD_00791	PKKBODMO_01294	MOFEGBOE_00752	MPGCEFDH_02933	EMLHLPPP_02200	CMMKNNBM_01734	BEBCDICL_00187	JJHNNGDM_01160	MIKJKMGH_00197	OHKOANCB_00228	HHOHIPGL_00448	KIGMIAMF_00447	PFIDBENL_00197	HJOIHEIF_00184	HKDGGHAM_00197	KCFCPCJG_02471 KCFCPCJG_02470	JBLLBHIA_00188	JLBDBLJE_00529	ODIEHOAI_00529	OBCEHLOK_00859	LBHLPMOJ_01073	KMEICMGN_00831	PIBJFFPJ_03323	MKMDODBG_00803	JCMDAKMG_01286	LOMBOFOJ_00447	PNOEFCON_04051	OPBJBMII_00724	PIJHAKBD_00435	IAEPNGOP_01146
dmsC_1		Anaerobic dimethyl sulfoxide reductase chain C	48	48	1	1	7305				857	1325	866	EEOABMNO_01523	AJGAFMDA_01183	IBJCNMFN_00465	BBMKDBAA_00257	FENECDNO_00376	BFEGIENF_00389	IMLJGFOD_00859	PKKBODMO_00697	MOFEGBOE_00821	MPGCEFDH_02863	EMLHLPPP_02271	CMMKNNBM_00148	BEBCDICL_00256	JJHNNGDM_02834	MIKJKMGH_00264	OHKOANCB_00161	HHOHIPGL_00378	KIGMIAMF_00377	PFIDBENL_00264	HJOIHEIF_00251	HKDGGHAM_00264	KCFCPCJG_02540	JBLLBHIA_00257	JLBDBLJE_00462	ODIEHOAI_00462	OBCEHLOK_00929	LBHLPMOJ_01143	KMEICMGN_00898	PIBJFFPJ_03394	MKMDODBG_00873	JCMDAKMG_01217	LOMBOFOJ_00377	PNOEFCON_03371	OPBJBMII_00791	PIJHAKBD_00366	IAEPNGOP_01076
pncC_1		Nicotinamide-nucleotide amidohydrolase PncC	48	48	1	1	7286				404	527	524	EEOABMNO_01542	AJGAFMDA_01201	IBJCNMFN_00484	BBMKDBAA_00275	FENECDNO_00358	BFEGIENF_00371	IMLJGFOD_00877	PKKBODMO_00678	MOFEGBOE_00839	MPGCEFDH_01575	EMLHLPPP_01845	CMMKNNBM_00167	BEBCDICL_00275	JJHNNGDM_02852	MIKJKMGH_00284	OHKOANCB_00142	HHOHIPGL_00360	KIGMIAMF_00358	PFIDBENL_00282	HJOIHEIF_00270	HKDGGHAM_00283	KCFCPCJG_02558	JBLLBHIA_00275	JLBDBLJE_00443	ODIEHOAI_00443	OBCEHLOK_00947	LBHLPMOJ_01161	KMEICMGN_00917	PIBJFFPJ_01655	MKMDODBG_00891	JCMDAKMG_01199	LOMBOFOJ_00359	PNOEFCON_04192	OPBJBMII_00810	PIJHAKBD_00348	IAEPNGOP_01058
queA_1		S-adenosylmethionine:tRNA ribosyltransferase-isomerase	48	48	1	1	7251				857	1079	1070	EEOABMNO_01577	AJGAFMDA_01235	IBJCNMFN_00518	BBMKDBAA_00309	FENECDNO_00324	BFEGIENF_00337	IMLJGFOD_00912	PKKBODMO_00643	MOFEGBOE_00873	MPGCEFDH_01609	EMLHLPPP_01811	CMMKNNBM_00202	BEBCDICL_00309	JJHNNGDM_04363	MIKJKMGH_00319	OHKOANCB_00107	HHOHIPGL_00326	KIGMIAMF_00324	PFIDBENL_00317	HJOIHEIF_00305	HKDGGHAM_00318	KCFCPCJG_02592	JBLLBHIA_00309	JLBDBLJE_00408	ODIEHOAI_00408	OBCEHLOK_00980	LBHLPMOJ_01195	KMEICMGN_00952	PIBJFFPJ_01621	MKMDODBG_00925	JCMDAKMG_01165	LOMBOFOJ_00325	PNOEFCON_04226	OPBJBMII_00845	PIJHAKBD_00315	IAEPNGOP_01024
group_1221		hypothetical protein	48	48	1	1	7247				332	371	332	EEOABMNO_01581	AJGAFMDA_01237	IBJCNMFN_00522	BBMKDBAA_00311	FENECDNO_00320	BFEGIENF_00333	IMLJGFOD_00916	PKKBODMO_00639	MOFEGBOE_00875	MPGCEFDH_01613	EMLHLPPP_01807	CMMKNNBM_00206	BEBCDICL_00311	JJHNNGDM_04365	MIKJKMGH_00323	OHKOANCB_00103	HHOHIPGL_00322	KIGMIAMF_00320	PFIDBENL_00321	HJOIHEIF_00309	HKDGGHAM_00322	KCFCPCJG_02594	JBLLBHIA_00311	JLBDBLJE_00404	ODIEHOAI_00404	OBCEHLOK_00984	LBHLPMOJ_01199	KMEICMGN_00956	PIBJFFPJ_01617	MKMDODBG_00929	JCMDAKMG_01163	LOMBOFOJ_00321	PNOEFCON_04230	OPBJBMII_00849	PIJHAKBD_00313	IAEPNGOP_01020
galS_1		HTH-type transcriptional regulator GalS	48	48	1	1	7199				557	1007	977	EEOABMNO_01586	AJGAFMDA_01240	IBJCNMFN_00528	BBMKDBAA_00313	FENECDNO_00313	BFEGIENF_00326	IMLJGFOD_00921	PKKBODMO_00634	MOFEGBOE_00877	MPGCEFDH_01620	EMLHLPPP_01800	CMMKNNBM_00211	BEBCDICL_00313	JJHNNGDM_03352	MIKJKMGH_00328	OHKOANCB_00098	HHOHIPGL_00315	KIGMIAMF_00314	PFIDBENL_00326	HJOIHEIF_00315	HKDGGHAM_00327	KCFCPCJG_02596	JBLLBHIA_00313	JLBDBLJE_00399	ODIEHOAI_00399	OBCEHLOK_00991	LBHLPMOJ_01206	KMEICMGN_00961	PIBJFFPJ_01610	MKMDODBG_00936	JCMDAKMG_01161	LOMBOFOJ_00314	PNOEFCON_02294	OPBJBMII_00854	PIJHAKBD_00311	IAEPNGOP_01013
treY		Maltooligosyl trehalose synthase	48	48	1	1	7195				1721	2528	2511	EEOABMNO_01590	AJGAFMDA_01244	IBJCNMFN_00532	BBMKDBAA_00317	FENECDNO_00309	BFEGIENF_00322	IMLJGFOD_00925	PKKBODMO_00630	MOFEGBOE_00881	MPGCEFDH_01624	EMLHLPPP_01796	CMMKNNBM_00215	BEBCDICL_00317	JJHNNGDM_03348	MIKJKMGH_00332	OHKOANCB_00094	HHOHIPGL_00311	KIGMIAMF_00310	PFIDBENL_00330	HJOIHEIF_00319	HKDGGHAM_00331	KCFCPCJG_02600	JBLLBHIA_00317	JLBDBLJE_00395	ODIEHOAI_00395	OBCEHLOK_00995	LBHLPMOJ_01210	KMEICMGN_00965	PIBJFFPJ_01606	MKMDODBG_00940	JCMDAKMG_01157	LOMBOFOJ_00310	PNOEFCON_02290	OPBJBMII_00858	PIJHAKBD_00307	IAEPNGOP_01009
group_1227		hypothetical protein	48	48	1	1	7166				632	632	632	EEOABMNO_01615	AJGAFMDA_01269	IBJCNMFN_00560	BBMKDBAA_00342	FENECDNO_00281	BFEGIENF_00295	IMLJGFOD_00949	PKKBODMO_00604	MOFEGBOE_00906	MPGCEFDH_01652	EMLHLPPP_01769	CMMKNNBM_00240	BEBCDICL_00342	JJHNNGDM_02430	MIKJKMGH_00357	OHKOANCB_00069	HHOHIPGL_00283	KIGMIAMF_00282	PFIDBENL_00355	HJOIHEIF_00344	HKDGGHAM_00356	KCFCPCJG_02625	JBLLBHIA_00342	JLBDBLJE_00370	ODIEHOAI_00370	OBCEHLOK_01023	LBHLPMOJ_01238	KMEICMGN_00990	PIBJFFPJ_01579	MKMDODBG_00968	JCMDAKMG_01132	LOMBOFOJ_00282	PNOEFCON_02263	OPBJBMII_00883	PIJHAKBD_00282	IAEPNGOP_00981
fecA		Fe(3 ) dicitrate transport protein FecA	48	48	1	1	7162				1919	2165	2159	EEOABMNO_01619	AJGAFMDA_01273	IBJCNMFN_00564	BBMKDBAA_00346	FENECDNO_00277	BFEGIENF_00291	IMLJGFOD_00953	PKKBODMO_00600	MOFEGBOE_00910	MPGCEFDH_01656	EMLHLPPP_01765	CMMKNNBM_00244	BEBCDICL_00346	JJHNNGDM_02434	MIKJKMGH_00361	OHKOANCB_00065	HHOHIPGL_00279	KIGMIAMF_00278	PFIDBENL_00359	HJOIHEIF_00348	HKDGGHAM_00360	KCFCPCJG_02629	JBLLBHIA_00346	JLBDBLJE_00366	ODIEHOAI_00366	OBCEHLOK_01027	LBHLPMOJ_01242	KMEICMGN_00994	PIBJFFPJ_01575	MKMDODBG_00972	JCMDAKMG_01128	LOMBOFOJ_00278	PNOEFCON_02259	OPBJBMII_00887	PIJHAKBD_00278	IAEPNGOP_00977
vanX		D-alanyl-D-alanine dipeptidase	48	48	1	1	7150				770	770	770	EEOABMNO_01631	AJGAFMDA_01285	IBJCNMFN_00576	BBMKDBAA_00358	FENECDNO_00265	BFEGIENF_00279	IMLJGFOD_00965	PKKBODMO_00588	MOFEGBOE_00922	MPGCEFDH_01668	EMLHLPPP_01753	CMMKNNBM_00256	BEBCDICL_00358	JJHNNGDM_02446	MIKJKMGH_00373	OHKOANCB_00053	HHOHIPGL_00267	KIGMIAMF_00266	PFIDBENL_00371	HJOIHEIF_00360	HKDGGHAM_00372	KCFCPCJG_02641	JBLLBHIA_00358	JLBDBLJE_00354	ODIEHOAI_00354	OBCEHLOK_01039	LBHLPMOJ_01254	KMEICMGN_01006	PIBJFFPJ_01563	MKMDODBG_00984	JCMDAKMG_01116	LOMBOFOJ_00266	PNOEFCON_02247	OPBJBMII_00899	PIJHAKBD_00266	IAEPNGOP_00965
group_1231	sutR_1	HTH-type transcriptional regulator SutR	48	48	1	1	7145				536	536	536	EEOABMNO_01637	AJGAFMDA_03849	IBJCNMFN_00582	BBMKDBAA_00363	FENECDNO_00260	BFEGIENF_00274	IMLJGFOD_00971	PKKBODMO_00582	MOFEGBOE_00927	MPGCEFDH_01673	EMLHLPPP_01748	CMMKNNBM_00262	BEBCDICL_00363	JJHNNGDM_03112	MIKJKMGH_00379	OHKOANCB_00047	HHOHIPGL_00262	KIGMIAMF_00260	PFIDBENL_00377	HJOIHEIF_00366	HKDGGHAM_00378	KCFCPCJG_02646	JBLLBHIA_00363	JLBDBLJE_00348	ODIEHOAI_00348	OBCEHLOK_01044	LBHLPMOJ_01259	KMEICMGN_01012	PIBJFFPJ_01558	MKMDODBG_00989	JCMDAKMG_01111	LOMBOFOJ_00260	PNOEFCON_02242	OPBJBMII_00905	PIJHAKBD_00261	IAEPNGOP_00960
lpxD_1		UDP-3-O-(3-hydroxymyristoyl)glucosamine N-acyltransferase	48	48	1	1	7140				980	980	980	EEOABMNO_01642	AJGAFMDA_03854	IBJCNMFN_00587	BBMKDBAA_00368	FENECDNO_00255	BFEGIENF_00269	IMLJGFOD_00976	PKKBODMO_00577	MOFEGBOE_00932	MPGCEFDH_01678	EMLHLPPP_01743	CMMKNNBM_00267	BEBCDICL_00368	JJHNNGDM_03117	MIKJKMGH_00384	OHKOANCB_00042	HHOHIPGL_00257	KIGMIAMF_00255	PFIDBENL_00382	HJOIHEIF_00371	HKDGGHAM_00383	KCFCPCJG_02651	JBLLBHIA_00368	JLBDBLJE_00343	ODIEHOAI_00343	OBCEHLOK_01049	LBHLPMOJ_01264	KMEICMGN_01017	PIBJFFPJ_01553	MKMDODBG_00994	JCMDAKMG_01106	LOMBOFOJ_00255	PNOEFCON_02237	OPBJBMII_00910	PIJHAKBD_00256	IAEPNGOP_00955
rimL		Ribosomal-protein-serine acetyltransferase	48	48	1	1	7139				539	539	539	EEOABMNO_01643	AJGAFMDA_03855	IBJCNMFN_00588	BBMKDBAA_00369	FENECDNO_00254	BFEGIENF_00268	IMLJGFOD_00977	PKKBODMO_00576	MOFEGBOE_00933	MPGCEFDH_01679	EMLHLPPP_01742	CMMKNNBM_00268	BEBCDICL_00369	JJHNNGDM_03118	MIKJKMGH_00385	OHKOANCB_00041	HHOHIPGL_00256	KIGMIAMF_00254	PFIDBENL_00383	HJOIHEIF_00372	HKDGGHAM_00384	KCFCPCJG_02652	JBLLBHIA_00369	JLBDBLJE_00342	ODIEHOAI_00342	OBCEHLOK_01050	LBHLPMOJ_01265	KMEICMGN_01018	PIBJFFPJ_01552	MKMDODBG_00995	JCMDAKMG_01105	LOMBOFOJ_00254	PNOEFCON_02236	OPBJBMII_00911	PIJHAKBD_00255	IAEPNGOP_00954
yceI_1		Protein YceI	48	48	1	1	7129				566	575	566	EEOABMNO_01653	AJGAFMDA_03865	IBJCNMFN_00598	BBMKDBAA_00379	FENECDNO_00244	BFEGIENF_00258	IMLJGFOD_00987	PKKBODMO_00566	MOFEGBOE_00943	MPGCEFDH_01689	EMLHLPPP_01732	CMMKNNBM_00278	BEBCDICL_00379	JJHNNGDM_03128	MIKJKMGH_00395	OHKOANCB_00031	HHOHIPGL_00246	KIGMIAMF_00244	PFIDBENL_00393	HJOIHEIF_00382	HKDGGHAM_00394	KCFCPCJG_02662	JBLLBHIA_00379	JLBDBLJE_00332	ODIEHOAI_00332	OBCEHLOK_01060	LBHLPMOJ_01275	KMEICMGN_01028	PIBJFFPJ_01542	MKMDODBG_01005	JCMDAKMG_01095	LOMBOFOJ_00244	PNOEFCON_02226	OPBJBMII_00921	PIJHAKBD_00245	IAEPNGOP_00944
group_1238		hypothetical protein	48	48	1	1	7104				449	449	449	EEOABMNO_01676	AJGAFMDA_04060	IBJCNMFN_00620	BBMKDBAA_00402	FENECDNO_00222	BFEGIENF_00235	IMLJGFOD_01010	PKKBODMO_00543	MOFEGBOE_00966	MPGCEFDH_01711	EMLHLPPP_01708	CMMKNNBM_01282	BEBCDICL_00402	JJHNNGDM_03967	MIKJKMGH_00418	OHKOANCB_00008	HHOHIPGL_00225	KIGMIAMF_00222	PFIDBENL_00417	HJOIHEIF_00405	HKDGGHAM_00417	KCFCPCJG_03172	JBLLBHIA_00402	JLBDBLJE_00309	ODIEHOAI_00309	OBCEHLOK_01082	LBHLPMOJ_01297	KMEICMGN_01051	PIBJFFPJ_01519	MKMDODBG_01028	JCMDAKMG_02607	LOMBOFOJ_00222	PNOEFCON_02203	OPBJBMII_00944	PIJHAKBD_00222	IAEPNGOP_00922
tap		Methyl-accepting chemotaxis protein IV	48	48	1	1	6876				1154	1154	1154	EEOABMNO_01689	AJGAFMDA_04085	IBJCNMFN_00633	BBMKDBAA_03099	FENECDNO_00209	BFEGIENF_00222	IMLJGFOD_01023	PKKBODMO_00530	MOFEGBOE_00980	MPGCEFDH_01724	EMLHLPPP_01695	CMMKNNBM_01295	BEBCDICL_00416	JJHNNGDM_01817	MIKJKMGH_00431	OHKOANCB_01930	HHOHIPGL_00212	KIGMIAMF_00209	PFIDBENL_00430	HJOIHEIF_00418	HKDGGHAM_00430	KCFCPCJG_03158	JBLLBHIA_00416	JLBDBLJE_00296	ODIEHOAI_00296	OBCEHLOK_01095	LBHLPMOJ_01310	KMEICMGN_01064	PIBJFFPJ_01506	MKMDODBG_01041	JCMDAKMG_02593	LOMBOFOJ_00209	PNOEFCON_02190	OPBJBMII_00957	PIJHAKBD_00208	IAEPNGOP_00909
group_1242		hypothetical protein	48	48	1	1	6859				803	1055	1049	EEOABMNO_01703	AJGAFMDA_02449	IBJCNMFN_00648	BBMKDBAA_03114	FENECDNO_00194	BFEGIENF_00207	IMLJGFOD_01037	PKKBODMO_00516	MOFEGBOE_00995	MPGCEFDH_01739	EMLHLPPP_01680	CMMKNNBM_01309	BEBCDICL_00431	JJHNNGDM_01802	MIKJKMGH_00445	OHKOANCB_01916	HHOHIPGL_00196	KIGMIAMF_00194	PFIDBENL_00444	HJOIHEIF_00432	HKDGGHAM_00444	KCFCPCJG_03142	JBLLBHIA_00431	JLBDBLJE_00282	ODIEHOAI_00282	OBCEHLOK_01110	LBHLPMOJ_01325	KMEICMGN_01078	PIBJFFPJ_01491	MKMDODBG_01056	JCMDAKMG_02577	LOMBOFOJ_00194	PNOEFCON_02175	OPBJBMII_00971	PIJHAKBD_00192	IAEPNGOP_00894
ytbE		putative oxidoreductase YtbE	48	48	1	1	6855				836	869	850	EEOABMNO_01707	AJGAFMDA_02445	IBJCNMFN_00652	BBMKDBAA_03118	FENECDNO_00190	BFEGIENF_00203	IMLJGFOD_01041	PKKBODMO_00512	MOFEGBOE_00999	MPGCEFDH_01743	EMLHLPPP_01676	CMMKNNBM_01313	BEBCDICL_00435	JJHNNGDM_01798	MIKJKMGH_00449	OHKOANCB_01912	HHOHIPGL_00192	KIGMIAMF_00190	PFIDBENL_00448	HJOIHEIF_00436	HKDGGHAM_00448	KCFCPCJG_03138	JBLLBHIA_00435	JLBDBLJE_00278	ODIEHOAI_00278	OBCEHLOK_01114	LBHLPMOJ_01329	KMEICMGN_01082	PIBJFFPJ_01487	MKMDODBG_01060	JCMDAKMG_02573	LOMBOFOJ_00190	PNOEFCON_02171	OPBJBMII_00975	PIJHAKBD_00188	IAEPNGOP_00890
sohB		putative protease SohB	48	48	1	1	6811				1031	1118	1065	EEOABMNO_01749	AJGAFMDA_02403	IBJCNMFN_00697	BBMKDBAA_03159	FENECDNO_00145	BFEGIENF_00157	IMLJGFOD_01082	PKKBODMO_00471	MOFEGBOE_01041	MPGCEFDH_01788	EMLHLPPP_01630	CMMKNNBM_00406	BEBCDICL_03884	JJHNNGDM_01609	MIKJKMGH_00491	OHKOANCB_01871	HHOHIPGL_00147	KIGMIAMF_00145	PFIDBENL_00489	HJOIHEIF_00478	HKDGGHAM_00490	KCFCPCJG_03097	JBLLBHIA_00477	JLBDBLJE_00237	ODIEHOAI_00237	OBCEHLOK_01159	LBHLPMOJ_01877	KMEICMGN_01123	PIBJFFPJ_01441	MKMDODBG_01105	JCMDAKMG_02531	LOMBOFOJ_00145	PNOEFCON_02125	OPBJBMII_03294	PIJHAKBD_00147	IAEPNGOP_00845
group_1245		Invasin	48	48	1	1	6760				1424	1475	1425	EEOABMNO_01799	AJGAFMDA_03891	IBJCNMFN_00746	BBMKDBAA_03208	FENECDNO_00096	BFEGIENF_00108	IMLJGFOD_03728	PKKBODMO_00421	MOFEGBOE_01090	MPGCEFDH_01837	EMLHLPPP_01581	CMMKNNBM_00456	BEBCDICL_03932	JJHNNGDM_01560	MIKJKMGH_03990	OHKOANCB_01821	HHOHIPGL_00098	KIGMIAMF_00096	PFIDBENL_00539	HJOIHEIF_00528	HKDGGHAM_00540	KCFCPCJG_03048	JBLLBHIA_00526	JLBDBLJE_00187	ODIEHOAI_00187	OBCEHLOK_01208	LBHLPMOJ_01828	KMEICMGN_01173	PIBJFFPJ_01392	MKMDODBG_01154	JCMDAKMG_02482	LOMBOFOJ_00096	PNOEFCON_02076	OPBJBMII_03344	PIJHAKBD_00098	IAEPNGOP_00796
hyaE_2		Hydrogenase-1 operon protein HyaE	48	48	1	1	6737				404	404	404	EEOABMNO_01821	AJGAFMDA_02645	IBJCNMFN_00768	BBMKDBAA_03594	FENECDNO_00074	BFEGIENF_00085	IMLJGFOD_03750	PKKBODMO_00399	MOFEGBOE_03867	MPGCEFDH_01859	EMLHLPPP_01558	CMMKNNBM_02966	BEBCDICL_02688	JJHNNGDM_04031	MIKJKMGH_03968	OHKOANCB_02463	HHOHIPGL_00076	KIGMIAMF_00074	PFIDBENL_00561	HJOIHEIF_00550	HKDGGHAM_00562	KCFCPCJG_03939	JBLLBHIA_03881	JLBDBLJE_00165	ODIEHOAI_00165	OBCEHLOK_01230	LBHLPMOJ_01806	KMEICMGN_01195	PIBJFFPJ_01369	MKMDODBG_01176	JCMDAKMG_03750	LOMBOFOJ_00074	PNOEFCON_02036	OPBJBMII_03366	PIJHAKBD_00074	IAEPNGOP_00774
appX		Putative cytochrome bd-II ubiquinol oxidase subunit AppX	48	48	1	1	6733				89	89	89	EEOABMNO_01825	AJGAFMDA_02649	IBJCNMFN_00772	BBMKDBAA_03598	FENECDNO_00070	BFEGIENF_00081	IMLJGFOD_03754	PKKBODMO_00395	MOFEGBOE_03871	MPGCEFDH_01863	EMLHLPPP_01554	CMMKNNBM_02970	BEBCDICL_02692	JJHNNGDM_04027	MIKJKMGH_03964	OHKOANCB_02467	HHOHIPGL_00072	KIGMIAMF_00070	PFIDBENL_00565	HJOIHEIF_00554	HKDGGHAM_00566	KCFCPCJG_03943	JBLLBHIA_03885	JLBDBLJE_00161	ODIEHOAI_00161	OBCEHLOK_01234	LBHLPMOJ_01802	KMEICMGN_01199	PIBJFFPJ_01365	MKMDODBG_01180	JCMDAKMG_03754	LOMBOFOJ_00070	PNOEFCON_02032	OPBJBMII_03370	PIJHAKBD_00070	IAEPNGOP_00770
group_1248		Ureidoglycolate lyase	48	48	1	1	6714				374	659	629	EEOABMNO_01843	AJGAFMDA_02667	IBJCNMFN_00790	BBMKDBAA_03616	FENECDNO_00052	BFEGIENF_00062	IMLJGFOD_03772	PKKBODMO_00377	MOFEGBOE_03889	MPGCEFDH_01881	EMLHLPPP_01535	CMMKNNBM_02988	BEBCDICL_02710	JJHNNGDM_02401	MIKJKMGH_03946	OHKOANCB_02485	HHOHIPGL_00054	KIGMIAMF_00052	PFIDBENL_00583	HJOIHEIF_00572	HKDGGHAM_00584	KCFCPCJG_03961	JBLLBHIA_03903	JLBDBLJE_00143	ODIEHOAI_00143	OBCEHLOK_01252	LBHLPMOJ_01784	KMEICMGN_01217	PIBJFFPJ_01346	MKMDODBG_01198	JCMDAKMG_03772	LOMBOFOJ_00052	PNOEFCON_02013	OPBJBMII_03388	PIJHAKBD_00052	IAEPNGOP_00752
group_1250		hypothetical protein	48	48	1	1	6667				476	476	476	EEOABMNO_01888	AJGAFMDA_04342	IBJCNMFN_00834	BBMKDBAA_03754	FENECDNO_00007	BFEGIENF_00017	IMLJGFOD_02987	PKKBODMO_03053	MOFEGBOE_03968	MPGCEFDH_01926	EMLHLPPP_01490	CMMKNNBM_01999	BEBCDICL_02754	JJHNNGDM_02799	MIKJKMGH_03234	OHKOANCB_02529	HHOHIPGL_00009	KIGMIAMF_00007	PFIDBENL_04264	HJOIHEIF_03679	HKDGGHAM_03045	KCFCPCJG_03512	JBLLBHIA_03982	JLBDBLJE_00098	ODIEHOAI_00098	OBCEHLOK_01297	LBHLPMOJ_01739	KMEICMGN_03532	PIBJFFPJ_01301	MKMDODBG_01243	JCMDAKMG_03993	LOMBOFOJ_00007	PNOEFCON_01968	OPBJBMII_03432	PIJHAKBD_00008	IAEPNGOP_00707
group_1251		Acetyltransferase	48	48	1	1	6666				419	419	419	EEOABMNO_01889	AJGAFMDA_04343	IBJCNMFN_00835	BBMKDBAA_03753	FENECDNO_00006	BFEGIENF_00016	IMLJGFOD_02988	PKKBODMO_03054	MOFEGBOE_03967	MPGCEFDH_01927	EMLHLPPP_01489	CMMKNNBM_02000	BEBCDICL_02755	JJHNNGDM_02798	MIKJKMGH_03233	OHKOANCB_02530	HHOHIPGL_00008	KIGMIAMF_00006	PFIDBENL_04265	HJOIHEIF_03678	HKDGGHAM_03046	KCFCPCJG_03511	JBLLBHIA_03981	JLBDBLJE_00097	ODIEHOAI_00097	OBCEHLOK_01298	LBHLPMOJ_01738	KMEICMGN_03533	PIBJFFPJ_01300	MKMDODBG_01244	JCMDAKMG_03994	LOMBOFOJ_00006	PNOEFCON_01967	OPBJBMII_03433	PIJHAKBD_00007	IAEPNGOP_00706
yebZ		Inner membrane protein YebZ	48	48	1	1	6497				875	875	875	EEOABMNO_01906	AJGAFMDA_02337	IBJCNMFN_03190	BBMKDBAA_03748	FENECDNO_03403	BFEGIENF_03691	IMLJGFOD_03005	PKKBODMO_03071	MOFEGBOE_03962	MPGCEFDH_04025	EMLHLPPP_01471	CMMKNNBM_00941	BEBCDICL_02760	JJHNNGDM_02793	MIKJKMGH_03216	OHKOANCB_04412	HHOHIPGL_01311	KIGMIAMF_03487	PFIDBENL_02307	HJOIHEIF_02831	HKDGGHAM_03063	KCFCPCJG_03447	JBLLBHIA_03976	JLBDBLJE_00080	ODIEHOAI_00080	OBCEHLOK_01316	LBHLPMOJ_01722	KMEICMGN_03550	PIBJFFPJ_03118	MKMDODBG_01680	JCMDAKMG_03887	LOMBOFOJ_02729	PNOEFCON_03873	OPBJBMII_03450	PIJHAKBD_04169	IAEPNGOP_03543
group_1255		hypothetical protein	48	48	1	1	6521				449	599	595	EEOABMNO_01930	AJGAFMDA_02360	IBJCNMFN_03213	BBMKDBAA_03725	FENECDNO_03380	BFEGIENF_03668	IMLJGFOD_03029	PKKBODMO_03095	MOFEGBOE_03939	MPGCEFDH_04002	EMLHLPPP_01448	CMMKNNBM_00917	BEBCDICL_02783	JJHNNGDM_04064	MIKJKMGH_03192	OHKOANCB_03399	HHOHIPGL_01288	KIGMIAMF_03464	PFIDBENL_02283	HJOIHEIF_02855	HKDGGHAM_03087	KCFCPCJG_03424	JBLLBHIA_03953	JLBDBLJE_00057	ODIEHOAI_00057	OBCEHLOK_01339	LBHLPMOJ_01699	KMEICMGN_03574	PIBJFFPJ_03095	MKMDODBG_01657	JCMDAKMG_03910	LOMBOFOJ_02706	PNOEFCON_03896	OPBJBMII_03474	PIJHAKBD_04192	IAEPNGOP_03520
group_1258		hypothetical protein	48	48	1	1	6409				290	569	563	EEOABMNO_01941	AJGAFMDA_03785	IBJCNMFN_03224	BBMKDBAA_01116	FENECDNO_03369	BFEGIENF_03657	IMLJGFOD_03040	PKKBODMO_03107	MOFEGBOE_03716	MPGCEFDH_03991	EMLHLPPP_01437	CMMKNNBM_00906	BEBCDICL_03575	JJHNNGDM_03458	MIKJKMGH_03181	OHKOANCB_03388	HHOHIPGL_01277	KIGMIAMF_03453	PFIDBENL_02272	HJOIHEIF_02866	HKDGGHAM_03098	KCFCPCJG_03787	JBLLBHIA_03729	JLBDBLJE_00046	ODIEHOAI_00046	OBCEHLOK_01350	LBHLPMOJ_01688	KMEICMGN_03585	PIBJFFPJ_03084	MKMDODBG_01646	JCMDAKMG_03454	LOMBOFOJ_02695	PNOEFCON_03907	OPBJBMII_03485	PIJHAKBD_03082	IAEPNGOP_03509
fliV		Flagellar biosynthetic protein FliV	48	48	1	1	6360				1205	1205	1205	EEOABMNO_01989	AJGAFMDA_02931	IBJCNMFN_03271	BBMKDBAA_01162	FENECDNO_03322	BFEGIENF_03610	IMLJGFOD_04504	PKKBODMO_04461	MOFEGBOE_03670	MPGCEFDH_03944	EMLHLPPP_01390	CMMKNNBM_03976	BEBCDICL_03528	JJHNNGDM_02762	MIKJKMGH_04056	OHKOANCB_04042	HHOHIPGL_01230	KIGMIAMF_03406	PFIDBENL_02701	HJOIHEIF_04184	HKDGGHAM_04055	KCFCPCJG_03742	JBLLBHIA_03684	JLBDBLJE_01473	ODIEHOAI_03140	OBCEHLOK_01397	LBHLPMOJ_01641	KMEICMGN_04304	PIBJFFPJ_03037	MKMDODBG_01599	JCMDAKMG_03409	LOMBOFOJ_02648	PNOEFCON_03954	OPBJBMII_04207	PIJHAKBD_03128	IAEPNGOP_03462
group_1263		hypothetical protein	48	48	1	1	6354				413	437	417	EEOABMNO_01995	AJGAFMDA_02925	IBJCNMFN_03277	BBMKDBAA_01168	FENECDNO_03316	BFEGIENF_03604	IMLJGFOD_04510	PKKBODMO_04455	MOFEGBOE_03664	MPGCEFDH_02562	EMLHLPPP_03007	CMMKNNBM_03970	BEBCDICL_03522	JJHNNGDM_02768	MIKJKMGH_04428	OHKOANCB_04048	HHOHIPGL_01224	KIGMIAMF_03400	PFIDBENL_04391	HJOIHEIF_04190	HKDGGHAM_04061	KCFCPCJG_03736	JBLLBHIA_03678	JLBDBLJE_01479	ODIEHOAI_03146	OBCEHLOK_01403	LBHLPMOJ_01635	KMEICMGN_04310	PIBJFFPJ_03031	MKMDODBG_01593	JCMDAKMG_03403	LOMBOFOJ_02642	PNOEFCON_02606	OPBJBMII_04213	PIJHAKBD_03134	IAEPNGOP_03456
group_1280		hypothetical protein	48	48	1	1	6274				350	350	350	EEOABMNO_02127	AJGAFMDA_02233	IBJCNMFN_03363	BBMKDBAA_03368	FENECDNO_03836	BFEGIENF_03518	IMLJGFOD_02699	PKKBODMO_03519	MOFEGBOE_03149	MPGCEFDH_02476	EMLHLPPP_03093	CMMKNNBM_04623	BEBCDICL_02054	JJHNNGDM_03372	MIKJKMGH_02495	OHKOANCB_03113	HHOHIPGL_02969	KIGMIAMF_03314	PFIDBENL_02162	HJOIHEIF_03536	HKDGGHAM_03525	KCFCPCJG_02198	JBLLBHIA_02863	JLBDBLJE_01555	ODIEHOAI_03222	OBCEHLOK_01489	LBHLPMOJ_01549	KMEICMGN_01807	PIBJFFPJ_02945	MKMDODBG_01448	JCMDAKMG_01636	LOMBOFOJ_02556	PNOEFCON_02693	OPBJBMII_02365	PIJHAKBD_03468	IAEPNGOP_03370
ccmL		Carbon dioxide concentrating mechanism protein CcmL	48	48	1	1	6269				122	275	271	EEOABMNO_02132	AJGAFMDA_02228	IBJCNMFN_03368	BBMKDBAA_03363	FENECDNO_03831	BFEGIENF_03513	IMLJGFOD_02694	PKKBODMO_03524	MOFEGBOE_03144	MPGCEFDH_02471	EMLHLPPP_03098	CMMKNNBM_04628	BEBCDICL_02049	JJHNNGDM_03377	MIKJKMGH_02500	OHKOANCB_03118	HHOHIPGL_02974	KIGMIAMF_03309	PFIDBENL_02157	HJOIHEIF_03541	HKDGGHAM_03530	KCFCPCJG_02203	JBLLBHIA_02868	JLBDBLJE_01560	ODIEHOAI_03227	OBCEHLOK_01494	LBHLPMOJ_01544	KMEICMGN_01802	PIBJFFPJ_02940	MKMDODBG_01443	JCMDAKMG_01641	LOMBOFOJ_02551	PNOEFCON_02698	OPBJBMII_02360	PIJHAKBD_03473	IAEPNGOP_03365
pduV_2		Propanediol utilization protein PduV	48	48	1	1	6262				383	452	450	EEOABMNO_02139	AJGAFMDA_02221	IBJCNMFN_03375	BBMKDBAA_03356	FENECDNO_03824	BFEGIENF_03506	IMLJGFOD_02687	PKKBODMO_03531	MOFEGBOE_03137	MPGCEFDH_02464	EMLHLPPP_03105	CMMKNNBM_03983	BEBCDICL_02042	JJHNNGDM_03384	MIKJKMGH_02507	OHKOANCB_03125	HHOHIPGL_02981	KIGMIAMF_03302	PFIDBENL_02150	HJOIHEIF_03548	HKDGGHAM_03537	KCFCPCJG_02210	JBLLBHIA_02875	JLBDBLJE_01567	ODIEHOAI_03234	OBCEHLOK_01501	LBHLPMOJ_01537	KMEICMGN_01795	PIBJFFPJ_02933	MKMDODBG_01436	JCMDAKMG_01648	LOMBOFOJ_02544	PNOEFCON_02705	OPBJBMII_02353	PIJHAKBD_03480	IAEPNGOP_03358
yhaJ_2		HTH-type transcriptional regulator YhaJ	48	48	1	1	6248				626	914	908	EEOABMNO_02152	AJGAFMDA_02207	IBJCNMFN_03388	BBMKDBAA_03342	FENECDNO_03811	BFEGIENF_03492	IMLJGFOD_02674	PKKBODMO_03544	MOFEGBOE_03123	MPGCEFDH_02451	EMLHLPPP_03118	CMMKNNBM_02201	BEBCDICL_02029	JJHNNGDM_03502	MIKJKMGH_02520	OHKOANCB_04520	HHOHIPGL_02994	KIGMIAMF_03289	PFIDBENL_02137	HJOIHEIF_03561	HKDGGHAM_03550	KCFCPCJG_02224	JBLLBHIA_02889	JLBDBLJE_01580	ODIEHOAI_03247	OBCEHLOK_01514	LBHLPMOJ_01524	KMEICMGN_01782	PIBJFFPJ_02920	MKMDODBG_01423	JCMDAKMG_01662	LOMBOFOJ_02531	PNOEFCON_02718	OPBJBMII_02340	PIJHAKBD_03493	IAEPNGOP_03345
wzzB		Chain length determinant protein	48	48	1	1	6238				422	983	971	EEOABMNO_02162	AJGAFMDA_02197	IBJCNMFN_03398	BBMKDBAA_03332	FENECDNO_03801	BFEGIENF_03482	IMLJGFOD_02664	PKKBODMO_03554	MOFEGBOE_03113	MPGCEFDH_02441	EMLHLPPP_03128	CMMKNNBM_02211	BEBCDICL_02019	JJHNNGDM_03512	MIKJKMGH_02530	OHKOANCB_04530	HHOHIPGL_03004	KIGMIAMF_03279	PFIDBENL_02127	HJOIHEIF_03571	HKDGGHAM_03560	KCFCPCJG_02234	JBLLBHIA_02899	JLBDBLJE_01590	ODIEHOAI_03257	OBCEHLOK_01524	LBHLPMOJ_01514	KMEICMGN_01772	PIBJFFPJ_02910	MKMDODBG_01413	JCMDAKMG_01672	LOMBOFOJ_02521	PNOEFCON_02728	OPBJBMII_02330	PIJHAKBD_03503	IAEPNGOP_03335
rffG		dTDP-glucose 4,6-dehydratase 2	48	48	1	1	2276				1019	1067	1066	EEOABMNO_03968	AJGAFMDA_02166	IBJCNMFN_04061	BBMKDBAA_03479	FENECDNO_03632	BFEGIENF_04101	IMLJGFOD_03440	PKKBODMO_03701	MOFEGBOE_03602	MPGCEFDH_03914	EMLHLPPP_03911	CMMKNNBM_02034	BEBCDICL_03295	JJHNNGDM_01748	MIKJKMGH_03773	OHKOANCB_02564	HHOHIPGL_03792	KIGMIAMF_03996	PFIDBENL_03775	HJOIHEIF_02435	HKDGGHAM_03593	KCFCPCJG_03669	JBLLBHIA_03594	JLBDBLJE_03642	ODIEHOAI_03696	OBCEHLOK_03958	LBHLPMOJ_03956	KMEICMGN_03797	PIBJFFPJ_03951	MKMDODBG_04013	JCMDAKMG_03336	LOMBOFOJ_03994	PNOEFCON_03837	OPBJBMII_03774	PIJHAKBD_03668	IAEPNGOP_04087
gmm		GDP-mannose mannosyl hydrolase	48	48	1	1	6193				473	473	473	EEOABMNO_02190	AJGAFMDA_03559	IBJCNMFN_03427	BBMKDBAA_02967	FENECDNO_04291	BFEGIENF_03453	IMLJGFOD_02636	PKKBODMO_02739	MOFEGBOE_03292	MPGCEFDH_02412	EMLHLPPP_03157	CMMKNNBM_03478	BEBCDICL_02010	JJHNNGDM_03300	MIKJKMGH_02558	OHKOANCB_01191	HHOHIPGL_03033	KIGMIAMF_03250	PFIDBENL_02099	HJOIHEIF_01449	HKDGGHAM_02709	KCFCPCJG_04225	JBLLBHIA_03394	JLBDBLJE_01618	ODIEHOAI_03285	OBCEHLOK_01553	LBHLPMOJ_01485	KMEICMGN_01744	PIBJFFPJ_02881	MKMDODBG_01384	JCMDAKMG_04139	LOMBOFOJ_02492	PNOEFCON_02757	OPBJBMII_02302	PIJHAKBD_03303	IAEPNGOP_03306
mdtA		Multidrug resistance protein MdtA	48	48	1	1	6172				1001	1241	1231	EEOABMNO_02210	AJGAFMDA_03579	IBJCNMFN_03447	BBMKDBAA_02947	FENECDNO_04271	BFEGIENF_03433	IMLJGFOD_04316	PKKBODMO_02719	MOFEGBOE_03312	MPGCEFDH_02392	EMLHLPPP_03177	CMMKNNBM_04139	BEBCDICL_01990	JJHNNGDM_02335	MIKJKMGH_02579	OHKOANCB_01171	HHOHIPGL_03053	KIGMIAMF_03230	PFIDBENL_02079	HJOIHEIF_01429	HKDGGHAM_02689	KCFCPCJG_04206	JBLLBHIA_03374	JLBDBLJE_01638	ODIEHOAI_03306	OBCEHLOK_01573	LBHLPMOJ_01465	KMEICMGN_01724	PIBJFFPJ_02861	MKMDODBG_01364	JCMDAKMG_04119	LOMBOFOJ_02472	PNOEFCON_02777	OPBJBMII_02282	PIJHAKBD_03283	IAEPNGOP_03286
mdtD		Putative multidrug resistance protein MdtD	48	48	1	1	6167				1268	1412	1388	EEOABMNO_02213	AJGAFMDA_03989	IBJCNMFN_03450	BBMKDBAA_02944	FENECDNO_04268	BFEGIENF_03430	IMLJGFOD_04319	PKKBODMO_02716	MOFEGBOE_03315	MPGCEFDH_02389	EMLHLPPP_03180	CMMKNNBM_04142	BEBCDICL_01986	JJHNNGDM_02332	MIKJKMGH_02582	OHKOANCB_01168	HHOHIPGL_03056	KIGMIAMF_03227	PFIDBENL_02076	HJOIHEIF_01426	HKDGGHAM_02686	KCFCPCJG_03404	JBLLBHIA_03371	JLBDBLJE_01641	ODIEHOAI_03309	OBCEHLOK_01576	LBHLPMOJ_01462	KMEICMGN_01721	PIBJFFPJ_02858	MKMDODBG_01361	JCMDAKMG_03089	LOMBOFOJ_02469	PNOEFCON_02780	OPBJBMII_02279	PIJHAKBD_03280	IAEPNGOP_03283
cesT		Tir chaperone	48	48	1	1	6144				269	416	403	EEOABMNO_02221	AJGAFMDA_03997	IBJCNMFN_03467	BBMKDBAA_02936	FENECDNO_03598	BFEGIENF_03413	IMLJGFOD_04328	PKKBODMO_02708	MOFEGBOE_03323	MPGCEFDH_02371	EMLHLPPP_03198	CMMKNNBM_04164	BEBCDICL_01978	JJHNNGDM_02324	MIKJKMGH_02590	OHKOANCB_01160	HHOHIPGL_03075	KIGMIAMF_03210	PFIDBENL_02068	HJOIHEIF_01418	HKDGGHAM_02678	KCFCPCJG_03396	JBLLBHIA_03363	JLBDBLJE_01649	ODIEHOAI_03317	OBCEHLOK_01595	LBHLPMOJ_01443	KMEICMGN_01713	PIBJFFPJ_02841	MKMDODBG_01343	JCMDAKMG_03081	LOMBOFOJ_03871	PNOEFCON_02797	OPBJBMII_02271	PIJHAKBD_03272	IAEPNGOP_03265
mglA		Galactose/methyl galactoside import ATP-binding protein MglA	48	48	1	1	6063				1442	1520	1517	EEOABMNO_02272	AJGAFMDA_02748	IBJCNMFN_03518	BBMKDBAA_02886	FENECDNO_03547	BFEGIENF_03362	IMLJGFOD_03237	PKKBODMO_02657	MOFEGBOE_03373	MPGCEFDH_02320	EMLHLPPP_03249	CMMKNNBM_02129	BEBCDICL_01928	JJHNNGDM_02914	MIKJKMGH_02641	OHKOANCB_01109	HHOHIPGL_03126	KIGMIAMF_03159	PFIDBENL_02017	HJOIHEIF_01367	HKDGGHAM_02627	KCFCPCJG_03345	JBLLBHIA_03313	JLBDBLJE_01701	ODIEHOAI_03611	OBCEHLOK_01646	LBHLPMOJ_01392	KMEICMGN_01662	PIBJFFPJ_02790	MKMDODBG_01292	JCMDAKMG_03030	LOMBOFOJ_03922	PNOEFCON_02849	OPBJBMII_02220	PIJHAKBD_03221	IAEPNGOP_03214
group_1301		hypothetical protein	48	48	1	1	6041				254	254	254	EEOABMNO_02293	AJGAFMDA_03914	IBJCNMFN_03538	BBMKDBAA_02865	FENECDNO_03526	BFEGIENF_03341	IMLJGFOD_03258	PKKBODMO_02636	MOFEGBOE_03394	MPGCEFDH_02299	EMLHLPPP_03270	CMMKNNBM_02108	BEBCDICL_01526	JJHNNGDM_03413	MIKJKMGH_02662	OHKOANCB_01088	HHOHIPGL_03146	KIGMIAMF_03139	PFIDBENL_01996	HJOIHEIF_01346	HKDGGHAM_02606	KCFCPCJG_03324	JBLLBHIA_03292	JLBDBLJE_01722	ODIEHOAI_03632	OBCEHLOK_01667	LBHLPMOJ_01371	KMEICMGN_01641	PIBJFFPJ_02769	MKMDODBG_01271	JCMDAKMG_03009	LOMBOFOJ_03942	PNOEFCON_02871	OPBJBMII_02199	PIJHAKBD_02520	IAEPNGOP_03194
napA		Periplasmic nitrate reductase	48	48	1	1	1549				2324	2486	2481	EEOABMNO_02342	AJGAFMDA_04378	IBJCNMFN_03565	BBMKDBAA_00415	FENECDNO_02469	BFEGIENF_02984	IMLJGFOD_04618	PKKBODMO_01704	MOFEGBOE_01096	MPGCEFDH_03480	EMLHLPPP_00366	CMMKNNBM_04645	BEBCDICL_01561	JJHNNGDM_04197	MIKJKMGH_02365	OHKOANCB_04360	HHOHIPGL_01647	KIGMIAMF_03502	PFIDBENL_02706	HJOIHEIF_02571	HKDGGHAM_02397	KCFCPCJG_03602	JBLLBHIA_00902	JLBDBLJE_03133	ODIEHOAI_01882	OBCEHLOK_03328	LBHLPMOJ_02993	KMEICMGN_02527	PIBJFFPJ_01676	MKMDODBG_03872	JCMDAKMG_03269	LOMBOFOJ_02134	PNOEFCON_01089	OPBJBMII_02642	PIJHAKBD_03076	IAEPNGOP_02809
ais		Lipopolysaccharide core heptose(II)-phosphate phosphatase	48	48	1	1	1588				392	605	600	EEOABMNO_02379	AJGAFMDA_03103	IBJCNMFN_03597	BBMKDBAA_00447	FENECDNO_02501	BFEGIENF_03016	IMLJGFOD_02121	PKKBODMO_01667	MOFEGBOE_01129	MPGCEFDH_03448	EMLHLPPP_00398	CMMKNNBM_01681	BEBCDICL_01598	JJHNNGDM_02376	MIKJKMGH_02327	OHKOANCB_00739	HHOHIPGL_01614	KIGMIAMF_03534	PFIDBENL_02743	HJOIHEIF_02534	HKDGGHAM_02360	KCFCPCJG_03569	JBLLBHIA_00935	JLBDBLJE_03096	ODIEHOAI_01845	OBCEHLOK_03296	LBHLPMOJ_03025	KMEICMGN_02490	PIBJFFPJ_01708	MKMDODBG_03904	JCMDAKMG_03236	LOMBOFOJ_02166	PNOEFCON_01121	OPBJBMII_02605	PIJHAKBD_03044	IAEPNGOP_02777
ulaA_3		Ascorbate-specific PTS system EIIC component	48	48	1	1	1634				1073	1391	1338	EEOABMNO_02424	AJGAFMDA_04262	IBJCNMFN_03641	BBMKDBAA_00491	FENECDNO_02545	BFEGIENF_03060	IMLJGFOD_02076	PKKBODMO_01622	MOFEGBOE_01173	MPGCEFDH_03404	EMLHLPPP_00442	CMMKNNBM_01163	BEBCDICL_01642	JJHNNGDM_01101	MIKJKMGH_02282	OHKOANCB_00693	HHOHIPGL_01570	KIGMIAMF_03578	PFIDBENL_02788	HJOIHEIF_01877	HKDGGHAM_02315	KCFCPCJG_03525	JBLLBHIA_00979	JLBDBLJE_03051	ODIEHOAI_01800	OBCEHLOK_03252	LBHLPMOJ_03069	KMEICMGN_02445	PIBJFFPJ_01752	MKMDODBG_03948	JCMDAKMG_03192	LOMBOFOJ_02210	PNOEFCON_01165	OPBJBMII_02560	PIJHAKBD_03000	IAEPNGOP_02733
mnmC		tRNA 5-methylaminomethyl-2-thiouridine biosynthesis bifunctional protein MnmC	48	48	1	1	1674				509	2000	1954	EEOABMNO_02461	AJGAFMDA_00729	IBJCNMFN_03675	BBMKDBAA_00527	FENECDNO_02579	BFEGIENF_03097	IMLJGFOD_02039	PKKBODMO_01585	MOFEGBOE_01209	MPGCEFDH_03351	EMLHLPPP_00479	CMMKNNBM_02935	BEBCDICL_01678	JJHNNGDM_01065	MIKJKMGH_02245	OHKOANCB_00656	HHOHIPGL_01536	KIGMIAMF_03612	PFIDBENL_02825	HJOIHEIF_01840	HKDGGHAM_02278	KCFCPCJG_01996	JBLLBHIA_01015	JLBDBLJE_03014	ODIEHOAI_01763	OBCEHLOK_03218	LBHLPMOJ_03103	KMEICMGN_02408	PIBJFFPJ_01789	MKMDODBG_03440	JCMDAKMG_02950	LOMBOFOJ_02244	PNOEFCON_01202	OPBJBMII_02523	PIJHAKBD_03551	IAEPNGOP_02699
xapB		Xanthosine permease	48	48	1	1	1735				854	1256	1247	EEOABMNO_02506	AJGAFMDA_00774	IBJCNMFN_03726	BBMKDBAA_00572	FENECDNO_02630	BFEGIENF_03142	IMLJGFOD_01994	PKKBODMO_01540	MOFEGBOE_01254	MPGCEFDH_04291	EMLHLPPP_00524	CMMKNNBM_03628	BEBCDICL_01723	JJHNNGDM_00233	MIKJKMGH_02201	OHKOANCB_00610	HHOHIPGL_01485	KIGMIAMF_03663	PFIDBENL_02869	HJOIHEIF_01795	HKDGGHAM_02233	KCFCPCJG_01952	JBLLBHIA_01060	JLBDBLJE_04020	ODIEHOAI_01718	OBCEHLOK_03167	LBHLPMOJ_03154	KMEICMGN_02363	PIBJFFPJ_01834	MKMDODBG_03491	JCMDAKMG_02905	LOMBOFOJ_02295	PNOEFCON_01247	OPBJBMII_02478	PIJHAKBD_01750	IAEPNGOP_02635
tauR		HTH-type transcriptional regulator TauR	48	48	1	1	1750				1292	1361	1293	EEOABMNO_02521	AJGAFMDA_00789	IBJCNMFN_03741	BBMKDBAA_00587	FENECDNO_02645	BFEGIENF_03157	IMLJGFOD_04012	PKKBODMO_01525	MOFEGBOE_01269	MPGCEFDH_03279	EMLHLPPP_00539	CMMKNNBM_03879	BEBCDICL_01226	JJHNNGDM_00248	MIKJKMGH_02186	OHKOANCB_00595	HHOHIPGL_01470	KIGMIAMF_03678	PFIDBENL_02884	HJOIHEIF_01780	HKDGGHAM_02218	KCFCPCJG_01937	JBLLBHIA_01075	JLBDBLJE_04005	ODIEHOAI_01703	OBCEHLOK_03152	LBHLPMOJ_03169	KMEICMGN_02348	PIBJFFPJ_01849	MKMDODBG_03506	JCMDAKMG_02890	LOMBOFOJ_02310	PNOEFCON_01262	OPBJBMII_02463	PIJHAKBD_01765	IAEPNGOP_02620
nudK		GDP-mannose pyrophosphatase NudK	48	48	1	1	1790				398	575	571	EEOABMNO_02562	AJGAFMDA_00826	IBJCNMFN_03778	BBMKDBAA_00624	FENECDNO_02682	BFEGIENF_03196	IMLJGFOD_04455	PKKBODMO_02867	MOFEGBOE_01306	MPGCEFDH_03242	EMLHLPPP_00578	CMMKNNBM_03732	BEBCDICL_01189	JJHNNGDM_00285	MIKJKMGH_02700	OHKOANCB_04224	HHOHIPGL_01433	KIGMIAMF_03715	PFIDBENL_04615	HJOIHEIF_03209	HKDGGHAM_04049	KCFCPCJG_01900	JBLLBHIA_01112	JLBDBLJE_03425	ODIEHOAI_01663	OBCEHLOK_03115	LBHLPMOJ_03206	KMEICMGN_03345	PIBJFFPJ_01888	MKMDODBG_03544	JCMDAKMG_02853	LOMBOFOJ_02347	PNOEFCON_01301	OPBJBMII_03114	PIJHAKBD_01802	IAEPNGOP_02583
garK_3		Glycerate 2-kinase	48	48	1	1	1806				242	1139	784	EEOABMNO_02577	AJGAFMDA_00841	IBJCNMFN_03793	BBMKDBAA_00639	FENECDNO_02697	BFEGIENF_03211	IMLJGFOD_03808	PKKBODMO_02852	MOFEGBOE_01321	MPGCEFDH_03227	EMLHLPPP_00593	CMMKNNBM_03298	BEBCDICL_01174	JJHNNGDM_00300	MIKJKMGH_02715	OHKOANCB_04240	HHOHIPGL_01418	KIGMIAMF_03730	PFIDBENL_02410	HJOIHEIF_03224	HKDGGHAM_04034	KCFCPCJG_01885	JBLLBHIA_01127	JLBDBLJE_03440	ODIEHOAI_01648	OBCEHLOK_03100	LBHLPMOJ_03221	KMEICMGN_03330	PIBJFFPJ_01903	MKMDODBG_03559	JCMDAKMG_02320	LOMBOFOJ_02362	PNOEFCON_01316	OPBJBMII_03099	PIJHAKBD_01817	IAEPNGOP_02568
ndhI		NAD(P)H-quinone oxidoreductase subunit I, chloroplastic	48	48	1	1	6909				758	863	860	EEOABMNO_02610	AJGAFMDA_01543	IBJCNMFN_03832	BBMKDBAA_00675	FENECDNO_03421	BFEGIENF_03250	IMLJGFOD_04578	PKKBODMO_02819	MOFEGBOE_01357	MPGCEFDH_03188	EMLHLPPP_00633	CMMKNNBM_04551	BEBCDICL_01140	JJHNNGDM_02044	MIKJKMGH_02748	OHKOANCB_01753	HHOHIPGL_01380	KIGMIAMF_03769	PFIDBENL_02376	HJOIHEIF_03797	HKDGGHAM_03797	KCFCPCJG_01849	JBLLBHIA_01163	JLBDBLJE_03472	ODIEHOAI_01616	OBCEHLOK_03061	LBHLPMOJ_03917	KMEICMGN_03297	PIBJFFPJ_01942	MKMDODBG_03598	JCMDAKMG_02284	LOMBOFOJ_02401	PNOEFCON_01357	OPBJBMII_03066	PIJHAKBD_01851	IAEPNGOP_02529
dmsC_3		Anaerobic dimethyl sulfoxide reductase chain C	48	48	1	1	6910				707	809	806	EEOABMNO_02611	AJGAFMDA_01544	IBJCNMFN_03833	BBMKDBAA_00676	FENECDNO_03422	BFEGIENF_03251	IMLJGFOD_04577	PKKBODMO_02818	MOFEGBOE_01358	MPGCEFDH_03187	EMLHLPPP_00634	CMMKNNBM_04550	BEBCDICL_01139	JJHNNGDM_02043	MIKJKMGH_02749	OHKOANCB_01754	HHOHIPGL_01379	KIGMIAMF_03770	PFIDBENL_02375	HJOIHEIF_03796	HKDGGHAM_03796	KCFCPCJG_01848	JBLLBHIA_01164	JLBDBLJE_03473	ODIEHOAI_01615	OBCEHLOK_03060	LBHLPMOJ_03916	KMEICMGN_03296	PIBJFFPJ_01943	MKMDODBG_03599	JCMDAKMG_02283	LOMBOFOJ_02402	PNOEFCON_01358	OPBJBMII_03065	PIJHAKBD_01852	IAEPNGOP_02528
yfhM		putative lipoprotein YfhM	48	48	1	1	6914				4355	4934	4921	EEOABMNO_02615	AJGAFMDA_01548	IBJCNMFN_03837	BBMKDBAA_00680	FENECDNO_03426	BFEGIENF_03255	IMLJGFOD_03719	PKKBODMO_02814	MOFEGBOE_01362	MPGCEFDH_03183	EMLHLPPP_00638	CMMKNNBM_04287	BEBCDICL_01135	JJHNNGDM_02039	MIKJKMGH_02753	OHKOANCB_01758	HHOHIPGL_01375	KIGMIAMF_03774	PFIDBENL_02371	HJOIHEIF_03792	HKDGGHAM_03792	KCFCPCJG_01844	JBLLBHIA_01168	JLBDBLJE_03477	ODIEHOAI_01611	OBCEHLOK_03927	LBHLPMOJ_03912	KMEICMGN_03292	PIBJFFPJ_01947	MKMDODBG_03603	JCMDAKMG_02279	LOMBOFOJ_02406	PNOEFCON_01362	OPBJBMII_03061	PIJHAKBD_01856	IAEPNGOP_02524
gltR_2		HTH-type transcriptional regulator GltR	48	48	1	1	7026				605	899	892	EEOABMNO_02735	AJGAFMDA_01608	IBJCNMFN_04325	BBMKDBAA_00740	FENECDNO_04418	BFEGIENF_04434	IMLJGFOD_04424	PKKBODMO_04602	MOFEGBOE_01422	MPGCEFDH_04181	EMLHLPPP_04360	CMMKNNBM_03550	BEBCDICL_01074	JJHNNGDM_01936	MIKJKMGH_04506	OHKOANCB_04453	HHOHIPGL_04289	KIGMIAMF_04199	PFIDBENL_04570	HJOIHEIF_04494	HKDGGHAM_04568	KCFCPCJG_01784	JBLLBHIA_01228	JLBDBLJE_04400	ODIEHOAI_04605	OBCEHLOK_03834	LBHLPMOJ_03819	KMEICMGN_04665	PIBJFFPJ_02007	MKMDODBG_03716	JCMDAKMG_02219	LOMBOFOJ_04308	PNOEFCON_04386	OPBJBMII_04667	PIJHAKBD_03775	IAEPNGOP_04501
fes_1		Enterochelin esterase	48	48	1	1	5809				335	1244	1225	EEOABMNO_02819	AJGAFMDA_01964	IBJCNMFN_02745	BBMKDBAA_02801	FENECDNO_02084	BFEGIENF_02152	IMLJGFOD_00526	PKKBODMO_01010	MOFEGBOE_02956	MPGCEFDH_04039	EMLHLPPP_02992	CMMKNNBM_03867	BEBCDICL_02244	JJHNNGDM_03961	MIKJKMGH_04061	OHKOANCB_02442	HHOHIPGL_02356	KIGMIAMF_01453	PFIDBENL_02696	HJOIHEIF_03337	HKDGGHAM_01113	KCFCPCJG_02710	JBLLBHIA_02946	JLBDBLJE_02019	ODIEHOAI_01484	OBCEHLOK_02258	LBHLPMOJ_02970	KMEICMGN_00566	PIBJFFPJ_00566	MKMDODBG_01766	JCMDAKMG_01716	LOMBOFOJ_01276	PNOEFCON_00053	OPBJBMII_00521	PIJHAKBD_02691	IAEPNGOP_00612
group_1353		hypothetical protein	48	48	1	1	5802				797	896	893	EEOABMNO_02825	AJGAFMDA_01970	IBJCNMFN_02739	BBMKDBAA_02795	FENECDNO_02078	BFEGIENF_02147	IMLJGFOD_00520	PKKBODMO_01016	MOFEGBOE_02962	MPGCEFDH_04045	EMLHLPPP_02987	CMMKNNBM_03861	BEBCDICL_02250	JJHNNGDM_00449	MIKJKMGH_04067	OHKOANCB_02436	HHOHIPGL_02350	KIGMIAMF_01447	PFIDBENL_02690	HJOIHEIF_03343	HKDGGHAM_01107	KCFCPCJG_02716	JBLLBHIA_02952	JLBDBLJE_02013	ODIEHOAI_01478	OBCEHLOK_02252	LBHLPMOJ_02964	KMEICMGN_00560	PIBJFFPJ_00561	MKMDODBG_01771	JCMDAKMG_01722	LOMBOFOJ_01270	PNOEFCON_00058	OPBJBMII_00515	PIJHAKBD_02697	IAEPNGOP_00606
group_1354		hypothetical protein	48	48	1	1	5783				179	179	179	EEOABMNO_02844	AJGAFMDA_01988	IBJCNMFN_02721	BBMKDBAA_02777	FENECDNO_02060	BFEGIENF_02129	IMLJGFOD_00501	PKKBODMO_01035	MOFEGBOE_02980	MPGCEFDH_04063	EMLHLPPP_02969	CMMKNNBM_02190	BEBCDICL_02269	JJHNNGDM_00431	MIKJKMGH_04086	OHKOANCB_02417	HHOHIPGL_02332	KIGMIAMF_01429	PFIDBENL_02671	HJOIHEIF_03362	HKDGGHAM_01088	KCFCPCJG_02734	JBLLBHIA_02970	JLBDBLJE_01994	ODIEHOAI_01459	OBCEHLOK_02234	LBHLPMOJ_02946	KMEICMGN_00541	PIBJFFPJ_00543	MKMDODBG_01789	JCMDAKMG_01740	LOMBOFOJ_01252	PNOEFCON_00076	OPBJBMII_00496	PIJHAKBD_02716	IAEPNGOP_00588
gabR		HTH-type transcriptional regulatory protein GabR	48	48	1	1	5778				710	1334	1321	EEOABMNO_02849	AJGAFMDA_01993	IBJCNMFN_02716	BBMKDBAA_02772	FENECDNO_02055	BFEGIENF_02124	IMLJGFOD_00496	PKKBODMO_01040	MOFEGBOE_02985	MPGCEFDH_04068	EMLHLPPP_02964	CMMKNNBM_02185	BEBCDICL_02274	JJHNNGDM_00426	MIKJKMGH_04091	OHKOANCB_02412	HHOHIPGL_02327	KIGMIAMF_01424	PFIDBENL_02666	HJOIHEIF_01603	HKDGGHAM_01083	KCFCPCJG_02739	JBLLBHIA_02975	JLBDBLJE_01989	ODIEHOAI_01454	OBCEHLOK_02228	LBHLPMOJ_02941	KMEICMGN_00536	PIBJFFPJ_00538	MKMDODBG_01794	JCMDAKMG_01745	LOMBOFOJ_01247	PNOEFCON_00081	OPBJBMII_00491	PIJHAKBD_02721	IAEPNGOP_00583
ahpD		Alkyl hydroperoxide reductase AhpD	48	48	1	1	5777				431	431	431	EEOABMNO_02850	AJGAFMDA_01994	IBJCNMFN_02715	BBMKDBAA_02771	FENECDNO_02054	BFEGIENF_02123	IMLJGFOD_00495	PKKBODMO_01041	MOFEGBOE_02986	MPGCEFDH_04069	EMLHLPPP_02963	CMMKNNBM_02184	BEBCDICL_02275	JJHNNGDM_00425	MIKJKMGH_04092	OHKOANCB_02411	HHOHIPGL_02326	KIGMIAMF_01423	PFIDBENL_02665	HJOIHEIF_01604	HKDGGHAM_01082	KCFCPCJG_02740	JBLLBHIA_02976	JLBDBLJE_01988	ODIEHOAI_01453	OBCEHLOK_02227	LBHLPMOJ_02940	KMEICMGN_00535	PIBJFFPJ_00537	MKMDODBG_01795	JCMDAKMG_01746	LOMBOFOJ_01246	PNOEFCON_00082	OPBJBMII_00490	PIJHAKBD_02722	IAEPNGOP_00582
group_1359		hypothetical protein	48	48	1	1	5765				428	1370	1350	EEOABMNO_02862	AJGAFMDA_02006	IBJCNMFN_02703	BBMKDBAA_02759	FENECDNO_02042	BFEGIENF_02111	IMLJGFOD_00483	PKKBODMO_01053	MOFEGBOE_02998	MPGCEFDH_04081	EMLHLPPP_02951	CMMKNNBM_02172	BEBCDICL_02287	JJHNNGDM_00413	MIKJKMGH_04104	OHKOANCB_02399	HHOHIPGL_02314	KIGMIAMF_01411	PFIDBENL_02653	HJOIHEIF_01616	HKDGGHAM_01070	KCFCPCJG_02752	JBLLBHIA_02988	JLBDBLJE_01976	ODIEHOAI_01441	OBCEHLOK_02215	LBHLPMOJ_02928	KMEICMGN_00523	PIBJFFPJ_00525	MKMDODBG_01807	JCMDAKMG_01758	LOMBOFOJ_01234	PNOEFCON_00094	OPBJBMII_00478	PIJHAKBD_02734	IAEPNGOP_00570
yqaB		Fructose-1-phosphate phosphatase YqaB	48	48	1	1	5761				254	566	559	EEOABMNO_02866	AJGAFMDA_03322	IBJCNMFN_02699	BBMKDBAA_02755	FENECDNO_02038	BFEGIENF_02107	IMLJGFOD_00479	PKKBODMO_01057	MOFEGBOE_03002	MPGCEFDH_04085	EMLHLPPP_02946	CMMKNNBM_02168	BEBCDICL_02291	JJHNNGDM_00409	MIKJKMGH_04108	OHKOANCB_02395	HHOHIPGL_02310	KIGMIAMF_01407	PFIDBENL_02649	HJOIHEIF_01620	HKDGGHAM_01066	KCFCPCJG_02756	JBLLBHIA_02992	JLBDBLJE_01972	ODIEHOAI_01437	OBCEHLOK_02211	LBHLPMOJ_02924	KMEICMGN_00519	PIBJFFPJ_00521	MKMDODBG_01811	JCMDAKMG_01762	LOMBOFOJ_01230	PNOEFCON_00098	OPBJBMII_00474	PIJHAKBD_02738	IAEPNGOP_00566
norW		Nitric oxide reductase FlRd-NAD( ) reductase	48	48	1	1	5736				1133	1133	1133	EEOABMNO_02888	AJGAFMDA_03345	IBJCNMFN_02676	BBMKDBAA_02732	FENECDNO_02015	BFEGIENF_02084	IMLJGFOD_00456	PKKBODMO_01079	MOFEGBOE_03025	MPGCEFDH_01084	EMLHLPPP_02925	CMMKNNBM_02146	BEBCDICL_02312	JJHNNGDM_00386	MIKJKMGH_00988	OHKOANCB_02373	HHOHIPGL_02287	KIGMIAMF_01384	PFIDBENL_02629	HJOIHEIF_01642	HKDGGHAM_01044	KCFCPCJG_02779	JBLLBHIA_03015	JLBDBLJE_01950	ODIEHOAI_01415	OBCEHLOK_02188	LBHLPMOJ_02901	KMEICMGN_00497	PIBJFFPJ_00498	MKMDODBG_01835	JCMDAKMG_01785	LOMBOFOJ_01207	PNOEFCON_00119	OPBJBMII_00452	PIJHAKBD_02760	IAEPNGOP_00543
hyfB		Hydrogenase-4 component B	48	48	1	1	5726				668	1826	1801	EEOABMNO_02898	AJGAFMDA_03355	IBJCNMFN_02666	BBMKDBAA_02722	FENECDNO_02005	BFEGIENF_02074	IMLJGFOD_00446	PKKBODMO_01089	MOFEGBOE_03035	MPGCEFDH_01074	EMLHLPPP_02915	CMMKNNBM_01490	BEBCDICL_02323	JJHNNGDM_00376	MIKJKMGH_00978	OHKOANCB_02363	HHOHIPGL_02277	KIGMIAMF_01374	PFIDBENL_02619	HJOIHEIF_01652	HKDGGHAM_01034	KCFCPCJG_02789	JBLLBHIA_03025	JLBDBLJE_01940	ODIEHOAI_01405	OBCEHLOK_02178	LBHLPMOJ_02891	KMEICMGN_00487	PIBJFFPJ_00488	MKMDODBG_01845	JCMDAKMG_01795	LOMBOFOJ_01197	PNOEFCON_00129	OPBJBMII_00442	PIJHAKBD_02770	IAEPNGOP_00533
group_1367		hypothetical protein	48	48	1	1	5674				140	176	174	EEOABMNO_02953	AJGAFMDA_03443	IBJCNMFN_02613	BBMKDBAA_04020	FENECDNO_01952	BFEGIENF_02022	IMLJGFOD_00391	PKKBODMO_01144	MOFEGBOE_03088	MPGCEFDH_01021	EMLHLPPP_02863	CMMKNNBM_01435	BEBCDICL_02376	JJHNNGDM_00323	MIKJKMGH_00922	OHKOANCB_03997	HHOHIPGL_02224	KIGMIAMF_01321	PFIDBENL_02564	HJOIHEIF_01708	HKDGGHAM_00978	KCFCPCJG_02842	JBLLBHIA_03078	JLBDBLJE_01885	ODIEHOAI_01350	OBCEHLOK_02125	LBHLPMOJ_02839	KMEICMGN_00432	PIBJFFPJ_00436	MKMDODBG_01898	JCMDAKMG_01848	LOMBOFOJ_01144	PNOEFCON_00181	OPBJBMII_00387	PIJHAKBD_02823	IAEPNGOP_00480
group_1368		hypothetical protein	48	48	1	1	5667				380	380	380	EEOABMNO_02956	AJGAFMDA_03448	IBJCNMFN_02610	BBMKDBAA_04025	FENECDNO_01949	BFEGIENF_02019	IMLJGFOD_00388	PKKBODMO_01147	MOFEGBOE_03093	MPGCEFDH_01018	EMLHLPPP_02860	CMMKNNBM_01432	BEBCDICL_02381	JJHNNGDM_03584	MIKJKMGH_00919	OHKOANCB_03923	HHOHIPGL_02221	KIGMIAMF_01318	PFIDBENL_02561	HJOIHEIF_01711	HKDGGHAM_00975	KCFCPCJG_02847	JBLLBHIA_03083	JLBDBLJE_01882	ODIEHOAI_01347	OBCEHLOK_02122	LBHLPMOJ_02836	KMEICMGN_00429	PIBJFFPJ_00433	MKMDODBG_01901	JCMDAKMG_01853	LOMBOFOJ_01141	PNOEFCON_00184	OPBJBMII_00384	PIJHAKBD_02828	IAEPNGOP_00477
gntT_1		High-affinity gluconate transporter	48	48	1	1	5664				1031	1496	1486	EEOABMNO_02959	AJGAFMDA_03451	IBJCNMFN_02607	BBMKDBAA_04028	FENECDNO_01946	BFEGIENF_02016	IMLJGFOD_00385	PKKBODMO_01150	MOFEGBOE_03096	MPGCEFDH_01015	EMLHLPPP_02857	CMMKNNBM_00280	BEBCDICL_02384	JJHNNGDM_03587	MIKJKMGH_00916	OHKOANCB_03920	HHOHIPGL_02218	KIGMIAMF_01315	PFIDBENL_02558	HJOIHEIF_01714	HKDGGHAM_00972	KCFCPCJG_02850	JBLLBHIA_03086	JLBDBLJE_01879	ODIEHOAI_01344	OBCEHLOK_02119	LBHLPMOJ_02833	KMEICMGN_00426	PIBJFFPJ_00430	MKMDODBG_01904	JCMDAKMG_01856	LOMBOFOJ_01138	PNOEFCON_00187	OPBJBMII_00381	PIJHAKBD_02831	IAEPNGOP_00474
sopD		Secreted effector protein SopD	48	48	1	1	5627				854	953	950	EEOABMNO_02991	AJGAFMDA_04263	IBJCNMFN_02583	BBMKDBAA_01092	FENECDNO_01921	BFEGIENF_01992	IMLJGFOD_00353	PKKBODMO_01182	MOFEGBOE_01774	MPGCEFDH_00991	EMLHLPPP_02832	CMMKNNBM_00312	BEBCDICL_00773	JJHNNGDM_02989	MIKJKMGH_00883	OHKOANCB_04614	HHOHIPGL_02194	KIGMIAMF_01291	PFIDBENL_02526	HJOIHEIF_02109	HKDGGHAM_00940	KCFCPCJG_04026	JBLLBHIA_01580	JLBDBLJE_01847	ODIEHOAI_01311	OBCEHLOK_02095	LBHLPMOJ_02809	KMEICMGN_00394	PIBJFFPJ_00407	MKMDODBG_01928	JCMDAKMG_03826	LOMBOFOJ_01114	PNOEFCON_00211	OPBJBMII_00349	PIJHAKBD_02673	IAEPNGOP_00450
cysH_2		Phosphoadenosine phosphosulfate reductase	48	48	1	1	5626				734	734	734	EEOABMNO_02992	AJGAFMDA_04264	IBJCNMFN_02582	BBMKDBAA_01091	FENECDNO_01920	BFEGIENF_01991	IMLJGFOD_00352	PKKBODMO_01183	MOFEGBOE_01773	MPGCEFDH_00990	EMLHLPPP_02831	CMMKNNBM_00313	BEBCDICL_00772	JJHNNGDM_02988	MIKJKMGH_00882	OHKOANCB_04613	HHOHIPGL_02193	KIGMIAMF_01290	PFIDBENL_02525	HJOIHEIF_02110	HKDGGHAM_00939	KCFCPCJG_04025	JBLLBHIA_01579	JLBDBLJE_01846	ODIEHOAI_01310	OBCEHLOK_02094	LBHLPMOJ_02808	KMEICMGN_00393	PIBJFFPJ_00406	MKMDODBG_01929	JCMDAKMG_03827	LOMBOFOJ_01113	PNOEFCON_00212	OPBJBMII_00348	PIJHAKBD_02672	IAEPNGOP_00449
cysJ_2		Sulfite reductase [NADPH] flavoprotein alpha-component	48	48	1	1	5624				1799	1799	1799	EEOABMNO_02994	AJGAFMDA_04266	IBJCNMFN_02580	BBMKDBAA_01089	FENECDNO_01918	BFEGIENF_01989	IMLJGFOD_00350	PKKBODMO_01185	MOFEGBOE_01771	MPGCEFDH_00988	EMLHLPPP_02829	CMMKNNBM_00315	BEBCDICL_00770	JJHNNGDM_02986	MIKJKMGH_00880	OHKOANCB_04611	HHOHIPGL_02191	KIGMIAMF_01288	PFIDBENL_02523	HJOIHEIF_02112	HKDGGHAM_00937	KCFCPCJG_04023	JBLLBHIA_01577	JLBDBLJE_01844	ODIEHOAI_01308	OBCEHLOK_02092	LBHLPMOJ_02806	KMEICMGN_00391	PIBJFFPJ_00404	MKMDODBG_01931	JCMDAKMG_03829	LOMBOFOJ_01111	PNOEFCON_00214	OPBJBMII_00346	PIJHAKBD_02670	IAEPNGOP_00447
group_1378		hypothetical protein	48	48	1	1	5567				320	320	320	EEOABMNO_03044	AJGAFMDA_02544	IBJCNMFN_02530	BBMKDBAA_01031	FENECDNO_01868	BFEGIENF_01939	IMLJGFOD_00300	PKKBODMO_01235	MOFEGBOE_01713	MPGCEFDH_00939	EMLHLPPP_02779	CMMKNNBM_00365	BEBCDICL_00712	JJHNNGDM_00890	MIKJKMGH_00830	OHKOANCB_02106	HHOHIPGL_02141	KIGMIAMF_01238	PFIDBENL_02473	HJOIHEIF_02162	HKDGGHAM_00888	KCFCPCJG_00899	JBLLBHIA_01519	JLBDBLJE_01794	ODIEHOAI_01258	OBCEHLOK_02042	LBHLPMOJ_02756	KMEICMGN_00341	PIBJFFPJ_00354	MKMDODBG_01981	JCMDAKMG_00660	LOMBOFOJ_01061	PNOEFCON_00264	OPBJBMII_00296	PIJHAKBD_02613	IAEPNGOP_00397
papD		Chaperone protein PapD	48	48	1	1	5534				743	743	743	EEOABMNO_03075	AJGAFMDA_02575	IBJCNMFN_02499	BBMKDBAA_01000	FENECDNO_01837	BFEGIENF_01908	IMLJGFOD_00269	PKKBODMO_00736	MOFEGBOE_01682	MPGCEFDH_00908	EMLHLPPP_02748	CMMKNNBM_04055	BEBCDICL_00681	JJHNNGDM_04072	MIKJKMGH_00799	OHKOANCB_02075	HHOHIPGL_02110	KIGMIAMF_01207	PFIDBENL_01953	HJOIHEIF_02193	HKDGGHAM_00857	KCFCPCJG_00930	JBLLBHIA_01488	JLBDBLJE_01763	ODIEHOAI_01226	OBCEHLOK_02011	LBHLPMOJ_02725	KMEICMGN_00310	PIBJFFPJ_00323	MKMDODBG_02012	JCMDAKMG_00691	LOMBOFOJ_01030	PNOEFCON_00295	OPBJBMII_00265	PIJHAKBD_02582	IAEPNGOP_00366
ygfA		5-formyltetrahydrofolate cyclo-ligase	48	48	1	1	5499				476	548	500	EEOABMNO_03109	AJGAFMDA_00684	IBJCNMFN_02468	BBMKDBAA_00967	FENECDNO_01806	BFEGIENF_01877	IMLJGFOD_00235	PKKBODMO_00770	MOFEGBOE_01649	MPGCEFDH_00877	EMLHLPPP_02717	CMMKNNBM_02271	BEBCDICL_00648	JJHNNGDM_01439	MIKJKMGH_00765	OHKOANCB_02798	HHOHIPGL_02079	KIGMIAMF_01176	PFIDBENL_01919	HJOIHEIF_03006	HKDGGHAM_00823	KCFCPCJG_00963	JBLLBHIA_01455	JLBDBLJE_02262	ODIEHOAI_01192	OBCEHLOK_01980	LBHLPMOJ_02694	KMEICMGN_00276	PIBJFFPJ_00292	MKMDODBG_02043	JCMDAKMG_00724	LOMBOFOJ_00999	PNOEFCON_00326	OPBJBMII_00231	PIJHAKBD_02549	IAEPNGOP_00335
group_1390		hypothetical protein	48	48	1	1	5477				281	299	298	EEOABMNO_03135	AJGAFMDA_00665	IBJCNMFN_02443	BBMKDBAA_00948	FENECDNO_04358	BFEGIENF_01852	IMLJGFOD_00209	PKKBODMO_00796	MOFEGBOE_01630	MPGCEFDH_00852	EMLHLPPP_02692	CMMKNNBM_03593	BEBCDICL_00629	JJHNNGDM_01420	MIKJKMGH_00739	OHKOANCB_02824	HHOHIPGL_02054	KIGMIAMF_01151	PFIDBENL_01893	HJOIHEIF_03032	HKDGGHAM_00797	KCFCPCJG_00982	JBLLBHIA_01436	JLBDBLJE_02236	ODIEHOAI_01166	OBCEHLOK_01955	LBHLPMOJ_02669	KMEICMGN_00250	PIBJFFPJ_00267	MKMDODBG_02068	JCMDAKMG_00743	LOMBOFOJ_00974	PNOEFCON_00351	OPBJBMII_00205	PIJHAKBD_02338	IAEPNGOP_00310
group_1391		hypothetical protein	48	48	1	1	5468				650	686	682	EEOABMNO_03144	AJGAFMDA_00656	IBJCNMFN_02434	BBMKDBAA_00939	FENECDNO_04349	BFEGIENF_01843	IMLJGFOD_00200	PKKBODMO_00805	MOFEGBOE_01621	MPGCEFDH_00843	EMLHLPPP_02683	CMMKNNBM_01595	BEBCDICL_00620	JJHNNGDM_01411	MIKJKMGH_00730	OHKOANCB_02833	HHOHIPGL_02045	KIGMIAMF_01142	PFIDBENL_01884	HJOIHEIF_03041	HKDGGHAM_00788	KCFCPCJG_00991	JBLLBHIA_01427	JLBDBLJE_02227	ODIEHOAI_01157	OBCEHLOK_01946	LBHLPMOJ_02660	KMEICMGN_00241	PIBJFFPJ_00258	MKMDODBG_02077	JCMDAKMG_00752	LOMBOFOJ_00965	PNOEFCON_00360	OPBJBMII_00196	PIJHAKBD_02329	IAEPNGOP_00301
yhjB_1		Putative HTH-type transcriptional regulator YhjB	48	48	1	1	5437				683	683	683	EEOABMNO_03171	AJGAFMDA_00630	IBJCNMFN_02408	BBMKDBAA_00914	FENECDNO_04323	BFEGIENF_01817	IMLJGFOD_00173	PKKBODMO_00831	MOFEGBOE_01596	MPGCEFDH_00817	EMLHLPPP_02657	CMMKNNBM_01568	BEBCDICL_00595	JJHNNGDM_04134	MIKJKMGH_00704	OHKOANCB_02859	HHOHIPGL_02019	KIGMIAMF_01116	PFIDBENL_01858	HJOIHEIF_03067	HKDGGHAM_00762	KCFCPCJG_01017	JBLLBHIA_01402	JLBDBLJE_02201	ODIEHOAI_01131	OBCEHLOK_01920	LBHLPMOJ_02634	KMEICMGN_00215	PIBJFFPJ_00232	MKMDODBG_02103	JCMDAKMG_00778	LOMBOFOJ_00939	PNOEFCON_00386	OPBJBMII_00169	PIJHAKBD_02304	IAEPNGOP_00275
group_1395		hypothetical protein	48	48	1	1	5436				557	557	557	EEOABMNO_03172	AJGAFMDA_00629	IBJCNMFN_02407	BBMKDBAA_00913	FENECDNO_04322	BFEGIENF_01816	IMLJGFOD_00172	PKKBODMO_00832	MOFEGBOE_01595	MPGCEFDH_00816	EMLHLPPP_02656	CMMKNNBM_01567	BEBCDICL_00594	JJHNNGDM_04135	MIKJKMGH_00703	OHKOANCB_02860	HHOHIPGL_02018	KIGMIAMF_01115	PFIDBENL_01857	HJOIHEIF_03068	HKDGGHAM_00761	KCFCPCJG_01018	JBLLBHIA_01401	JLBDBLJE_02200	ODIEHOAI_01130	OBCEHLOK_01919	LBHLPMOJ_02633	KMEICMGN_00214	PIBJFFPJ_00231	MKMDODBG_02104	JCMDAKMG_00779	LOMBOFOJ_00938	PNOEFCON_00387	OPBJBMII_00168	PIJHAKBD_02303	IAEPNGOP_00274
group_1398		hypothetical protein	48	48	1	1	5405				251	494	488	EEOABMNO_03201	AJGAFMDA_00601	IBJCNMFN_02375	BBMKDBAA_00885	FENECDNO_02733	BFEGIENF_01784	IMLJGFOD_00144	PKKBODMO_00860	MOFEGBOE_01567	MPGCEFDH_00784	EMLHLPPP_03314	CMMKNNBM_00548	BEBCDICL_00566	JJHNNGDM_01523	MIKJKMGH_00675	OHKOANCB_00539	HHOHIPGL_02890	KIGMIAMF_01083	PFIDBENL_01829	HJOIHEIF_01173	HKDGGHAM_00733	KCFCPCJG_01046	JBLLBHIA_01373	JLBDBLJE_02172	ODIEHOAI_01102	OBCEHLOK_01887	LBHLPMOJ_03274	KMEICMGN_00186	PIBJFFPJ_00199	MKMDODBG_02881	JCMDAKMG_00807	LOMBOFOJ_00906	PNOEFCON_00420	OPBJBMII_00139	PIJHAKBD_02275	IAEPNGOP_00242
group_1400		hypothetical protein	48	48	1	1	5403				410	410	410	EEOABMNO_03203	AJGAFMDA_00599	IBJCNMFN_02373	BBMKDBAA_00883	FENECDNO_02735	BFEGIENF_01782	IMLJGFOD_00142	PKKBODMO_00862	MOFEGBOE_01565	MPGCEFDH_00782	EMLHLPPP_03316	CMMKNNBM_00546	BEBCDICL_00564	JJHNNGDM_01525	MIKJKMGH_00673	OHKOANCB_00537	HHOHIPGL_02888	KIGMIAMF_01081	PFIDBENL_01827	HJOIHEIF_01175	HKDGGHAM_00731	KCFCPCJG_01048	JBLLBHIA_01371	JLBDBLJE_02170	ODIEHOAI_01100	OBCEHLOK_01885	LBHLPMOJ_03276	KMEICMGN_00184	PIBJFFPJ_00197	MKMDODBG_02883	JCMDAKMG_00809	LOMBOFOJ_00904	PNOEFCON_00422	OPBJBMII_00137	PIJHAKBD_02273	IAEPNGOP_00240
parC		DNA topoisomerase 4 subunit A	48	48	1	1	5379				1379	2258	2239	EEOABMNO_03223	AJGAFMDA_00583	IBJCNMFN_02352	BBMKDBAA_00867	FENECDNO_02756	BFEGIENF_01762	IMLJGFOD_00122	PKKBODMO_00882	MOFEGBOE_01549	MPGCEFDH_00761	EMLHLPPP_03336	CMMKNNBM_00526	BEBCDICL_00547	JJHNNGDM_01541	MIKJKMGH_00653	OHKOANCB_00517	HHOHIPGL_02866	KIGMIAMF_01060	PFIDBENL_01807	HJOIHEIF_01195	HKDGGHAM_00711	KCFCPCJG_01064	JBLLBHIA_01355	JLBDBLJE_02150	ODIEHOAI_01080	OBCEHLOK_01864	LBHLPMOJ_03298	KMEICMGN_00164	PIBJFFPJ_00177	MKMDODBG_02904	JCMDAKMG_00825	LOMBOFOJ_00883	PNOEFCON_00442	OPBJBMII_00117	PIJHAKBD_02257	IAEPNGOP_00219
yqjF		Inner membrane protein YqjF	48	48	1	1	5256				392	485	483	EEOABMNO_03281	AJGAFMDA_00525	IBJCNMFN_02295	BBMKDBAA_00809	FENECDNO_02813	BFEGIENF_01704	IMLJGFOD_00064	PKKBODMO_00941	MOFEGBOE_01491	MPGCEFDH_00704	EMLHLPPP_03395	CMMKNNBM_00468	BEBCDICL_00489	JJHNNGDM_02689	MIKJKMGH_00595	OHKOANCB_00459	HHOHIPGL_02809	KIGMIAMF_01003	PFIDBENL_01749	HJOIHEIF_01253	HKDGGHAM_00653	KCFCPCJG_01122	JBLLBHIA_01297	JLBDBLJE_02092	ODIEHOAI_01021	OBCEHLOK_01807	LBHLPMOJ_03355	KMEICMGN_00065	PIBJFFPJ_00119	MKMDODBG_02975	JCMDAKMG_03471	LOMBOFOJ_03745	PNOEFCON_00500	OPBJBMII_00059	PIJHAKBD_02159	IAEPNGOP_00162
tdcG		L-serine dehydratase TdcG	48	48	1	1	5248				320	1364	1329	EEOABMNO_03289	AJGAFMDA_00517	IBJCNMFN_02287	BBMKDBAA_00801	FENECDNO_02822	BFEGIENF_01696	IMLJGFOD_00056	PKKBODMO_00949	MOFEGBOE_01483	MPGCEFDH_00696	EMLHLPPP_03403	CMMKNNBM_00460	BEBCDICL_00481	JJHNNGDM_02697	MIKJKMGH_00587	OHKOANCB_00451	HHOHIPGL_02801	KIGMIAMF_00995	PFIDBENL_01741	HJOIHEIF_01261	HKDGGHAM_00645	KCFCPCJG_01130	JBLLBHIA_01289	JLBDBLJE_02084	ODIEHOAI_01013	OBCEHLOK_01799	LBHLPMOJ_03363	KMEICMGN_00057	PIBJFFPJ_00111	MKMDODBG_02983	JCMDAKMG_03479	LOMBOFOJ_03753	PNOEFCON_00508	OPBJBMII_00051	PIJHAKBD_02151	IAEPNGOP_00154
rbfA		30S ribosome-binding factor	48	48	1	1	5189				401	401	401	EEOABMNO_03329	AJGAFMDA_03408	IBJCNMFN_02244	BBMKDBAA_00759	FENECDNO_02864	BFEGIENF_01652	IMLJGFOD_00011	PKKBODMO_00994	MOFEGBOE_01441	MPGCEFDH_00653	EMLHLPPP_03447	CMMKNNBM_02897	BEBCDICL_04016	JJHNNGDM_02188	MIKJKMGH_00542	OHKOANCB_00405	HHOHIPGL_02759	KIGMIAMF_00952	PFIDBENL_01696	HJOIHEIF_01306	HKDGGHAM_00600	KCFCPCJG_01172	JBLLBHIA_01247	JLBDBLJE_02039	ODIEHOAI_00968	OBCEHLOK_01756	LBHLPMOJ_03406	KMEICMGN_00011	PIBJFFPJ_00067	MKMDODBG_03026	JCMDAKMG_03521	LOMBOFOJ_03796	PNOEFCON_00552	OPBJBMII_00011	PIJHAKBD_03569	IAEPNGOP_00111
group_1407		hypothetical protein	48	48	1	1	5132				512	794	782	EEOABMNO_03389	AJGAFMDA_03310	IBJCNMFN_02186	BBMKDBAA_03860	FENECDNO_02922	BFEGIENF_01594	IMLJGFOD_03973	PKKBODMO_03316	MOFEGBOE_04023	MPGCEFDH_00595	EMLHLPPP_03505	CMMKNNBM_02448	BEBCDICL_03831	JJHNNGDM_01881	MIKJKMGH_04196	OHKOANCB_00346	HHOHIPGL_02701	KIGMIAMF_00894	PFIDBENL_04177	HJOIHEIF_03481	HKDGGHAM_04193	KCFCPCJG_04150	JBLLBHIA_04091	JLBDBLJE_04142	ODIEHOAI_00909	OBCEHLOK_01698	LBHLPMOJ_03464	KMEICMGN_04426	PIBJFFPJ_00009	MKMDODBG_03084	JCMDAKMG_03972	LOMBOFOJ_03854	PNOEFCON_00610	OPBJBMII_04329	PIJHAKBD_04113	IAEPNGOP_00053
citG_4		2-(5''-triphosphoribosyl)-3'-dephosphocoenzyme-A synthase	48	48	1	1	5124				494	698	693	EEOABMNO_03396	AJGAFMDA_03317	IBJCNMFN_02179	BBMKDBAA_03867	FENECDNO_02929	BFEGIENF_01587	IMLJGFOD_03966	PKKBODMO_03309	MOFEGBOE_04030	MPGCEFDH_00587	EMLHLPPP_03512	CMMKNNBM_02455	BEBCDICL_03824	JJHNNGDM_01874	MIKJKMGH_04189	OHKOANCB_00339	HHOHIPGL_02694	KIGMIAMF_00887	PFIDBENL_04170	HJOIHEIF_03474	HKDGGHAM_04186	KCFCPCJG_04157	JBLLBHIA_04098	JLBDBLJE_04149	ODIEHOAI_00902	OBCEHLOK_01691	LBHLPMOJ_03471	KMEICMGN_04433	PIBJFFPJ_00002	MKMDODBG_03091	JCMDAKMG_03979	LOMBOFOJ_03861	PNOEFCON_00617	OPBJBMII_04336	PIJHAKBD_04120	IAEPNGOP_00046
group_1410	dmlR_6	HTH-type transcriptional regulator DmlR	48	48	1	1	5106				731	929	924	EEOABMNO_03413	AJGAFMDA_03520	IBJCNMFN_02162	BBMKDBAA_03969	FENECDNO_04378	BFEGIENF_04317	IMLJGFOD_03890	PKKBODMO_03292	MOFEGBOE_04047	MPGCEFDH_04104	EMLHLPPP_04236	CMMKNNBM_03768	BEBCDICL_04038	JJHNNGDM_02112	MIKJKMGH_04351	OHKOANCB_03718	HHOHIPGL_02677	KIGMIAMF_00870	PFIDBENL_04289	HJOIHEIF_03836	HKDGGHAM_04257	KCFCPCJG_04174	JBLLBHIA_04115	JLBDBLJE_04180	ODIEHOAI_04328	OBCEHLOK_04228	LBHLPMOJ_04351	KMEICMGN_04451	PIBJFFPJ_04310	MKMDODBG_04171	JCMDAKMG_04044	LOMBOFOJ_04138	PNOEFCON_04252	OPBJBMII_04428	PIJHAKBD_04136	IAEPNGOP_00029
group_1415		hypothetical protein	48	48	1	1	2999				272	272	272	EEOABMNO_03518	AJGAFMDA_00211	IBJCNMFN_02773	BBMKDBAA_02678	FENECDNO_01396	BFEGIENF_02533	IMLJGFOD_04117	PKKBODMO_04346	MOFEGBOE_02079	MPGCEFDH_01157	EMLHLPPP_00026	CMMKNNBM_03308	BEBCDICL_03349	JJHNNGDM_00185	MIKJKMGH_04116	OHKOANCB_03951	HHOHIPGL_01983	KIGMIAMF_03092	PFIDBENL_04421	HJOIHEIF_04307	HKDGGHAM_04456	KCFCPCJG_00846	JBLLBHIA_01885	JLBDBLJE_04260	ODIEHOAI_04050	OBCEHLOK_02666	LBHLPMOJ_02233	KMEICMGN_04528	PIBJFFPJ_02348	MKMDODBG_02833	JCMDAKMG_02827	LOMBOFOJ_02104	PNOEFCON_01565	OPBJBMII_04530	PIJHAKBD_01009	IAEPNGOP_03147
group_1418		hypothetical protein	48	48	1	1	3020				779	779	779	EEOABMNO_03539	AJGAFMDA_00191	IBJCNMFN_02793	BBMKDBAA_02658	FENECDNO_01376	BFEGIENF_02513	IMLJGFOD_04379	PKKBODMO_02255	MOFEGBOE_02059	MPGCEFDH_01177	EMLHLPPP_00046	CMMKNNBM_02523	BEBCDICL_03371	JJHNNGDM_00165	MIKJKMGH_01771	OHKOANCB_00927	HHOHIPGL_01963	KIGMIAMF_03072	PFIDBENL_01073	HJOIHEIF_02096	HKDGGHAM_03240	KCFCPCJG_00826	JBLLBHIA_01865	JLBDBLJE_02482	ODIEHOAI_01899	OBCEHLOK_02646	LBHLPMOJ_02213	KMEICMGN_02880	PIBJFFPJ_02328	MKMDODBG_02812	JCMDAKMG_02807	LOMBOFOJ_02084	PNOEFCON_01585	OPBJBMII_02158	PIJHAKBD_01029	IAEPNGOP_03127
group_1420		hypothetical protein	48	48	1	1	3074				416	416	416	EEOABMNO_03598	AJGAFMDA_00144	IBJCNMFN_02843	BBMKDBAA_02612	FENECDNO_01326	BFEGIENF_02463	IMLJGFOD_03333	PKKBODMO_02196	MOFEGBOE_02012	MPGCEFDH_01227	EMLHLPPP_00096	CMMKNNBM_03710	BEBCDICL_03116	JJHNNGDM_00118	MIKJKMGH_01712	OHKOANCB_00986	HHOHIPGL_01913	KIGMIAMF_03022	PFIDBENL_01132	HJOIHEIF_02037	HKDGGHAM_03181	KCFCPCJG_00780	JBLLBHIA_01818	JLBDBLJE_02541	ODIEHOAI_01959	OBCEHLOK_02596	LBHLPMOJ_02163	KMEICMGN_02821	PIBJFFPJ_02278	MKMDODBG_02762	JCMDAKMG_02760	LOMBOFOJ_02034	PNOEFCON_01635	OPBJBMII_02099	PIJHAKBD_01075	IAEPNGOP_03077
group_1421		hypothetical protein	48	48	1	1	3096				269	269	269	EEOABMNO_03618	AJGAFMDA_00125	IBJCNMFN_02862	BBMKDBAA_02593	FENECDNO_01307	BFEGIENF_02444	IMLJGFOD_03354	PKKBODMO_02176	MOFEGBOE_01993	MPGCEFDH_01246	EMLHLPPP_00115	CMMKNNBM_03744	BEBCDICL_03097	JJHNNGDM_00099	MIKJKMGH_01692	OHKOANCB_01006	HHOHIPGL_01894	KIGMIAMF_03003	PFIDBENL_01152	HJOIHEIF_02017	HKDGGHAM_03161	KCFCPCJG_00761	JBLLBHIA_01799	JLBDBLJE_02561	ODIEHOAI_01979	OBCEHLOK_02577	LBHLPMOJ_02144	KMEICMGN_02800	PIBJFFPJ_02259	MKMDODBG_02743	JCMDAKMG_02741	LOMBOFOJ_02015	PNOEFCON_01654	OPBJBMII_02079	PIJHAKBD_01094	IAEPNGOP_03058
group_1422		hypothetical protein	48	48	1	1	3097				371	371	371	EEOABMNO_03619	AJGAFMDA_00124	IBJCNMFN_02863	BBMKDBAA_02592	FENECDNO_01306	BFEGIENF_02443	IMLJGFOD_03355	PKKBODMO_02175	MOFEGBOE_01992	MPGCEFDH_01247	EMLHLPPP_00116	CMMKNNBM_03743	BEBCDICL_03096	JJHNNGDM_00098	MIKJKMGH_01691	OHKOANCB_01007	HHOHIPGL_01893	KIGMIAMF_03002	PFIDBENL_01153	HJOIHEIF_02016	HKDGGHAM_03160	KCFCPCJG_00760	JBLLBHIA_01798	JLBDBLJE_02562	ODIEHOAI_01980	OBCEHLOK_02576	LBHLPMOJ_02143	KMEICMGN_02799	PIBJFFPJ_02258	MKMDODBG_02742	JCMDAKMG_02740	LOMBOFOJ_02014	PNOEFCON_01655	OPBJBMII_02078	PIJHAKBD_01095	IAEPNGOP_03057
rsmJ		Ribosomal RNA small subunit methyltransferase J	48	48	1	1	3124				398	758	744	EEOABMNO_03638	AJGAFMDA_00105	IBJCNMFN_02882	BBMKDBAA_02382	FENECDNO_01287	BFEGIENF_02424	IMLJGFOD_03374	PKKBODMO_02156	MOFEGBOE_01973	MPGCEFDH_01266	EMLHLPPP_00135	CMMKNNBM_04436	BEBCDICL_03077	JJHNNGDM_00079	MIKJKMGH_01672	OHKOANCB_01026	HHOHIPGL_01874	KIGMIAMF_02983	PFIDBENL_01172	HJOIHEIF_01595	HKDGGHAM_02179	KCFCPCJG_00741	JBLLBHIA_01779	JLBDBLJE_02581	ODIEHOAI_01999	OBCEHLOK_02557	LBHLPMOJ_02124	KMEICMGN_02780	PIBJFFPJ_02239	MKMDODBG_02722	JCMDAKMG_01454	LOMBOFOJ_01995	PNOEFCON_01674	OPBJBMII_02059	PIJHAKBD_01114	IAEPNGOP_03038
ldrD_2		Small toxic polypeptide LdrD	48	48	1	1	3183				107	107	107	EEOABMNO_03670	AJGAFMDA_00073	IBJCNMFN_02914	BBMKDBAA_02349	FENECDNO_01255	BFEGIENF_02392	IMLJGFOD_03550	PKKBODMO_02124	MOFEGBOE_01941	MPGCEFDH_01298	EMLHLPPP_00167	CMMKNNBM_04338	BEBCDICL_03045	JJHNNGDM_00047	MIKJKMGH_01640	OHKOANCB_01936	HHOHIPGL_01842	KIGMIAMF_02951	PFIDBENL_01204	HJOIHEIF_01563	HKDGGHAM_02147	KCFCPCJG_00709	JBLLBHIA_01747	JLBDBLJE_02613	ODIEHOAI_02031	OBCEHLOK_02525	LBHLPMOJ_02092	KMEICMGN_02748	PIBJFFPJ_02207	MKMDODBG_02690	JCMDAKMG_01422	LOMBOFOJ_01963	PNOEFCON_01706	OPBJBMII_02004	PIJHAKBD_01146	IAEPNGOP_03006
pucK		Uric acid permease PucK	48	48	1	1	3190				908	1325	1316	EEOABMNO_03677	AJGAFMDA_00066	IBJCNMFN_02921	BBMKDBAA_02342	FENECDNO_01248	BFEGIENF_02385	IMLJGFOD_03557	PKKBODMO_02117	MOFEGBOE_01934	MPGCEFDH_01305	EMLHLPPP_00174	CMMKNNBM_04393	BEBCDICL_03038	JJHNNGDM_00040	MIKJKMGH_01633	OHKOANCB_01943	HHOHIPGL_01835	KIGMIAMF_02944	PFIDBENL_01211	HJOIHEIF_01556	HKDGGHAM_02140	KCFCPCJG_00702	JBLLBHIA_01740	JLBDBLJE_02620	ODIEHOAI_02038	OBCEHLOK_02518	LBHLPMOJ_02085	KMEICMGN_02741	PIBJFFPJ_02200	MKMDODBG_02683	JCMDAKMG_01415	LOMBOFOJ_01956	PNOEFCON_01713	OPBJBMII_01997	PIJHAKBD_01153	IAEPNGOP_02999
malR		HTH-type transcriptional regulator MalR	48	48	1	1	3192				1007	1007	1007	EEOABMNO_03679	AJGAFMDA_00064	IBJCNMFN_02923	BBMKDBAA_02340	FENECDNO_01246	BFEGIENF_02383	IMLJGFOD_03559	PKKBODMO_02115	MOFEGBOE_01932	MPGCEFDH_01307	EMLHLPPP_00176	CMMKNNBM_04366	BEBCDICL_03036	JJHNNGDM_00038	MIKJKMGH_01631	OHKOANCB_01945	HHOHIPGL_01833	KIGMIAMF_02942	PFIDBENL_01213	HJOIHEIF_01554	HKDGGHAM_02138	KCFCPCJG_00700	JBLLBHIA_01738	JLBDBLJE_02622	ODIEHOAI_02040	OBCEHLOK_02516	LBHLPMOJ_02083	KMEICMGN_02739	PIBJFFPJ_02198	MKMDODBG_02680	JCMDAKMG_01413	LOMBOFOJ_01954	PNOEFCON_01715	OPBJBMII_01995	PIJHAKBD_01155	IAEPNGOP_02997
malS		Periplasmic alpha-amylase	48	48	1	1	2828				1187	2027	1956	EEOABMNO_03711	AJGAFMDA_00041	IBJCNMFN_02951	BBMKDBAA_02317	FENECDNO_01218	BFEGIENF_02355	IMLJGFOD_03591	PKKBODMO_02418	MOFEGBOE_01909	MPGCEFDH_01335	EMLHLPPP_00204	CMMKNNBM_03033	BEBCDICL_02417	JJHNNGDM_00015	MIKJKMGH_01599	OHKOANCB_01976	HHOHIPGL_01805	KIGMIAMF_02914	PFIDBENL_01245	HJOIHEIF_01521	HKDGGHAM_02106	KCFCPCJG_00677	JBLLBHIA_01715	JLBDBLJE_02839	ODIEHOAI_02071	OBCEHLOK_02488	LBHLPMOJ_02055	KMEICMGN_02909	PIBJFFPJ_02170	MKMDODBG_02652	JCMDAKMG_01390	LOMBOFOJ_01926	PNOEFCON_01743	OPBJBMII_01963	PIJHAKBD_01177	IAEPNGOP_02969
sadB		Inner membrane lipoprotein SadB	48	48	1	1	2800				683	686	683	EEOABMNO_03737	AJGAFMDA_00025	IBJCNMFN_02979	BBMKDBAA_02301	FENECDNO_01191	BFEGIENF_02327	IMLJGFOD_02894	PKKBODMO_02392	MOFEGBOE_01893	MPGCEFDH_01362	EMLHLPPP_00231	CMMKNNBM_02690	BEBCDICL_02433	JJHNNGDM_02824	MIKJKMGH_01573	OHKOANCB_02002	HHOHIPGL_01778	KIGMIAMF_02886	PFIDBENL_01271	HJOIHEIF_01494	HKDGGHAM_02079	KCFCPCJG_00661	JBLLBHIA_01699	JLBDBLJE_02866	ODIEHOAI_02097	OBCEHLOK_02461	LBHLPMOJ_02028	KMEICMGN_02935	PIBJFFPJ_02143	MKMDODBG_02625	JCMDAKMG_01374	LOMBOFOJ_01898	PNOEFCON_01770	OPBJBMII_01937	PIJHAKBD_01193	IAEPNGOP_02941
rfaY		Lipopolysaccharide core heptose(II) kinase RfaY	48	48	1	1	2776				425	698	677	EEOABMNO_03763	AJGAFMDA_04419	IBJCNMFN_03003	BBMKDBAA_02275	FENECDNO_01167	BFEGIENF_02304	IMLJGFOD_02920	PKKBODMO_02366	MOFEGBOE_01867	MPGCEFDH_01385	EMLHLPPP_00254	CMMKNNBM_02854	BEBCDICL_02459	JJHNNGDM_04385	MIKJKMGH_01547	OHKOANCB_02028	HHOHIPGL_01755	KIGMIAMF_02862	PFIDBENL_01297	HJOIHEIF_01468	HKDGGHAM_02053	KCFCPCJG_00635	JBLLBHIA_01673	JLBDBLJE_02892	ODIEHOAI_02124	OBCEHLOK_02437	LBHLPMOJ_02004	KMEICMGN_02961	PIBJFFPJ_02120	MKMDODBG_02602	JCMDAKMG_01348	LOMBOFOJ_01874	PNOEFCON_01793	OPBJBMII_01911	PIJHAKBD_03992	IAEPNGOP_02917
group_1445		Metallo-beta-lactamase L1 type 3	48	48	1	1	2754				881	884	881	EEOABMNO_03784	AJGAFMDA_03601	IBJCNMFN_03024	BBMKDBAA_02254	FENECDNO_01146	BFEGIENF_02283	IMLJGFOD_02941	PKKBODMO_02345	MOFEGBOE_01846	MPGCEFDH_01407	EMLHLPPP_00275	CMMKNNBM_02875	BEBCDICL_02480	JJHNNGDM_02498	MIKJKMGH_01526	OHKOANCB_02049	HHOHIPGL_01734	KIGMIAMF_02841	PFIDBENL_01318	HJOIHEIF_02274	HKDGGHAM_02032	KCFCPCJG_00614	JBLLBHIA_01652	JLBDBLJE_02913	ODIEHOAI_02145	OBCEHLOK_02416	LBHLPMOJ_01983	KMEICMGN_02982	PIBJFFPJ_02099	MKMDODBG_02581	JCMDAKMG_01327	LOMBOFOJ_01853	PNOEFCON_01814	OPBJBMII_01890	PIJHAKBD_03971	IAEPNGOP_02896
ligB		DNA ligase B	48	48	1	1	2752				1685	1685	1685	EEOABMNO_03786	AJGAFMDA_03599	IBJCNMFN_03026	BBMKDBAA_02252	FENECDNO_01144	BFEGIENF_02281	IMLJGFOD_02943	PKKBODMO_02343	MOFEGBOE_01844	MPGCEFDH_01409	EMLHLPPP_00277	CMMKNNBM_02645	BEBCDICL_02482	JJHNNGDM_02496	MIKJKMGH_01524	OHKOANCB_02788	HHOHIPGL_01732	KIGMIAMF_02839	PFIDBENL_01320	HJOIHEIF_02272	HKDGGHAM_02030	KCFCPCJG_00612	JBLLBHIA_01650	JLBDBLJE_02915	ODIEHOAI_02147	OBCEHLOK_02414	LBHLPMOJ_01981	KMEICMGN_02984	PIBJFFPJ_02097	MKMDODBG_02579	JCMDAKMG_01325	LOMBOFOJ_01851	PNOEFCON_01816	OPBJBMII_01888	PIJHAKBD_03969	IAEPNGOP_02894
group_1453		hypothetical protein	48	48	1	1	2736				344	344	344	EEOABMNO_03799	AJGAFMDA_03587	IBJCNMFN_03038	BBMKDBAA_02240	FENECDNO_01132	BFEGIENF_02269	IMLJGFOD_02956	PKKBODMO_02330	MOFEGBOE_01832	MPGCEFDH_01421	EMLHLPPP_00289	CMMKNNBM_02658	BEBCDICL_02494	JJHNNGDM_02484	MIKJKMGH_01510	OHKOANCB_02775	HHOHIPGL_01719	KIGMIAMF_02827	PFIDBENL_01333	HJOIHEIF_02258	HKDGGHAM_02016	KCFCPCJG_00600	JBLLBHIA_01638	JLBDBLJE_02928	ODIEHOAI_02160	OBCEHLOK_02402	LBHLPMOJ_01968	KMEICMGN_02997	PIBJFFPJ_02085	MKMDODBG_02567	JCMDAKMG_01313	LOMBOFOJ_01827	PNOEFCON_01828	OPBJBMII_01875	PIJHAKBD_03957	IAEPNGOP_02882
group_1454		hypothetical protein	48	48	1	1	2733				233	347	292	EEOABMNO_03801	AJGAFMDA_03584	IBJCNMFN_03041	BBMKDBAA_02237	FENECDNO_01129	BFEGIENF_02266	IMLJGFOD_02959	PKKBODMO_02328	MOFEGBOE_01829	MPGCEFDH_01424	EMLHLPPP_00292	CMMKNNBM_02660	BEBCDICL_02497	JJHNNGDM_02481	MIKJKMGH_01508	OHKOANCB_02773	HHOHIPGL_01716	KIGMIAMF_02824	PFIDBENL_01335	HJOIHEIF_02256	HKDGGHAM_02014	KCFCPCJG_00597	JBLLBHIA_01635	JLBDBLJE_02930	ODIEHOAI_02162	OBCEHLOK_02399	LBHLPMOJ_01965	KMEICMGN_02999	PIBJFFPJ_02082	MKMDODBG_02564	JCMDAKMG_01310	LOMBOFOJ_01824	PNOEFCON_01831	OPBJBMII_01873	PIJHAKBD_03954	IAEPNGOP_02879
dgaF_2		2-dehydro-3-deoxy-phosphogluconate aldolase	48	48	1	1	2717				365	743	727	EEOABMNO_03815	AJGAFMDA_02970	IBJCNMFN_03058	BBMKDBAA_02224	FENECDNO_01114	BFEGIENF_02252	IMLJGFOD_02973	PKKBODMO_02314	MOFEGBOE_01816	MPGCEFDH_01439	EMLHLPPP_00306	CMMKNNBM_02674	BEBCDICL_02510	JJHNNGDM_03058	MIKJKMGH_02425	OHKOANCB_02759	HHOHIPGL_01700	KIGMIAMF_02808	PFIDBENL_01349	HJOIHEIF_02242	HKDGGHAM_02000	KCFCPCJG_00584	JBLLBHIA_01622	JLBDBLJE_02944	ODIEHOAI_02176	OBCEHLOK_02384	LBHLPMOJ_01949	KMEICMGN_03013	PIBJFFPJ_02067	MKMDODBG_02548	JCMDAKMG_01297	LOMBOFOJ_01808	PNOEFCON_01846	OPBJBMII_01859	PIJHAKBD_03941	IAEPNGOP_02863
higA-2_1		Antitoxin HigA-2	48	48	1	1	2704				323	323	323	EEOABMNO_03826	AJGAFMDA_02981	IBJCNMFN_03070	BBMKDBAA_02213	FENECDNO_01103	BFEGIENF_02241	IMLJGFOD_03954	PKKBODMO_02302	MOFEGBOE_01805	MPGCEFDH_01451	EMLHLPPP_00317	CMMKNNBM_04353	BEBCDICL_02521	JJHNNGDM_03069	MIKJKMGH_02413	OHKOANCB_02748	HHOHIPGL_01689	KIGMIAMF_02796	PFIDBENL_01361	HJOIHEIF_02230	HKDGGHAM_01988	KCFCPCJG_00573	JBLLBHIA_01611	JLBDBLJE_02955	ODIEHOAI_02187	OBCEHLOK_02373	LBHLPMOJ_01938	KMEICMGN_03024	PIBJFFPJ_02056	MKMDODBG_02537	JCMDAKMG_04389	LOMBOFOJ_01796	PNOEFCON_01857	OPBJBMII_01848	PIJHAKBD_03929	IAEPNGOP_02851
group_1465		hypothetical protein	48	48	1	1	2690				1013	1013	1013	EEOABMNO_03839	AJGAFMDA_02995	IBJCNMFN_03085	BBMKDBAA_04100	FENECDNO_01088	BFEGIENF_02226	IMLJGFOD_03941	PKKBODMO_02289	MOFEGBOE_04134	MPGCEFDH_01466	EMLHLPPP_00332	CMMKNNBM_04243	BEBCDICL_04282	JJHNNGDM_03140	MIKJKMGH_02399	OHKOANCB_02735	HHOHIPGL_01674	KIGMIAMF_02781	PFIDBENL_01374	HJOIHEIF_02217	HKDGGHAM_01975	KCFCPCJG_04310	JBLLBHIA_04178	JLBDBLJE_02968	ODIEHOAI_02200	OBCEHLOK_02358	LBHLPMOJ_01923	KMEICMGN_03037	PIBJFFPJ_02041	MKMDODBG_02522	JCMDAKMG_04266	LOMBOFOJ_01781	PNOEFCON_01872	OPBJBMII_01835	PIJHAKBD_04383	IAEPNGOP_02836
torT		Periplasmic protein TorT	48	48	1	1	4383				1040	1040	1040	EEOABMNO_03874	AJGAFMDA_02511	IBJCNMFN_03121	BBMKDBAA_03568	FENECDNO_03877	BFEGIENF_04170	IMLJGFOD_03471	PKKBODMO_03907	MOFEGBOE_03778	MPGCEFDH_01501	EMLHLPPP_04030	CMMKNNBM_01009	BEBCDICL_03582	JJHNNGDM_00974	MIKJKMGH_03864	OHKOANCB_03337	HHOHIPGL_03954	KIGMIAMF_04066	PFIDBENL_03575	HJOIHEIF_04153	HKDGGHAM_03872	KCFCPCJG_03794	JBLLBHIA_03791	JLBDBLJE_03796	ODIEHOAI_03912	OBCEHLOK_04080	LBHLPMOJ_04224	KMEICMGN_04044	PIBJFFPJ_04020	MKMDODBG_04083	JCMDAKMG_03588	LOMBOFOJ_04064	PNOEFCON_03961	OPBJBMII_03984	PIJHAKBD_03915	IAEPNGOP_04305
comM		Competence protein ComM	48	48	1	1	2253				296	1520	1494	EEOABMNO_03948	AJGAFMDA_02189	IBJCNMFN_04037	BBMKDBAA_03502	FENECDNO_03608	BFEGIENF_04077	IMLJGFOD_03460	PKKBODMO_03682	MOFEGBOE_03625	MPGCEFDH_03938	EMLHLPPP_03935	CMMKNNBM_02014	BEBCDICL_03318	JJHNNGDM_01771	MIKJKMGH_03793	OHKOANCB_02544	HHOHIPGL_03768	KIGMIAMF_03972	PFIDBENL_03794	HJOIHEIF_02415	HKDGGHAM_03573	KCFCPCJG_03692	JBLLBHIA_03617	JLBDBLJE_03622	ODIEHOAI_03676	OBCEHLOK_03934	LBHLPMOJ_03932	KMEICMGN_03817	PIBJFFPJ_03927	MKMDODBG_03989	JCMDAKMG_03359	LOMBOFOJ_03970	PNOEFCON_03861	OPBJBMII_03754	PIJHAKBD_03691	IAEPNGOP_04063
wecA		Undecaprenyl-phosphate alpha-N-acetylglucosaminyl 1-phosphate transferase	48	48	1	1	2272				920	1103	1099	EEOABMNO_03964	AJGAFMDA_02170	IBJCNMFN_04057	BBMKDBAA_03483	FENECDNO_03628	BFEGIENF_04097	IMLJGFOD_03444	PKKBODMO_03697	MOFEGBOE_03606	MPGCEFDH_03918	EMLHLPPP_03915	CMMKNNBM_02030	BEBCDICL_03299	JJHNNGDM_01752	MIKJKMGH_03777	OHKOANCB_02560	HHOHIPGL_03788	KIGMIAMF_03992	PFIDBENL_03779	HJOIHEIF_02431	HKDGGHAM_03589	KCFCPCJG_03673	JBLLBHIA_03598	JLBDBLJE_03638	ODIEHOAI_03692	OBCEHLOK_03954	LBHLPMOJ_03952	KMEICMGN_03801	PIBJFFPJ_03947	MKMDODBG_04009	JCMDAKMG_03340	LOMBOFOJ_03990	PNOEFCON_03841	OPBJBMII_03770	PIJHAKBD_03672	IAEPNGOP_04083
cyaY		Protein CyaY	48	48	1	1	2294				320	320	320	EEOABMNO_03989	AJGAFMDA_02148	IBJCNMFN_04082	BBMKDBAA_03461	FENECDNO_03653	BFEGIENF_04122	IMLJGFOD_03419	PKKBODMO_03722	MOFEGBOE_03584	MPGCEFDH_03893	EMLHLPPP_03890	CMMKNNBM_02055	BEBCDICL_03277	JJHNNGDM_01730	MIKJKMGH_03752	OHKOANCB_02585	HHOHIPGL_03813	KIGMIAMF_04017	PFIDBENL_03754	HJOIHEIF_02456	HKDGGHAM_03614	KCFCPCJG_03651	JBLLBHIA_03576	JLBDBLJE_03663	ODIEHOAI_03717	OBCEHLOK_03979	LBHLPMOJ_03977	KMEICMGN_03776	PIBJFFPJ_03972	MKMDODBG_04034	JCMDAKMG_03318	LOMBOFOJ_04015	PNOEFCON_03816	OPBJBMII_03795	PIJHAKBD_03650	IAEPNGOP_04108
mobB		Molybdopterin-guanine dinucleotide biosynthesis adapter protein	48	48	1	1	2340				530	539	533	EEOABMNO_04039	AJGAFMDA_02885	IBJCNMFN_03894	BBMKDBAA_03092	FENECDNO_03128	BFEGIENF_03893	IMLJGFOD_02472	PKKBODMO_04188	MOFEGBOE_03539	MPGCEFDH_03486	EMLHLPPP_03712	CMMKNNBM_04110	BEBCDICL_04418	JJHNNGDM_04316	MIKJKMGH_03133	OHKOANCB_03181	HHOHIPGL_03388	KIGMIAMF_03829	PFIDBENL_03407	HJOIHEIF_03307	HKDGGHAM_02868	KCFCPCJG_03301	JBLLBHIA_03531	JLBDBLJE_03139	ODIEHOAI_03332	OBCEHLOK_03683	LBHLPMOJ_03669	KMEICMGN_03730	PIBJFFPJ_03786	MKMDODBG_03866	JCMDAKMG_02736	LOMBOFOJ_03579	PNOEFCON_03673	OPBJBMII_03121	PIJHAKBD_02843	IAEPNGOP_03920
group_1479		hypothetical protein	48	48	1	1	2389				551	1100	1088	EEOABMNO_04087	AJGAFMDA_02837	IBJCNMFN_03941	BBMKDBAA_03044	FENECDNO_03175	BFEGIENF_03941	IMLJGFOD_02424	PKKBODMO_03365	MOFEGBOE_03491	MPGCEFDH_03533	EMLHLPPP_03759	CMMKNNBM_00686	BEBCDICL_02961	JJHNNGDM_03915	MIKJKMGH_03084	OHKOANCB_03230	HHOHIPGL_03435	KIGMIAMF_03876	PFIDBENL_03359	HJOIHEIF_03259	HKDGGHAM_02916	KCFCPCJG_03253	JBLLBHIA_03483	JLBDBLJE_03187	ODIEHOAI_03380	OBCEHLOK_03731	LBHLPMOJ_03716	KMEICMGN_03682	PIBJFFPJ_03833	MKMDODBG_03819	JCMDAKMG_02688	LOMBOFOJ_03626	PNOEFCON_03624	OPBJBMII_03169	PIJHAKBD_02891	IAEPNGOP_03967
group_1483		hypothetical protein	48	48	1	1	2409				395	395	395	EEOABMNO_04105	AJGAFMDA_02584	IBJCNMFN_03960	BBMKDBAA_03026	FENECDNO_03194	BFEGIENF_03959	IMLJGFOD_02406	PKKBODMO_03383	MOFEGBOE_03473	MPGCEFDH_03552	EMLHLPPP_03777	CMMKNNBM_00668	BEBCDICL_02979	JJHNNGDM_01251	MIKJKMGH_03066	OHKOANCB_03647	HHOHIPGL_03451	KIGMIAMF_03895	PFIDBENL_03341	HJOIHEIF_03859	HKDGGHAM_02934	KCFCPCJG_03235	JBLLBHIA_03465	JLBDBLJE_03205	ODIEHOAI_03398	OBCEHLOK_03750	LBHLPMOJ_03735	KMEICMGN_03664	PIBJFFPJ_03851	MKMDODBG_03800	JCMDAKMG_02670	LOMBOFOJ_03645	PNOEFCON_03606	OPBJBMII_03187	PIJHAKBD_02909	IAEPNGOP_03986
ttdT		hypothetical protein	48	48	1	1	2511				164	1304	544	EEOABMNO_04117	AJGAFMDA_02596	IBJCNMFN_03972	BBMKDBAA_03014	FENECDNO_03206	BFEGIENF_04013	IMLJGFOD_02394	PKKBODMO_03395	MOFEGBOE_03461	MPGCEFDH_03564	EMLHLPPP_03789	CMMKNNBM_00656	BEBCDICL_02991	JJHNNGDM_01239	MIKJKMGH_03054	OHKOANCB_03659	HHOHIPGL_03463	KIGMIAMF_03907	PFIDBENL_03329	HJOIHEIF_03871	HKDGGHAM_02946	KCFCPCJG_03223	JBLLBHIA_03453	JLBDBLJE_03217	ODIEHOAI_03410	OBCEHLOK_03762	LBHLPMOJ_03747	KMEICMGN_03839	PIBJFFPJ_03863	MKMDODBG_03788	JCMDAKMG_02658	LOMBOFOJ_03657	PNOEFCON_03594	OPBJBMII_03199	PIJHAKBD_02921	IAEPNGOP_03998
btr_2		HTH-type transcriptional activator Btr	48	48	1	1	2465				449	851	837	EEOABMNO_04164	AJGAFMDA_02627	IBJCNMFN_04018	BBMKDBAA_02983	FENECDNO_03252	BFEGIENF_04058	IMLJGFOD_02346	PKKBODMO_03442	MOFEGBOE_03430	MPGCEFDH_03610	EMLHLPPP_03834	CMMKNNBM_03087	BEBCDICL_03022	JJHNNGDM_01208	MIKJKMGH_03006	OHKOANCB_03795	HHOHIPGL_03509	KIGMIAMF_03953	PFIDBENL_03282	HJOIHEIF_03919	HKDGGHAM_02993	KCFCPCJG_03192	JBLLBHIA_03422	JLBDBLJE_03264	ODIEHOAI_03457	OBCEHLOK_03808	LBHLPMOJ_03793	KMEICMGN_03886	PIBJFFPJ_03908	MKMDODBG_03742	JCMDAKMG_02627	LOMBOFOJ_03703	PNOEFCON_03548	OPBJBMII_03246	PIJHAKBD_02952	IAEPNGOP_04044
thiG		Thiazole synthase	48	48	1	1	2959				770	770	770	EEOABMNO_04203	AJGAFMDA_04105	IBJCNMFN_04350	BBMKDBAA_04055	FENECDNO_04463	BFEGIENF_04402	IMLJGFOD_04139	PKKBODMO_04388	MOFEGBOE_04092	MPGCEFDH_01119	EMLHLPPP_04281	CMMKNNBM_02826	BEBCDICL_04144	JJHNNGDM_03563	MIKJKMGH_04473	OHKOANCB_04480	HHOHIPGL_04253	KIGMIAMF_04239	PFIDBENL_04338	HJOIHEIF_04528	HKDGGHAM_04379	KCFCPCJG_04245	JBLLBHIA_04160	JLBDBLJE_04284	ODIEHOAI_04526	OBCEHLOK_04349	LBHLPMOJ_04470	KMEICMGN_04566	PIBJFFPJ_04342	MKMDODBG_04453	JCMDAKMG_04201	LOMBOFOJ_04333	PNOEFCON_01527	OPBJBMII_04568	PIJHAKBD_04223	IAEPNGOP_04391
thiS		Sulfur carrier protein ThiS	48	48	1	1	2958				173	200	182	EEOABMNO_04204	AJGAFMDA_04104	IBJCNMFN_04351	BBMKDBAA_04054	FENECDNO_04464	BFEGIENF_04401	IMLJGFOD_04140	PKKBODMO_04387	MOFEGBOE_04091	MPGCEFDH_01118	EMLHLPPP_04280	CMMKNNBM_02827	BEBCDICL_04143	JJHNNGDM_03564	MIKJKMGH_04474	OHKOANCB_04481	HHOHIPGL_04252	KIGMIAMF_04240	PFIDBENL_04339	HJOIHEIF_04529	HKDGGHAM_04380	KCFCPCJG_04244	JBLLBHIA_04159	JLBDBLJE_04283	ODIEHOAI_04525	OBCEHLOK_04348	LBHLPMOJ_04471	KMEICMGN_04567	PIBJFFPJ_04341	MKMDODBG_04452	JCMDAKMG_04200	LOMBOFOJ_04334	PNOEFCON_01526	OPBJBMII_04569	PIJHAKBD_04222	IAEPNGOP_04390
thiF		Sulfur carrier protein ThiS adenylyltransferase	48	48	1	1	2957				758	758	758	EEOABMNO_04205	AJGAFMDA_04103	IBJCNMFN_04352	BBMKDBAA_04053	FENECDNO_04465	BFEGIENF_04400	IMLJGFOD_04141	PKKBODMO_04386	MOFEGBOE_04090	MPGCEFDH_01117	EMLHLPPP_04279	CMMKNNBM_02828	BEBCDICL_04142	JJHNNGDM_03565	MIKJKMGH_04475	OHKOANCB_04482	HHOHIPGL_04251	KIGMIAMF_04241	PFIDBENL_04340	HJOIHEIF_04530	HKDGGHAM_04381	KCFCPCJG_04243	JBLLBHIA_04158	JLBDBLJE_04282	ODIEHOAI_04524	OBCEHLOK_04347	LBHLPMOJ_04472	KMEICMGN_04568	PIBJFFPJ_04340	MKMDODBG_04451	JCMDAKMG_04199	LOMBOFOJ_04335	PNOEFCON_01525	OPBJBMII_04570	PIJHAKBD_04221	IAEPNGOP_04389
thiE		Thiamine-phosphate synthase	48	48	1	1	2956				635	635	635	EEOABMNO_04206	AJGAFMDA_04102	IBJCNMFN_04353	BBMKDBAA_04052	FENECDNO_04466	BFEGIENF_04399	IMLJGFOD_04142	PKKBODMO_04385	MOFEGBOE_04089	MPGCEFDH_01116	EMLHLPPP_04278	CMMKNNBM_02829	BEBCDICL_04141	JJHNNGDM_03566	MIKJKMGH_04476	OHKOANCB_04483	HHOHIPGL_04250	KIGMIAMF_04242	PFIDBENL_04341	HJOIHEIF_04531	HKDGGHAM_04382	KCFCPCJG_04242	JBLLBHIA_04157	JLBDBLJE_04281	ODIEHOAI_04523	OBCEHLOK_04346	LBHLPMOJ_04473	KMEICMGN_04569	PIBJFFPJ_04339	MKMDODBG_04450	JCMDAKMG_04198	LOMBOFOJ_04336	PNOEFCON_01524	OPBJBMII_04571	PIJHAKBD_04220	IAEPNGOP_04388
group_1498		hypothetical protein	48	48	1	1	4032				833	1631	1498	EEOABMNO_04232	AJGAFMDA_02778	IBJCNMFN_01526	BBMKDBAA_03657	FENECDNO_04113	BFEGIENF_04238	IMLJGFOD_01817	PKKBODMO_04177	MOFEGBOE_03837	MPGCEFDH_02579	EMLHLPPP_04097	CMMKNNBM_03648	BEBCDICL_02116	JJHNNGDM_03625	MIKJKMGH_04326	OHKOANCB_03531	HHOHIPGL_04098	KIGMIAMF_04134	PFIDBENL_03963	HJOIHEIF_02751	HKDGGHAM_03942	KCFCPCJG_03864	JBLLBHIA_03807	JLBDBLJE_03718	ODIEHOAI_04228	OBCEHLOK_04096	LBHLPMOJ_04291	KMEICMGN_03909	PIBJFFPJ_04160	MKMDODBG_04369	JCMDAKMG_03675	LOMBOFOJ_04260	PNOEFCON_04424	OPBJBMII_03849	PIJHAKBD_03841	IAEPNGOP_04364
group_1505		hypothetical protein	48	48	1	1	4074				734	737	736	EEOABMNO_04265	AJGAFMDA_02794	IBJCNMFN_01539	BBMKDBAA_03672	FENECDNO_04126	BFEGIENF_04251	IMLJGFOD_01851	PKKBODMO_04144	MOFEGBOE_03822	MPGCEFDH_02592	EMLHLPPP_04110	CMMKNNBM_02613	BEBCDICL_02132	JJHNNGDM_02960	MIKJKMGH_04293	OHKOANCB_03497	HHOHIPGL_04111	KIGMIAMF_04147	PFIDBENL_03930	HJOIHEIF_02784	HKDGGHAM_03909	KCFCPCJG_03880	JBLLBHIA_03822	JLBDBLJE_03751	ODIEHOAI_04195	OBCEHLOK_04109	LBHLPMOJ_04304	KMEICMGN_03942	PIBJFFPJ_04173	MKMDODBG_04382	JCMDAKMG_03691	LOMBOFOJ_04273	PNOEFCON_04413	OPBJBMII_03882	PIJHAKBD_03826	IAEPNGOP_04351
dusA		tRNA-dihydrouridine(20/20a) synthase	48	48	1	1	4014				998	1037	999	EEOABMNO_04284	AJGAFMDA_02813	IBJCNMFN_01560	BBMKDBAA_03691	FENECDNO_04147	BFEGIENF_04271	IMLJGFOD_01871	PKKBODMO_04325	MOFEGBOE_03803	MPGCEFDH_02613	EMLHLPPP_04130	CMMKNNBM_02632	BEBCDICL_02151	JJHNNGDM_02941	MIKJKMGH_01416	OHKOANCB_04285	HHOHIPGL_04130	KIGMIAMF_04168	PFIDBENL_03911	HJOIHEIF_02803	HKDGGHAM_03890	KCFCPCJG_03899	JBLLBHIA_03841	JLBDBLJE_03770	ODIEHOAI_04561	OBCEHLOK_04130	LBHLPMOJ_04324	KMEICMGN_03961	PIBJFFPJ_04192	MKMDODBG_04341	JCMDAKMG_03710	LOMBOFOJ_04239	PNOEFCON_02588	OPBJBMII_03901	PIJHAKBD_04302	IAEPNGOP_04330
group_1507		hypothetical protein	48	48	1	1	4005				335	338	337	EEOABMNO_04293	AJGAFMDA_02822	IBJCNMFN_01569	BBMKDBAA_03700	FENECDNO_04156	BFEGIENF_04280	IMLJGFOD_01880	PKKBODMO_04316	MOFEGBOE_03794	MPGCEFDH_02622	EMLHLPPP_04139	CMMKNNBM_02641	BEBCDICL_02160	JJHNNGDM_04189	MIKJKMGH_01407	OHKOANCB_04276	HHOHIPGL_04139	KIGMIAMF_04177	PFIDBENL_03902	HJOIHEIF_02812	HKDGGHAM_03881	KCFCPCJG_03908	JBLLBHIA_03850	JLBDBLJE_03779	ODIEHOAI_04570	OBCEHLOK_04139	LBHLPMOJ_04333	KMEICMGN_03970	PIBJFFPJ_04201	MKMDODBG_04350	JCMDAKMG_03719	LOMBOFOJ_04230	PNOEFCON_02579	OPBJBMII_03910	PIJHAKBD_04311	IAEPNGOP_04321
group_1508		hypothetical protein	48	48	1	1	4004				443	443	443	EEOABMNO_04294	AJGAFMDA_02823	IBJCNMFN_01570	BBMKDBAA_03701	FENECDNO_04157	BFEGIENF_04281	IMLJGFOD_01881	PKKBODMO_04315	MOFEGBOE_03793	MPGCEFDH_02623	EMLHLPPP_04140	CMMKNNBM_02642	BEBCDICL_02161	JJHNNGDM_04188	MIKJKMGH_01406	OHKOANCB_04275	HHOHIPGL_04140	KIGMIAMF_04178	PFIDBENL_03901	HJOIHEIF_02813	HKDGGHAM_03880	KCFCPCJG_03909	JBLLBHIA_03851	JLBDBLJE_03780	ODIEHOAI_04571	OBCEHLOK_04140	LBHLPMOJ_04334	KMEICMGN_03971	PIBJFFPJ_04202	MKMDODBG_04351	JCMDAKMG_03720	LOMBOFOJ_04229	PNOEFCON_02578	OPBJBMII_03911	PIJHAKBD_04312	IAEPNGOP_04320
group_1509		hypothetical protein	48	48	1	1	4001				371	632	626	EEOABMNO_04297	AJGAFMDA_04283	IBJCNMFN_01573	BBMKDBAA_03704	FENECDNO_04160	BFEGIENF_04284	IMLJGFOD_01884	PKKBODMO_04312	MOFEGBOE_03790	MPGCEFDH_02626	EMLHLPPP_04143	CMMKNNBM_04314	BEBCDICL_02164	JJHNNGDM_04324	MIKJKMGH_01403	OHKOANCB_04642	HHOHIPGL_04143	KIGMIAMF_04181	PFIDBENL_03898	HJOIHEIF_02816	HKDGGHAM_04624	KCFCPCJG_03912	JBLLBHIA_03854	JLBDBLJE_03783	ODIEHOAI_04574	OBCEHLOK_04143	LBHLPMOJ_04534	KMEICMGN_03974	PIBJFFPJ_04205	MKMDODBG_04354	JCMDAKMG_03723	LOMBOFOJ_04226	PNOEFCON_02575	OPBJBMII_03914	PIJHAKBD_04315	IAEPNGOP_04317
group_1510		hypothetical protein	48	48	1	1	3967				956	956	956	EEOABMNO_04319	AJGAFMDA_03194	IBJCNMFN_01595	BBMKDBAA_03887	FENECDNO_01440	BFEGIENF_02624	IMLJGFOD_01907	PKKBODMO_00353	MOFEGBOE_00546	MPGCEFDH_02648	EMLHLPPP_02628	CMMKNNBM_02813	BEBCDICL_02186	JJHNNGDM_01986	MIKJKMGH_01381	OHKOANCB_03153	HHOHIPGL_00663	KIGMIAMF_02222	PFIDBENL_01667	HJOIHEIF_01010	HKDGGHAM_01935	KCFCPCJG_00019	JBLLBHIA_00546	JLBDBLJE_03938	ODIEHOAI_03780	OBCEHLOK_02710	LBHLPMOJ_02277	KMEICMGN_01241	PIBJFFPJ_02392	MKMDODBG_02132	JCMDAKMG_00886	LOMBOFOJ_03213	PNOEFCON_02553	OPBJBMII_01440	PIJHAKBD_03745	IAEPNGOP_01928
group_1511		hypothetical protein	48	48	1	1	3957				290	443	404	EEOABMNO_04328	AJGAFMDA_03184	IBJCNMFN_01605	BBMKDBAA_03897	FENECDNO_01450	BFEGIENF_02634	IMLJGFOD_01916	PKKBODMO_00344	MOFEGBOE_00536	MPGCEFDH_02658	EMLHLPPP_02618	CMMKNNBM_00799	BEBCDICL_02196	JJHNNGDM_01996	MIKJKMGH_01372	OHKOANCB_03162	HHOHIPGL_00673	KIGMIAMF_02232	PFIDBENL_01658	HJOIHEIF_01019	HKDGGHAM_01926	KCFCPCJG_00029	JBLLBHIA_00556	JLBDBLJE_03947	ODIEHOAI_03789	OBCEHLOK_02720	LBHLPMOJ_02287	KMEICMGN_01250	PIBJFFPJ_02402	MKMDODBG_02142	JCMDAKMG_00896	LOMBOFOJ_03203	PNOEFCON_02543	OPBJBMII_01449	PIJHAKBD_03735	IAEPNGOP_01918
dcuA_2		Anaerobic C4-dicarboxylate transporter DcuA	48	48	1	1	3916				935	1301	1293	EEOABMNO_04364	AJGAFMDA_01018	IBJCNMFN_01645	BBMKDBAA_01468	FENECDNO_01490	BFEGIENF_02684	IMLJGFOD_01952	PKKBODMO_00308	MOFEGBOE_00489	MPGCEFDH_02697	EMLHLPPP_02568	CMMKNNBM_00835	BEBCDICL_01288	JJHNNGDM_00752	MIKJKMGH_01336	OHKOANCB_02159	HHOHIPGL_00710	KIGMIAMF_02271	PFIDBENL_01622	HJOIHEIF_01055	HKDGGHAM_01890	KCFCPCJG_00076	JBLLBHIA_00604	JLBDBLJE_01460	ODIEHOAI_03825	OBCEHLOK_02759	LBHLPMOJ_02326	KMEICMGN_01286	PIBJFFPJ_02451	MKMDODBG_02181	JCMDAKMG_00943	LOMBOFOJ_03164	PNOEFCON_02494	OPBJBMII_01485	PIJHAKBD_04242	IAEPNGOP_01879
blc		Outer membrane lipoprotein Blc	48	48	1	1	3902				533	533	533	EEOABMNO_04377	AJGAFMDA_01031	IBJCNMFN_01657	BBMKDBAA_01481	FENECDNO_01502	BFEGIENF_02696	IMLJGFOD_01965	PKKBODMO_00295	MOFEGBOE_00476	MPGCEFDH_02709	EMLHLPPP_02556	CMMKNNBM_00848	BEBCDICL_01300	JJHNNGDM_00765	MIKJKMGH_01323	OHKOANCB_02172	HHOHIPGL_00722	KIGMIAMF_02283	PFIDBENL_01609	HJOIHEIF_01068	HKDGGHAM_01877	KCFCPCJG_00089	JBLLBHIA_00617	JLBDBLJE_01447	ODIEHOAI_04502	OBCEHLOK_02771	LBHLPMOJ_02338	KMEICMGN_01299	PIBJFFPJ_02463	MKMDODBG_02193	JCMDAKMG_00956	LOMBOFOJ_03152	PNOEFCON_02482	OPBJBMII_01498	PIJHAKBD_04254	IAEPNGOP_01867
qorB		Quinone oxidoreductase 2	48	48	1	1	3836				620	848	829	EEOABMNO_04438	AJGAFMDA_01090	IBJCNMFN_01718	BBMKDBAA_01540	FENECDNO_01563	BFEGIENF_02758	IMLJGFOD_01378	PKKBODMO_00234	MOFEGBOE_00417	MPGCEFDH_02770	EMLHLPPP_02495	CMMKNNBM_03009	BEBCDICL_01358	JJHNNGDM_00826	MIKJKMGH_01263	OHKOANCB_02232	HHOHIPGL_00783	KIGMIAMF_02344	PFIDBENL_01549	HJOIHEIF_01129	HKDGGHAM_01816	KCFCPCJG_00148	JBLLBHIA_00676	JLBDBLJE_01386	ODIEHOAI_04618	OBCEHLOK_02832	LBHLPMOJ_02399	KMEICMGN_01360	PIBJFFPJ_02525	MKMDODBG_02254	JCMDAKMG_01015	LOMBOFOJ_03091	PNOEFCON_02422	OPBJBMII_01559	PIJHAKBD_01530	IAEPNGOP_01806
idnT		Gnt-II system L-idonate transporter	48	48	1	1	3763				1133	1319	1311	EEOABMNO_04517	AJGAFMDA_01150	IBJCNMFN_01777	BBMKDBAA_01600	FENECDNO_01622	BFEGIENF_02816	IMLJGFOD_01299	PKKBODMO_00155	MOFEGBOE_00357	MPGCEFDH_02830	EMLHLPPP_02437	CMMKNNBM_00077	BEBCDICL_01417	JJHNNGDM_02869	MIKJKMGH_01184	OHKOANCB_00762	HHOHIPGL_00843	KIGMIAMF_02403	PFIDBENL_01470	HJOIHEIF_03131	HKDGGHAM_01737	KCFCPCJG_00208	JBLLBHIA_00736	JLBDBLJE_01307	ODIEHOAI_02396	OBCEHLOK_02892	LBHLPMOJ_02458	KMEICMGN_01438	PIBJFFPJ_02583	MKMDODBG_02313	JCMDAKMG_01075	LOMBOFOJ_03032	PNOEFCON_02364	OPBJBMII_01638	PIJHAKBD_01590	IAEPNGOP_01747
bglJ		Transcriptional activator protein BglJ	48	48	1	1	3668				419	674	668	EEOABMNO_04585	AJGAFMDA_00884	IBJCNMFN_01835	BBMKDBAA_01660	FENECDNO_01680	BFEGIENF_02875	IMLJGFOD_01230	PKKBODMO_00087	MOFEGBOE_00297	MPGCEFDH_01979	EMLHLPPP_02376	CMMKNNBM_00009	BEBCDICL_01466	JJHNNGDM_01355	MIKJKMGH_01114	OHKOANCB_00830	HHOHIPGL_00903	KIGMIAMF_02461	PFIDBENL_01402	HJOIHEIF_02716	HKDGGHAM_01668	KCFCPCJG_00268	JBLLBHIA_00796	JLBDBLJE_01238	ODIEHOAI_02328	OBCEHLOK_02952	LBHLPMOJ_02518	KMEICMGN_01506	PIBJFFPJ_02642	MKMDODBG_02396	JCMDAKMG_00298	LOMBOFOJ_03472	PNOEFCON_02303	OPBJBMII_01707	PIJHAKBD_01645	IAEPNGOP_01674
fhuF		Ferric iron reductase protein FhuF	48	48	1	1	3666				788	788	788	EEOABMNO_04587	AJGAFMDA_00886	IBJCNMFN_01837	BBMKDBAA_01662	FENECDNO_01682	BFEGIENF_02877	IMLJGFOD_01228	PKKBODMO_00085	MOFEGBOE_00295	MPGCEFDH_01981	EMLHLPPP_02374	CMMKNNBM_00007	BEBCDICL_01468	JJHNNGDM_01353	MIKJKMGH_01112	OHKOANCB_00832	HHOHIPGL_00905	KIGMIAMF_02463	PFIDBENL_01400	HJOIHEIF_02718	HKDGGHAM_01666	KCFCPCJG_00270	JBLLBHIA_00798	JLBDBLJE_01236	ODIEHOAI_02326	OBCEHLOK_02954	LBHLPMOJ_02520	KMEICMGN_01508	PIBJFFPJ_02644	MKMDODBG_02398	JCMDAKMG_00296	LOMBOFOJ_03474	PNOEFCON_02301	OPBJBMII_01709	PIJHAKBD_01647	IAEPNGOP_01672
lplA		Lipoate-protein ligase A	48	48	1	1	3638				1013	1016	1015	EEOABMNO_04613	AJGAFMDA_00908	IBJCNMFN_01863	BBMKDBAA_01684	FENECDNO_01708	BFEGIENF_02903	IMLJGFOD_01202	PKKBODMO_00059	MOFEGBOE_00273	MPGCEFDH_02007	EMLHLPPP_02348	CMMKNNBM_03452	BEBCDICL_01488	JJHNNGDM_01331	MIKJKMGH_01086	OHKOANCB_00859	HHOHIPGL_00931	KIGMIAMF_02489	PFIDBENL_03487	HJOIHEIF_03417	HKDGGHAM_01640	KCFCPCJG_00292	JBLLBHIA_00820	JLBDBLJE_01210	ODIEHOAI_02301	OBCEHLOK_02980	LBHLPMOJ_02546	KMEICMGN_01534	PIBJFFPJ_02670	MKMDODBG_02424	JCMDAKMG_00274	LOMBOFOJ_03500	PNOEFCON_03696	OPBJBMII_01735	PIJHAKBD_01667	IAEPNGOP_01646
fim		Fimbrial subunit type 1	48	48	1	1	3621				557	557	557	EEOABMNO_04630	AJGAFMDA_00925	IBJCNMFN_01880	BBMKDBAA_01701	FENECDNO_01725	BFEGIENF_02920	IMLJGFOD_01185	PKKBODMO_00042	MOFEGBOE_00256	MPGCEFDH_02024	EMLHLPPP_02331	CMMKNNBM_02920	BEBCDICL_01505	JJHNNGDM_04080	MIKJKMGH_01069	OHKOANCB_00876	HHOHIPGL_00948	KIGMIAMF_02506	PFIDBENL_03470	HJOIHEIF_03400	HKDGGHAM_01623	KCFCPCJG_00309	JBLLBHIA_00837	JLBDBLJE_01193	ODIEHOAI_02284	OBCEHLOK_02997	LBHLPMOJ_02563	KMEICMGN_01551	PIBJFFPJ_02687	MKMDODBG_02441	JCMDAKMG_00257	LOMBOFOJ_03517	PNOEFCON_03713	OPBJBMII_01752	PIJHAKBD_01684	IAEPNGOP_01629
potH		Putrescine transport system permease protein PotH	48	48	1	1	1967				884	956	951	EEOABMNO_00882	AJGAFMDA_01821	IBJCNMFN_00970	BBMKDBAA_01355	FENECDNO_00973	BFEGIENF_01494	IMLJGFOD_02502	PKKBODMO_02901	MOFEGBOE_02206	MPGCEFDH_00057	EMLHLPPP_01299	CMMKNNBM_01233	BEBCDICL_03729	JJHNNGDM_02057	MIKJKMGH_01458	OHKOANCB_03638	HHOHIPGL_02558	KIGMIAMF_02077	PFIDBENL_03156	HJOIHEIF_03761	HKDGGHAM_03326	KCFCPCJG_01374	JBLLBHIA_02013	JLBDBLJE_03391	ODIEHOAI_03545	OBCEHLOK_00348	LBHLPMOJ_00504	KMEICMGN_03465	PIBJFFPJ_01241	MKMDODBG_00348	JCMDAKMG_03191	LOMBOFOJ_02941	PNOEFCON_03416	OPBJBMII_03605	PIJHAKBD_01315	IAEPNGOP_03829
cadC		Transcriptional activator CadC	48	48	1	1	6941				959	1547	1529	EEOABMNO_02642	AJGAFMDA_01575	IBJCNMFN_03864	BBMKDBAA_00707	FENECDNO_03453	BFEGIENF_03282	IMLJGFOD_03692	PKKBODMO_02787	MOFEGBOE_01389	MPGCEFDH_03156	EMLHLPPP_00665	CMMKNNBM_01616	BEBCDICL_01108	JJHNNGDM_02012	MIKJKMGH_02778	OHKOANCB_01785	HHOHIPGL_01348	KIGMIAMF_03801	PFIDBENL_02344	HJOIHEIF_03765	HKDGGHAM_03765	KCFCPCJG_01817	JBLLBHIA_01195	JLBDBLJE_03504	ODIEHOAI_01584	OBCEHLOK_03900	LBHLPMOJ_03885	KMEICMGN_03265	PIBJFFPJ_01974	MKMDODBG_03628	JCMDAKMG_02252	LOMBOFOJ_02433	PNOEFCON_01389	OPBJBMII_03034	PIJHAKBD_01883	IAEPNGOP_02497
alsT		Amino-acid carrier protein AlsT	48	48	1	1	3609				1193	1430	1425	EEOABMNO_00005	AJGAFMDA_00937	IBJCNMFN_01892	BBMKDBAA_01713	FENECDNO_01737	BFEGIENF_02932	IMLJGFOD_01173	PKKBODMO_00030	MOFEGBOE_00244	MPGCEFDH_02036	EMLHLPPP_02319	CMMKNNBM_02908	BEBCDICL_03708	JJHNNGDM_03248	MIKJKMGH_01057	OHKOANCB_00888	HHOHIPGL_00960	KIGMIAMF_02518	PFIDBENL_03458	HJOIHEIF_03388	HKDGGHAM_01611	KCFCPCJG_00321	JBLLBHIA_00849	JLBDBLJE_01181	ODIEHOAI_02272	OBCEHLOK_03009	LBHLPMOJ_02575	KMEICMGN_01563	PIBJFFPJ_02699	MKMDODBG_02453	JCMDAKMG_00245	LOMBOFOJ_03529	PNOEFCON_03725	OPBJBMII_01764	PIJHAKBD_01696	IAEPNGOP_01617
mog		Molybdopterin adenylyltransferase	48	48	1	1	3607				590	590	590	EEOABMNO_00007	AJGAFMDA_00939	IBJCNMFN_01894	BBMKDBAA_01715	FENECDNO_01739	BFEGIENF_02934	IMLJGFOD_01171	PKKBODMO_00028	MOFEGBOE_00242	MPGCEFDH_02038	EMLHLPPP_02317	CMMKNNBM_01492	BEBCDICL_03706	JJHNNGDM_03246	MIKJKMGH_01055	OHKOANCB_00890	HHOHIPGL_00962	KIGMIAMF_02520	PFIDBENL_03456	HJOIHEIF_03386	HKDGGHAM_01609	KCFCPCJG_00323	JBLLBHIA_00851	JLBDBLJE_01179	ODIEHOAI_02270	OBCEHLOK_03011	LBHLPMOJ_02577	KMEICMGN_01565	PIBJFFPJ_02701	MKMDODBG_02455	JCMDAKMG_00243	LOMBOFOJ_03531	PNOEFCON_03727	OPBJBMII_01766	PIJHAKBD_01698	IAEPNGOP_01615
ybdO_1		putative HTH-type transcriptional regulator YbdO	48	48	1	1	3601				947	974	947	EEOABMNO_00013	AJGAFMDA_00946	IBJCNMFN_01900	BBMKDBAA_01722	FENECDNO_01745	BFEGIENF_02940	IMLJGFOD_01165	PKKBODMO_00022	MOFEGBOE_00235	MPGCEFDH_02044	EMLHLPPP_02311	CMMKNNBM_01498	BEBCDICL_03699	JJHNNGDM_03239	MIKJKMGH_01049	OHKOANCB_00896	HHOHIPGL_00968	KIGMIAMF_02526	PFIDBENL_03450	HJOIHEIF_03380	HKDGGHAM_01603	KCFCPCJG_00330	JBLLBHIA_00858	JLBDBLJE_01173	ODIEHOAI_02264	OBCEHLOK_03017	LBHLPMOJ_02583	KMEICMGN_01571	PIBJFFPJ_02707	MKMDODBG_02461	JCMDAKMG_00236	LOMBOFOJ_03537	PNOEFCON_03733	OPBJBMII_01772	PIJHAKBD_01704	IAEPNGOP_01609
group_1746		hypothetical protein	48	48	1	1	3600				344	374	344	EEOABMNO_00014	AJGAFMDA_00947	IBJCNMFN_01901	BBMKDBAA_01723	FENECDNO_01746	BFEGIENF_02941	IMLJGFOD_01164	PKKBODMO_00021	MOFEGBOE_00234	MPGCEFDH_02045	EMLHLPPP_02310	CMMKNNBM_01499	BEBCDICL_03698	JJHNNGDM_03238	MIKJKMGH_01048	OHKOANCB_00897	HHOHIPGL_00969	KIGMIAMF_02527	PFIDBENL_03449	HJOIHEIF_03379	HKDGGHAM_01602	KCFCPCJG_00331	JBLLBHIA_00859	JLBDBLJE_01172	ODIEHOAI_02263	OBCEHLOK_03018	LBHLPMOJ_02584	KMEICMGN_01572	PIBJFFPJ_02708	MKMDODBG_02462	JCMDAKMG_00235	LOMBOFOJ_03538	PNOEFCON_03734	OPBJBMII_01773	PIJHAKBD_01705	IAEPNGOP_01608
group_1747		hypothetical protein	48	48	1	1	3599				533	533	533	EEOABMNO_00015	AJGAFMDA_00948	IBJCNMFN_01902	BBMKDBAA_01724	FENECDNO_01747	BFEGIENF_02942	IMLJGFOD_01163	PKKBODMO_00020	MOFEGBOE_00233	MPGCEFDH_02046	EMLHLPPP_02309	CMMKNNBM_01500	BEBCDICL_03697	JJHNNGDM_03237	MIKJKMGH_01047	OHKOANCB_00898	HHOHIPGL_00970	KIGMIAMF_02528	PFIDBENL_03448	HJOIHEIF_03378	HKDGGHAM_01601	KCFCPCJG_00332	JBLLBHIA_00860	JLBDBLJE_01171	ODIEHOAI_02262	OBCEHLOK_03019	LBHLPMOJ_02585	KMEICMGN_01573	PIBJFFPJ_02709	MKMDODBG_02463	JCMDAKMG_00234	LOMBOFOJ_03539	PNOEFCON_03735	OPBJBMII_01774	PIJHAKBD_01706	IAEPNGOP_01607
group_1748		hypothetical protein	48	48	1	1	3598				443	443	443	EEOABMNO_00016	AJGAFMDA_00949	IBJCNMFN_01903	BBMKDBAA_01725	FENECDNO_01748	BFEGIENF_02943	IMLJGFOD_01162	PKKBODMO_00019	MOFEGBOE_00232	MPGCEFDH_02047	EMLHLPPP_02308	CMMKNNBM_01501	BEBCDICL_03696	JJHNNGDM_03236	MIKJKMGH_01046	OHKOANCB_00899	HHOHIPGL_00971	KIGMIAMF_02529	PFIDBENL_03447	HJOIHEIF_03377	HKDGGHAM_01600	KCFCPCJG_00333	JBLLBHIA_00861	JLBDBLJE_01170	ODIEHOAI_02261	OBCEHLOK_03020	LBHLPMOJ_02586	KMEICMGN_01574	PIBJFFPJ_02710	MKMDODBG_02464	JCMDAKMG_00233	LOMBOFOJ_03540	PNOEFCON_03736	OPBJBMII_01775	PIJHAKBD_01707	IAEPNGOP_01606
group_1749		hypothetical protein	48	48	1	1	3596				2996	2996	2996	EEOABMNO_00018	AJGAFMDA_00951	IBJCNMFN_01905	BBMKDBAA_01727	FENECDNO_01750	BFEGIENF_02945	IMLJGFOD_01160	PKKBODMO_00017	MOFEGBOE_00230	MPGCEFDH_02049	EMLHLPPP_02306	CMMKNNBM_01503	BEBCDICL_03694	JJHNNGDM_03234	MIKJKMGH_01044	OHKOANCB_00901	HHOHIPGL_00973	KIGMIAMF_02531	PFIDBENL_03445	HJOIHEIF_03375	HKDGGHAM_01598	KCFCPCJG_00335	JBLLBHIA_00863	JLBDBLJE_01168	ODIEHOAI_02259	OBCEHLOK_03022	LBHLPMOJ_02588	KMEICMGN_01576	PIBJFFPJ_02712	MKMDODBG_02466	JCMDAKMG_00231	LOMBOFOJ_03542	PNOEFCON_03738	OPBJBMII_01777	PIJHAKBD_01709	IAEPNGOP_01604
group_1750		hypothetical protein	48	48	1	1	3595				695	704	701	EEOABMNO_00019	AJGAFMDA_00952	IBJCNMFN_01906	BBMKDBAA_01728	FENECDNO_01751	BFEGIENF_02946	IMLJGFOD_01159	PKKBODMO_00016	MOFEGBOE_00229	MPGCEFDH_02050	EMLHLPPP_02305	CMMKNNBM_01504	BEBCDICL_03693	JJHNNGDM_04084	MIKJKMGH_01043	OHKOANCB_00902	HHOHIPGL_00974	KIGMIAMF_02532	PFIDBENL_03444	HJOIHEIF_03374	HKDGGHAM_01597	KCFCPCJG_00336	JBLLBHIA_00864	JLBDBLJE_01167	ODIEHOAI_02258	OBCEHLOK_03023	LBHLPMOJ_02589	KMEICMGN_01577	PIBJFFPJ_02713	MKMDODBG_02467	JCMDAKMG_00230	LOMBOFOJ_03543	PNOEFCON_03739	OPBJBMII_01778	PIJHAKBD_01710	IAEPNGOP_01603
elfA		Laminin-binding fimbrial subunit ElfA	48	48	1	1	3594				245	542	511	EEOABMNO_00020	AJGAFMDA_00953	IBJCNMFN_01907	BBMKDBAA_01729	FENECDNO_01752	BFEGIENF_02947	IMLJGFOD_01158	PKKBODMO_00015	MOFEGBOE_00228	MPGCEFDH_02051	EMLHLPPP_02304	CMMKNNBM_01505	BEBCDICL_03692	JJHNNGDM_04085	MIKJKMGH_01042	OHKOANCB_00903	HHOHIPGL_00975	KIGMIAMF_02533	PFIDBENL_03443	HJOIHEIF_03373	HKDGGHAM_01596	KCFCPCJG_00337	JBLLBHIA_00865	JLBDBLJE_01166	ODIEHOAI_02257	OBCEHLOK_03024	LBHLPMOJ_02590	KMEICMGN_01578	PIBJFFPJ_02714	MKMDODBG_02468	JCMDAKMG_00229	LOMBOFOJ_03544	PNOEFCON_03740	OPBJBMII_01779	PIJHAKBD_01711	IAEPNGOP_01602
sfmC_2		putative fimbrial chaperone SfmC	48	48	1	1	3593				653	686	684	EEOABMNO_00021	AJGAFMDA_00954	IBJCNMFN_01908	BBMKDBAA_01730	FENECDNO_01753	BFEGIENF_02948	IMLJGFOD_01157	PKKBODMO_00014	MOFEGBOE_00227	MPGCEFDH_02052	EMLHLPPP_02303	CMMKNNBM_01506	BEBCDICL_03691	JJHNNGDM_04086	MIKJKMGH_01041	OHKOANCB_00904	HHOHIPGL_00976	KIGMIAMF_02534	PFIDBENL_03442	HJOIHEIF_03372	HKDGGHAM_01595	KCFCPCJG_00338	JBLLBHIA_00866	JLBDBLJE_01165	ODIEHOAI_02256	OBCEHLOK_03025	LBHLPMOJ_02591	KMEICMGN_01579	PIBJFFPJ_02715	MKMDODBG_02469	JCMDAKMG_00228	LOMBOFOJ_03545	PNOEFCON_03741	OPBJBMII_01780	PIJHAKBD_01712	IAEPNGOP_01601
ycbV		putative fimbrial-like protein YcbV	48	48	1	1	3589				518	518	518	EEOABMNO_00025	AJGAFMDA_00958	IBJCNMFN_01912	BBMKDBAA_01734	FENECDNO_01757	BFEGIENF_02952	IMLJGFOD_01153	PKKBODMO_00010	MOFEGBOE_00223	MPGCEFDH_02056	EMLHLPPP_02299	CMMKNNBM_01510	BEBCDICL_03687	JJHNNGDM_04090	MIKJKMGH_01037	OHKOANCB_00908	HHOHIPGL_00980	KIGMIAMF_02538	PFIDBENL_03438	HJOIHEIF_03368	HKDGGHAM_01591	KCFCPCJG_00342	JBLLBHIA_00870	JLBDBLJE_01161	ODIEHOAI_02252	OBCEHLOK_03029	LBHLPMOJ_02595	KMEICMGN_01583	PIBJFFPJ_02719	MKMDODBG_02473	JCMDAKMG_00224	LOMBOFOJ_03549	PNOEFCON_03745	OPBJBMII_01784	PIJHAKBD_01716	IAEPNGOP_01597
betC_1		Arylsulfatase	48	48	1	1	3577				1493	1493	1493	EEOABMNO_00035	AJGAFMDA_00966	IBJCNMFN_01920	BBMKDBAA_01742	FENECDNO_01765	BFEGIENF_02960	IMLJGFOD_01143	PKKBODMO_04565	MOFEGBOE_00215	MPGCEFDH_02064	EMLHLPPP_02291	CMMKNNBM_01520	BEBCDICL_03677	JJHNNGDM_03934	MIKJKMGH_01027	OHKOANCB_04096	HHOHIPGL_00988	KIGMIAMF_02546	PFIDBENL_03428	HJOIHEIF_04237	HKDGGHAM_01581	KCFCPCJG_00350	JBLLBHIA_00878	JLBDBLJE_01151	ODIEHOAI_02242	OBCEHLOK_03037	LBHLPMOJ_02603	KMEICMGN_01593	PIBJFFPJ_02727	MKMDODBG_02481	JCMDAKMG_00216	LOMBOFOJ_03557	PNOEFCON_03753	OPBJBMII_01794	PIJHAKBD_01726	IAEPNGOP_01589
lspA		Lipoprotein signal peptidase	48	48	1	1	3564				488	500	499	EEOABMNO_00046	AJGAFMDA_00978	IBJCNMFN_01932	BBMKDBAA_01754	FENECDNO_01777	BFEGIENF_02972	IMLJGFOD_01132	PKKBODMO_04554	MOFEGBOE_00203	MPGCEFDH_02076	EMLHLPPP_02279	CMMKNNBM_01531	BEBCDICL_03666	JJHNNGDM_03880	MIKJKMGH_01016	OHKOANCB_04085	HHOHIPGL_01002	KIGMIAMF_02558	PFIDBENL_03417	HJOIHEIF_04226	HKDGGHAM_01570	KCFCPCJG_00362	JBLLBHIA_00890	JLBDBLJE_01140	ODIEHOAI_02230	OBCEHLOK_03049	LBHLPMOJ_02615	KMEICMGN_01604	PIBJFFPJ_02739	MKMDODBG_02493	JCMDAKMG_00204	LOMBOFOJ_03569	PNOEFCON_03765	OPBJBMII_01805	PIJHAKBD_01737	IAEPNGOP_01577
fkpB		FKBP-type 16 kDa peptidyl-prolyl cis-trans isomerase	48	48	1	1	3563				449	449	449	EEOABMNO_00047	AJGAFMDA_00979	IBJCNMFN_01933	BBMKDBAA_01755	FENECDNO_01778	BFEGIENF_02973	IMLJGFOD_01131	PKKBODMO_04553	MOFEGBOE_00202	MPGCEFDH_02077	EMLHLPPP_02278	CMMKNNBM_01532	BEBCDICL_03665	JJHNNGDM_03879	MIKJKMGH_01015	OHKOANCB_04084	HHOHIPGL_01003	KIGMIAMF_02559	PFIDBENL_03416	HJOIHEIF_04225	HKDGGHAM_01569	KCFCPCJG_00363	JBLLBHIA_00891	JLBDBLJE_01139	ODIEHOAI_02229	OBCEHLOK_03050	LBHLPMOJ_02616	KMEICMGN_01605	PIBJFFPJ_02740	MKMDODBG_02494	JCMDAKMG_00203	LOMBOFOJ_03570	PNOEFCON_03766	OPBJBMII_01806	PIJHAKBD_01738	IAEPNGOP_01576
group_1758		hypothetical protein	48	48	1	1	3561				1202	1202	1202	EEOABMNO_00049	AJGAFMDA_00981	IBJCNMFN_01935	BBMKDBAA_01757	FENECDNO_01780	BFEGIENF_02975	IMLJGFOD_01129	PKKBODMO_04551	MOFEGBOE_00200	MPGCEFDH_02079	EMLHLPPP_02276	CMMKNNBM_01534	BEBCDICL_03663	JJHNNGDM_03877	MIKJKMGH_01013	OHKOANCB_04082	HHOHIPGL_01005	KIGMIAMF_02561	PFIDBENL_03414	HJOIHEIF_04223	HKDGGHAM_01567	KCFCPCJG_00365	JBLLBHIA_00893	JLBDBLJE_01137	ODIEHOAI_02227	OBCEHLOK_03052	LBHLPMOJ_02618	KMEICMGN_01607	PIBJFFPJ_02742	MKMDODBG_02496	JCMDAKMG_00201	LOMBOFOJ_03572	PNOEFCON_03768	OPBJBMII_01808	PIJHAKBD_01740	IAEPNGOP_01574
carA		Carbamoyl-phosphate synthase small chain	48	48	1	1	3544				1148	1148	1148	EEOABMNO_00065	AJGAFMDA_00996	IBJCNMFN_01951	BBMKDBAA_02020	FENECDNO_02943	BFEGIENF_03709	IMLJGFOD_01601	PKKBODMO_01891	MOFEGBOE_00185	MPGCEFDH_02095	EMLHLPPP_03527	CMMKNNBM_04019	BEBCDICL_01908	JJHNNGDM_03855	MIKJKMGH_03495	OHKOANCB_04156	HHOHIPGL_01013	KIGMIAMF_02577	PFIDBENL_03103	HJOIHEIF_04324	HKDGGHAM_02856	KCFCPCJG_00380	JBLLBHIA_02688	JLBDBLJE_02459	ODIEHOAI_02750	OBCEHLOK_03517	LBHLPMOJ_03484	KMEICMGN_02542	PIBJFFPJ_03578	MKMDODBG_03275	JCMDAKMG_00186	LOMBOFOJ_03244	PNOEFCON_03147	OPBJBMII_04709	PIJHAKBD_01960	IAEPNGOP_01558
group_1761		Electron transfer flavoprotein-ubiquinone oxidoreductase	48	48	1	1	3532				1286	1286	1286	EEOABMNO_00077	AJGAFMDA_01007	IBJCNMFN_01962	BBMKDBAA_02031	FENECDNO_02954	BFEGIENF_03720	IMLJGFOD_01590	PKKBODMO_01880	MOFEGBOE_00174	MPGCEFDH_02106	EMLHLPPP_03538	CMMKNNBM_03422	BEBCDICL_01897	JJHNNGDM_02965	MIKJKMGH_03484	OHKOANCB_04145	HHOHIPGL_01024	KIGMIAMF_02588	PFIDBENL_03092	HJOIHEIF_04335	HKDGGHAM_02845	KCFCPCJG_00391	JBLLBHIA_02677	JLBDBLJE_02448	ODIEHOAI_02761	OBCEHLOK_03506	LBHLPMOJ_03495	KMEICMGN_02553	PIBJFFPJ_03567	MKMDODBG_03264	JCMDAKMG_00175	LOMBOFOJ_03255	PNOEFCON_03158	OPBJBMII_02656	PIJHAKBD_01971	IAEPNGOP_01547
fixX_2		Ferredoxin-like protein FixX	48	48	1	1	3531				287	287	287	EEOABMNO_00078	AJGAFMDA_01008	IBJCNMFN_01963	BBMKDBAA_02032	FENECDNO_02955	BFEGIENF_03721	IMLJGFOD_01589	PKKBODMO_01879	MOFEGBOE_00173	MPGCEFDH_02107	EMLHLPPP_03539	CMMKNNBM_03421	BEBCDICL_01896	JJHNNGDM_02966	MIKJKMGH_03483	OHKOANCB_04144	HHOHIPGL_01025	KIGMIAMF_02589	PFIDBENL_03091	HJOIHEIF_04336	HKDGGHAM_02844	KCFCPCJG_00392	JBLLBHIA_02676	JLBDBLJE_02447	ODIEHOAI_02762	OBCEHLOK_03505	LBHLPMOJ_03496	KMEICMGN_02554	PIBJFFPJ_03566	MKMDODBG_03263	JCMDAKMG_00174	LOMBOFOJ_03256	PNOEFCON_03159	OPBJBMII_02657	PIJHAKBD_01972	IAEPNGOP_01546
group_1763		hypothetical protein	48	48	1	1	3528				416	422	420	EEOABMNO_00081	AJGAFMDA_01011	IBJCNMFN_01966	BBMKDBAA_02035	FENECDNO_02958	BFEGIENF_03724	IMLJGFOD_01586	PKKBODMO_01876	MOFEGBOE_00170	MPGCEFDH_02110	EMLHLPPP_03542	CMMKNNBM_03418	BEBCDICL_01893	JJHNNGDM_02969	MIKJKMGH_03480	OHKOANCB_04141	HHOHIPGL_01028	KIGMIAMF_02592	PFIDBENL_03088	HJOIHEIF_04339	HKDGGHAM_02841	KCFCPCJG_00395	JBLLBHIA_02673	JLBDBLJE_02444	ODIEHOAI_02765	OBCEHLOK_03502	LBHLPMOJ_03499	KMEICMGN_02557	PIBJFFPJ_03563	MKMDODBG_03260	JCMDAKMG_00171	LOMBOFOJ_03259	PNOEFCON_03162	OPBJBMII_02660	PIJHAKBD_01975	IAEPNGOP_01543
pdxA1		4-hydroxythreonine-4-phosphate dehydrogenase 1	48	48	1	1	3519				764	989	984	EEOABMNO_00090	AJGAFMDA_04046	IBJCNMFN_01975	BBMKDBAA_02044	FENECDNO_02968	BFEGIENF_03733	IMLJGFOD_01577	PKKBODMO_01867	MOFEGBOE_00161	MPGCEFDH_02119	EMLHLPPP_03551	CMMKNNBM_03409	BEBCDICL_01884	JJHNNGDM_02978	MIKJKMGH_03471	OHKOANCB_04470	HHOHIPGL_01037	KIGMIAMF_02601	PFIDBENL_03079	HJOIHEIF_01993	HKDGGHAM_02832	KCFCPCJG_00404	JBLLBHIA_02664	JLBDBLJE_02434	ODIEHOAI_02774	OBCEHLOK_03492	LBHLPMOJ_03508	KMEICMGN_02566	PIBJFFPJ_03554	MKMDODBG_03251	JCMDAKMG_00162	LOMBOFOJ_03268	PNOEFCON_03171	OPBJBMII_02669	PIJHAKBD_01984	IAEPNGOP_01534
araB		Ribulokinase	48	48	1	1	3505				965	1709	1693	EEOABMNO_00101	AJGAFMDA_01716	IBJCNMFN_01988	BBMKDBAA_02055	FENECDNO_02981	BFEGIENF_03746	IMLJGFOD_01567	PKKBODMO_01856	MOFEGBOE_00150	MPGCEFDH_02132	EMLHLPPP_03564	CMMKNNBM_03946	BEBCDICL_01872	JJHNNGDM_03409	MIKJKMGH_03460	OHKOANCB_03003	HHOHIPGL_01050	KIGMIAMF_02614	PFIDBENL_03068	HJOIHEIF_01982	HKDGGHAM_02821	KCFCPCJG_00415	JBLLBHIA_02653	JLBDBLJE_02423	ODIEHOAI_02785	OBCEHLOK_03479	LBHLPMOJ_03521	KMEICMGN_02577	PIBJFFPJ_03541	MKMDODBG_03238	JCMDAKMG_00151	LOMBOFOJ_03281	PNOEFCON_03184	OPBJBMII_02680	PIJHAKBD_01995	IAEPNGOP_01521
sgrT		Putative inhibitor of glucose uptake transporter SgrT	48	48	1	1	3498				122	122	122	EEOABMNO_00108	AJGAFMDA_01709	IBJCNMFN_01995	BBMKDBAA_02062	FENECDNO_02988	BFEGIENF_03753	IMLJGFOD_01560	PKKBODMO_01849	MOFEGBOE_00143	MPGCEFDH_02139	EMLHLPPP_03571	CMMKNNBM_01386	BEBCDICL_01865	JJHNNGDM_03402	MIKJKMGH_03453	OHKOANCB_03010	HHOHIPGL_01057	KIGMIAMF_02621	PFIDBENL_03061	HJOIHEIF_01975	HKDGGHAM_02814	KCFCPCJG_00422	JBLLBHIA_02646	JLBDBLJE_02416	ODIEHOAI_02792	OBCEHLOK_03472	LBHLPMOJ_03528	KMEICMGN_02584	PIBJFFPJ_03534	MKMDODBG_03231	JCMDAKMG_00144	LOMBOFOJ_03288	PNOEFCON_03191	OPBJBMII_02687	PIJHAKBD_02002	IAEPNGOP_01514
leuC1		3-isopropylmalate dehydratase large subunit 1	48	48	1	1	3495				1400	1400	1400	EEOABMNO_00110	AJGAFMDA_01707	IBJCNMFN_01997	BBMKDBAA_02064	FENECDNO_02990	BFEGIENF_03755	IMLJGFOD_01558	PKKBODMO_01847	MOFEGBOE_00141	MPGCEFDH_02141	EMLHLPPP_03573	CMMKNNBM_01388	BEBCDICL_01863	JJHNNGDM_03400	MIKJKMGH_03451	OHKOANCB_03012	HHOHIPGL_01059	KIGMIAMF_02623	PFIDBENL_03059	HJOIHEIF_01973	HKDGGHAM_02812	KCFCPCJG_00424	JBLLBHIA_02644	JLBDBLJE_02414	ODIEHOAI_02794	OBCEHLOK_03470	LBHLPMOJ_03530	KMEICMGN_02586	PIBJFFPJ_03532	MKMDODBG_03229	JCMDAKMG_00142	LOMBOFOJ_03290	PNOEFCON_03193	OPBJBMII_02689	PIJHAKBD_02005	IAEPNGOP_01512
mutT		8-oxo-dGTP diphosphatase	48	48	1	1	3470				395	395	395	EEOABMNO_00135	AJGAFMDA_01682	IBJCNMFN_02022	BBMKDBAA_02089	FENECDNO_03015	BFEGIENF_03780	IMLJGFOD_01533	PKKBODMO_01822	MOFEGBOE_00116	MPGCEFDH_02166	EMLHLPPP_03598	CMMKNNBM_01413	BEBCDICL_01838	JJHNNGDM_01024	MIKJKMGH_03426	OHKOANCB_03037	HHOHIPGL_01084	KIGMIAMF_02648	PFIDBENL_03034	HJOIHEIF_01948	HKDGGHAM_02787	KCFCPCJG_00449	JBLLBHIA_02619	JLBDBLJE_02389	ODIEHOAI_02819	OBCEHLOK_03445	LBHLPMOJ_03555	KMEICMGN_02611	PIBJFFPJ_03507	MKMDODBG_03204	JCMDAKMG_00117	LOMBOFOJ_03315	PNOEFCON_03218	OPBJBMII_02714	PIJHAKBD_02030	IAEPNGOP_01487
group_1769		Extracellular exo-alpha-(1->5)-L-arabinofuranosidase	48	48	1	1	3459				950	950	950	EEOABMNO_00146	AJGAFMDA_01671	IBJCNMFN_02033	BBMKDBAA_02100	FENECDNO_03026	BFEGIENF_03791	IMLJGFOD_01522	PKKBODMO_01811	MOFEGBOE_00105	MPGCEFDH_02177	EMLHLPPP_03609	CMMKNNBM_01424	BEBCDICL_01827	JJHNNGDM_01013	MIKJKMGH_03415	OHKOANCB_03048	HHOHIPGL_01095	KIGMIAMF_02659	PFIDBENL_03023	HJOIHEIF_01937	HKDGGHAM_02776	KCFCPCJG_00460	JBLLBHIA_02608	JLBDBLJE_02377	ODIEHOAI_02830	OBCEHLOK_03434	LBHLPMOJ_03566	KMEICMGN_02622	PIBJFFPJ_03496	MKMDODBG_03193	JCMDAKMG_00106	LOMBOFOJ_03326	PNOEFCON_03229	OPBJBMII_02725	PIJHAKBD_02041	IAEPNGOP_01476
aceF		Dihydrolipoyllysine-residue acetyltransferase component of pyruvate dehydrogenase complex	48	48	1	1	3454				854	1889	1867	EEOABMNO_00151	AJGAFMDA_01666	IBJCNMFN_02038	BBMKDBAA_02105	FENECDNO_03031	BFEGIENF_03796	IMLJGFOD_01517	PKKBODMO_01806	MOFEGBOE_00100	MPGCEFDH_02182	EMLHLPPP_03614	CMMKNNBM_04233	BEBCDICL_01822	JJHNNGDM_01008	MIKJKMGH_03410	OHKOANCB_03053	HHOHIPGL_01100	KIGMIAMF_02664	PFIDBENL_03018	HJOIHEIF_01932	HKDGGHAM_02771	KCFCPCJG_00465	JBLLBHIA_02603	JLBDBLJE_02372	ODIEHOAI_02835	OBCEHLOK_03429	LBHLPMOJ_03571	KMEICMGN_02627	PIBJFFPJ_03491	MKMDODBG_03188	JCMDAKMG_00101	LOMBOFOJ_03331	PNOEFCON_03234	OPBJBMII_02730	PIJHAKBD_02046	IAEPNGOP_01471
fhuA_2		Ferrichrome-iron receptor	48	48	1	1	3406				2189	2243	2190	EEOABMNO_00190	AJGAFMDA_01626	IBJCNMFN_02082	BBMKDBAA_02145	FENECDNO_03075	BFEGIENF_03840	IMLJGFOD_01478	PKKBODMO_01767	MOFEGBOE_00060	MPGCEFDH_02226	EMLHLPPP_03658	CMMKNNBM_04377	BEBCDICL_01782	JJHNNGDM_03555	MIKJKMGH_03538	OHKOANCB_03813	HHOHIPGL_01143	KIGMIAMF_02708	PFIDBENL_02979	HJOIHEIF_01893	HKDGGHAM_02732	KCFCPCJG_00505	JBLLBHIA_02563	JLBDBLJE_02334	ODIEHOAI_02873	OBCEHLOK_03385	LBHLPMOJ_03615	KMEICMGN_02666	PIBJFFPJ_03447	MKMDODBG_03144	JCMDAKMG_00061	LOMBOFOJ_03376	PNOEFCON_03278	OPBJBMII_02769	PIJHAKBD_02087	IAEPNGOP_01426
clcA		H( )/Cl(-) exchange transporter ClcA	48	48	1	1	3393				893	1421	1410	EEOABMNO_00203	AJGAFMDA_03062	IBJCNMFN_02087	BBMKDBAA_02159	FENECDNO_03080	BFEGIENF_03845	IMLJGFOD_01465	PKKBODMO_01754	MOFEGBOE_00046	MPGCEFDH_02231	EMLHLPPP_03663	CMMKNNBM_01915	BEBCDICL_01777	JJHNNGDM_01493	MIKJKMGH_03552	OHKOANCB_03250	HHOHIPGL_01148	KIGMIAMF_02713	PFIDBENL_02966	HJOIHEIF_03427	HKDGGHAM_04139	KCFCPCJG_00519	JBLLBHIA_02549	JLBDBLJE_02321	ODIEHOAI_02886	OBCEHLOK_03380	LBHLPMOJ_03620	KMEICMGN_02679	PIBJFFPJ_03442	MKMDODBG_03139	JCMDAKMG_00046	LOMBOFOJ_03381	PNOEFCON_03283	OPBJBMII_02782	PIJHAKBD_02100	IAEPNGOP_01421
uppS		Ditrans,polycis-undecaprenyl-diphosphate synthase ((2E,6E)-farnesyl-diphosphate specific)	48	48	1	1	3373				689	758	707	EEOABMNO_00221	AJGAFMDA_03044	IBJCNMFN_02106	BBMKDBAA_02177	FENECDNO_03100	BFEGIENF_03863	IMLJGFOD_01447	PKKBODMO_01736	MOFEGBOE_00028	MPGCEFDH_02250	EMLHLPPP_03681	CMMKNNBM_01933	BEBCDICL_01759	JJHNNGDM_01475	MIKJKMGH_03570	OHKOANCB_03268	HHOHIPGL_01167	KIGMIAMF_02732	PFIDBENL_02948	HJOIHEIF_03445	HKDGGHAM_04157	KCFCPCJG_00537	JBLLBHIA_02531	JLBDBLJE_02303	ODIEHOAI_02904	OBCEHLOK_03360	LBHLPMOJ_03640	KMEICMGN_02697	PIBJFFPJ_03424	MKMDODBG_03120	JCMDAKMG_00028	LOMBOFOJ_03400	PNOEFCON_03301	OPBJBMII_02800	PIJHAKBD_02118	IAEPNGOP_01402
ycgJ		putative methyltransferase YcgJ	48	48	1	1	447				770	770	770	EEOABMNO_00259	AJGAFMDA_03499	IBJCNMFN_01510	BBMKDBAA_03812	FENECDNO_04172	BFEGIENF_00854	IMLJGFOD_04497	PKKBODMO_04242	MOFEGBOE_02691	MPGCEFDH_03298	EMLHLPPP_00727	CMMKNNBM_04259	BEBCDICL_03973	JJHNNGDM_03451	MIKJKMGH_04558	OHKOANCB_01218	HHOHIPGL_04185	KIGMIAMF_01537	PFIDBENL_04495	HJOIHEIF_03939	HKDGGHAM_04321	KCFCPCJG_01765	JBLLBHIA_02497	JLBDBLJE_04201	ODIEHOAI_04421	OBCEHLOK_04250	LBHLPMOJ_04120	KMEICMGN_04487	PIBJFFPJ_00652	MKMDODBG_04246	JCMDAKMG_00626	LOMBOFOJ_01328	PNOEFCON_01078	OPBJBMII_04477	PIJHAKBD_00932	IAEPNGOP_02462
group_1791		hypothetical protein	48	48	1	1	1037				212	488	482	EEOABMNO_00349	AJGAFMDA_00328	IBJCNMFN_01460	BBMKDBAA_02410	FENECDNO_02144	BFEGIENF_00997	IMLJGFOD_01749	PKKBODMO_02587	MOFEGBOE_02597	MPGCEFDH_00548	EMLHLPPP_00806	CMMKNNBM_00741	BEBCDICL_01008	JJHNNGDM_02515	MIKJKMGH_01804	OHKOANCB_01368	HHOHIPGL_03357	KIGMIAMF_01587	PFIDBENL_00656	HJOIHEIF_00636	HKDGGHAM_01542	KCFCPCJG_01671	JBLLBHIA_02403	JLBDBLJE_00772	ODIEHOAI_02621	OBCEHLOK_03541	LBHLPMOJ_00013	KMEICMGN_02291	PIBJFFPJ_00746	MKMDODBG_03297	JCMDAKMG_00532	LOMBOFOJ_01439	PNOEFCON_00996	OPBJBMII_01401	PIJHAKBD_00839	IAEPNGOP_02411
group_1792		hypothetical protein	48	48	1	1	1039				524	641	531	EEOABMNO_00351	AJGAFMDA_00330	IBJCNMFN_01458	BBMKDBAA_02412	FENECDNO_02146	BFEGIENF_00999	IMLJGFOD_01747	PKKBODMO_02585	MOFEGBOE_02595	MPGCEFDH_00546	EMLHLPPP_00808	CMMKNNBM_00743	BEBCDICL_01006	JJHNNGDM_02517	MIKJKMGH_01806	OHKOANCB_01370	HHOHIPGL_03355	KIGMIAMF_01589	PFIDBENL_00658	HJOIHEIF_00638	HKDGGHAM_01540	KCFCPCJG_01669	JBLLBHIA_02401	JLBDBLJE_00774	ODIEHOAI_02619	OBCEHLOK_03543	LBHLPMOJ_00015	KMEICMGN_02289	PIBJFFPJ_00748	MKMDODBG_03299	JCMDAKMG_00530	LOMBOFOJ_01441	PNOEFCON_00994	OPBJBMII_01399	PIJHAKBD_00837	IAEPNGOP_02409
oprM		Outer membrane protein OprM	48	48	1	1	1041				1457	1457	1457	EEOABMNO_00353	AJGAFMDA_00332	IBJCNMFN_01456	BBMKDBAA_02414	FENECDNO_02148	BFEGIENF_01001	IMLJGFOD_01745	PKKBODMO_02583	MOFEGBOE_02593	MPGCEFDH_00544	EMLHLPPP_00810	CMMKNNBM_00745	BEBCDICL_01004	JJHNNGDM_02519	MIKJKMGH_01808	OHKOANCB_01372	HHOHIPGL_03353	KIGMIAMF_01591	PFIDBENL_00660	HJOIHEIF_00640	HKDGGHAM_01538	KCFCPCJG_01667	JBLLBHIA_02399	JLBDBLJE_00776	ODIEHOAI_02617	OBCEHLOK_03545	LBHLPMOJ_00017	KMEICMGN_02287	PIBJFFPJ_00750	MKMDODBG_03301	JCMDAKMG_00528	LOMBOFOJ_01443	PNOEFCON_00992	OPBJBMII_01397	PIJHAKBD_00835	IAEPNGOP_02407
group_1794		hypothetical protein	48	48	1	1	1050				101	101	101	EEOABMNO_00362	AJGAFMDA_00341	IBJCNMFN_01447	BBMKDBAA_02423	FENECDNO_02157	BFEGIENF_01010	IMLJGFOD_01736	PKKBODMO_02574	MOFEGBOE_02584	MPGCEFDH_00535	EMLHLPPP_00819	CMMKNNBM_00754	BEBCDICL_00995	JJHNNGDM_02528	MIKJKMGH_01817	OHKOANCB_01381	HHOHIPGL_03344	KIGMIAMF_01600	PFIDBENL_00669	HJOIHEIF_00649	HKDGGHAM_01529	KCFCPCJG_01658	JBLLBHIA_02390	JLBDBLJE_00785	ODIEHOAI_02608	OBCEHLOK_03554	LBHLPMOJ_00026	KMEICMGN_02278	PIBJFFPJ_00759	MKMDODBG_03310	JCMDAKMG_00519	LOMBOFOJ_01452	PNOEFCON_00983	OPBJBMII_01388	PIJHAKBD_00826	IAEPNGOP_02398
group_1795		hypothetical protein	48	48	1	1	1074				215	215	215	EEOABMNO_00382	AJGAFMDA_00362	IBJCNMFN_01427	BBMKDBAA_02444	FENECDNO_02177	BFEGIENF_01030	IMLJGFOD_01716	PKKBODMO_02554	MOFEGBOE_02563	MPGCEFDH_00515	EMLHLPPP_00839	CMMKNNBM_00774	BEBCDICL_00975	JJHNNGDM_03769	MIKJKMGH_01837	OHKOANCB_04187	HHOHIPGL_03324	KIGMIAMF_01620	PFIDBENL_00689	HJOIHEIF_00669	HKDGGHAM_01509	KCFCPCJG_01637	JBLLBHIA_02369	JLBDBLJE_00805	ODIEHOAI_02588	OBCEHLOK_03574	LBHLPMOJ_00046	KMEICMGN_02258	PIBJFFPJ_00779	MKMDODBG_03330	JCMDAKMG_00498	LOMBOFOJ_01472	PNOEFCON_00963	OPBJBMII_01368	PIJHAKBD_00806	IAEPNGOP_02378
group_1796		hypothetical protein	48	48	1	1	1084				191	191	191	EEOABMNO_00392	AJGAFMDA_00372	IBJCNMFN_01417	BBMKDBAA_02454	FENECDNO_02187	BFEGIENF_01040	IMLJGFOD_01706	PKKBODMO_02544	MOFEGBOE_02553	MPGCEFDH_00505	EMLHLPPP_00849	CMMKNNBM_00784	BEBCDICL_00965	JJHNNGDM_00555	MIKJKMGH_01847	OHKOANCB_04177	HHOHIPGL_03314	KIGMIAMF_01630	PFIDBENL_00699	HJOIHEIF_00679	HKDGGHAM_01499	KCFCPCJG_01627	JBLLBHIA_02359	JLBDBLJE_00815	ODIEHOAI_02578	OBCEHLOK_03584	LBHLPMOJ_00056	KMEICMGN_02248	PIBJFFPJ_00789	MKMDODBG_03340	JCMDAKMG_00488	LOMBOFOJ_01482	PNOEFCON_00953	OPBJBMII_01358	PIJHAKBD_00796	IAEPNGOP_02368
sbcC		Nuclease SbcCD subunit C	48	48	1	1	1090				2291	3140	3122	EEOABMNO_00398	AJGAFMDA_00378	IBJCNMFN_01411	BBMKDBAA_02460	FENECDNO_02193	BFEGIENF_01046	IMLJGFOD_01700	PKKBODMO_02538	MOFEGBOE_02547	MPGCEFDH_00499	EMLHLPPP_00855	CMMKNNBM_00790	BEBCDICL_00959	JJHNNGDM_00549	MIKJKMGH_01853	OHKOANCB_04171	HHOHIPGL_03308	KIGMIAMF_01636	PFIDBENL_00705	HJOIHEIF_00685	HKDGGHAM_01493	KCFCPCJG_01621	JBLLBHIA_02353	JLBDBLJE_00821	ODIEHOAI_02572	OBCEHLOK_03590	LBHLPMOJ_00062	KMEICMGN_02242	PIBJFFPJ_00795	MKMDODBG_03346	JCMDAKMG_00482	LOMBOFOJ_01488	PNOEFCON_00947	OPBJBMII_01352	PIJHAKBD_00790	IAEPNGOP_02362
malZ		Maltodextrin glucosidase	48	48	1	1	1096				1817	1817	1817	EEOABMNO_00404	AJGAFMDA_00384	IBJCNMFN_01405	BBMKDBAA_02466	FENECDNO_02199	BFEGIENF_01052	IMLJGFOD_01694	PKKBODMO_02532	MOFEGBOE_02541	MPGCEFDH_00493	EMLHLPPP_00861	CMMKNNBM_03575	BEBCDICL_00953	JJHNNGDM_00543	MIKJKMGH_01859	OHKOANCB_02344	HHOHIPGL_03302	KIGMIAMF_01642	PFIDBENL_00711	HJOIHEIF_00691	HKDGGHAM_01487	KCFCPCJG_01615	JBLLBHIA_02347	JLBDBLJE_00827	ODIEHOAI_02566	OBCEHLOK_03596	LBHLPMOJ_00068	KMEICMGN_02236	PIBJFFPJ_00801	MKMDODBG_03352	JCMDAKMG_00476	LOMBOFOJ_01494	PNOEFCON_00941	OPBJBMII_01346	PIJHAKBD_00784	IAEPNGOP_02356
acpH		Acyl carrier protein phosphodiesterase	48	48	1	1	1098				452	581	578	EEOABMNO_00406	AJGAFMDA_00386	IBJCNMFN_01403	BBMKDBAA_02468	FENECDNO_02201	BFEGIENF_01054	IMLJGFOD_01692	PKKBODMO_02530	MOFEGBOE_02539	MPGCEFDH_00491	EMLHLPPP_00863	CMMKNNBM_03573	BEBCDICL_00951	JJHNNGDM_00541	MIKJKMGH_01861	OHKOANCB_02342	HHOHIPGL_03300	KIGMIAMF_01644	PFIDBENL_00713	HJOIHEIF_00693	HKDGGHAM_01485	KCFCPCJG_01613	JBLLBHIA_02345	JLBDBLJE_00829	ODIEHOAI_02564	OBCEHLOK_03598	LBHLPMOJ_00070	KMEICMGN_02234	PIBJFFPJ_00803	MKMDODBG_03354	JCMDAKMG_00474	LOMBOFOJ_01496	PNOEFCON_00939	OPBJBMII_01344	PIJHAKBD_00782	IAEPNGOP_02354
group_180		hypothetical protein	48	52	1.09	1	6665				146	614	363	EEOABMNO_01890	AJGAFMDA_04344	IBJCNMFN_00836	BBMKDBAA_03752	FENECDNO_00005 FENECDNO_00004	BFEGIENF_00015	IMLJGFOD_02989	PKKBODMO_03055	MOFEGBOE_03966	MPGCEFDH_01928	EMLHLPPP_01488	CMMKNNBM_02001	BEBCDICL_02756	JJHNNGDM_02797	MIKJKMGH_03232	OHKOANCB_02531	HHOHIPGL_00007	KIGMIAMF_00005 KIGMIAMF_00004	PFIDBENL_04266	HJOIHEIF_03677	HKDGGHAM_03047	KCFCPCJG_03510	JBLLBHIA_03980	JLBDBLJE_00096	ODIEHOAI_00096	OBCEHLOK_01299	LBHLPMOJ_01737 LBHLPMOJ_01736	KMEICMGN_03534	PIBJFFPJ_01299	MKMDODBG_01245	JCMDAKMG_03995	LOMBOFOJ_00005 LOMBOFOJ_00004	PNOEFCON_01966	OPBJBMII_03434	PIJHAKBD_00006	IAEPNGOP_00705
ldrD_1		Small toxic polypeptide LdrD	48	48	1	1	1107				107	263	159	EEOABMNO_00415	AJGAFMDA_00395	IBJCNMFN_01396	BBMKDBAA_02477	FENECDNO_02208	BFEGIENF_01061	IMLJGFOD_01683	PKKBODMO_02521	MOFEGBOE_02530	MPGCEFDH_00484	EMLHLPPP_00870	CMMKNNBM_03564	BEBCDICL_00942	JJHNNGDM_00532	MIKJKMGH_01870	OHKOANCB_02333	HHOHIPGL_03293	KIGMIAMF_01651	PFIDBENL_00722	HJOIHEIF_00702	HKDGGHAM_01476	KCFCPCJG_01604	JBLLBHIA_02336	JLBDBLJE_00838	ODIEHOAI_02555	OBCEHLOK_03605	LBHLPMOJ_00077	KMEICMGN_02225	PIBJFFPJ_00810	MKMDODBG_03361	JCMDAKMG_00465	LOMBOFOJ_01503	PNOEFCON_00932	OPBJBMII_01335	PIJHAKBD_00773	IAEPNGOP_02346
ribD		Riboflavin biosynthesis protein RibD	48	48	1	1	1111				617	1103	1092	EEOABMNO_00419	AJGAFMDA_00399	IBJCNMFN_01392	BBMKDBAA_02481	FENECDNO_02212	BFEGIENF_01065	IMLJGFOD_01679	PKKBODMO_02517	MOFEGBOE_02526	MPGCEFDH_00480	EMLHLPPP_00874	CMMKNNBM_04591	BEBCDICL_00938	JJHNNGDM_00528	MIKJKMGH_01874	OHKOANCB_02329	HHOHIPGL_03289	KIGMIAMF_01655	PFIDBENL_00726	HJOIHEIF_00706	HKDGGHAM_01472	KCFCPCJG_01600	JBLLBHIA_02332	JLBDBLJE_00842	ODIEHOAI_02551	OBCEHLOK_03609	LBHLPMOJ_00081	KMEICMGN_02221	PIBJFFPJ_00814	MKMDODBG_03365	JCMDAKMG_00461	LOMBOFOJ_01507	PNOEFCON_00928	OPBJBMII_01331	PIJHAKBD_00769	IAEPNGOP_02342
phnX		Phosphonoacetaldehyde hydrolase	48	48	1	1	1128				809	809	809	EEOABMNO_00435	AJGAFMDA_00415	IBJCNMFN_01376	BBMKDBAA_02498	FENECDNO_02228	BFEGIENF_01081	IMLJGFOD_01663	PKKBODMO_02501	MOFEGBOE_02510	MPGCEFDH_00464	EMLHLPPP_00890	CMMKNNBM_01130	BEBCDICL_00922	JJHNNGDM_00512	MIKJKMGH_01890	OHKOANCB_02313	HHOHIPGL_03273	KIGMIAMF_01671	PFIDBENL_00742	HJOIHEIF_00723	HKDGGHAM_01455	KCFCPCJG_01584	JBLLBHIA_02316	JLBDBLJE_00858	ODIEHOAI_02535	OBCEHLOK_03625	LBHLPMOJ_00097	KMEICMGN_02205	PIBJFFPJ_00830	MKMDODBG_03381	JCMDAKMG_00445	LOMBOFOJ_01523	PNOEFCON_00912	OPBJBMII_01315	PIJHAKBD_00753	IAEPNGOP_02326
group_1803		hypothetical protein	48	48	1	1	1129				590	590	590	EEOABMNO_00436	AJGAFMDA_00416	IBJCNMFN_01375	BBMKDBAA_02499	FENECDNO_02229	BFEGIENF_01082	IMLJGFOD_01662	PKKBODMO_02500	MOFEGBOE_02509	MPGCEFDH_00463	EMLHLPPP_00891	CMMKNNBM_01129	BEBCDICL_00921	JJHNNGDM_00511	MIKJKMGH_01891	OHKOANCB_02312	HHOHIPGL_03272	KIGMIAMF_01672	PFIDBENL_00743	HJOIHEIF_00724	HKDGGHAM_01454	KCFCPCJG_01583	JBLLBHIA_02315	JLBDBLJE_00859	ODIEHOAI_02534	OBCEHLOK_03626	LBHLPMOJ_00098	KMEICMGN_02204	PIBJFFPJ_00831	MKMDODBG_03382	JCMDAKMG_00444	LOMBOFOJ_01524	PNOEFCON_00911	OPBJBMII_01314	PIJHAKBD_00752	IAEPNGOP_02325
cof		HMP-PP phosphatase	48	48	1	1	1155				782	818	817	EEOABMNO_00460	AJGAFMDA_00440	IBJCNMFN_01353	BBMKDBAA_02523	FENECDNO_02251	BFEGIENF_01107	IMLJGFOD_01638	PKKBODMO_02476	MOFEGBOE_02485	MPGCEFDH_00441	EMLHLPPP_00916	CMMKNNBM_01105	BEBCDICL_00897	JJHNNGDM_00487	MIKJKMGH_01915	OHKOANCB_02288	HHOHIPGL_03250	KIGMIAMF_01694	PFIDBENL_00767	HJOIHEIF_00748	HKDGGHAM_01429	KCFCPCJG_01559	JBLLBHIA_02291	JLBDBLJE_00883	ODIEHOAI_02510	OBCEHLOK_03648	LBHLPMOJ_00120	KMEICMGN_02180	PIBJFFPJ_00856	MKMDODBG_03404	JCMDAKMG_00420	LOMBOFOJ_01546	PNOEFCON_00886	OPBJBMII_01290	PIJHAKBD_00727	IAEPNGOP_02303
mscK		Mechanosensitive channel MscK	48	48	1	1	1175				3314	3362	3361	EEOABMNO_00479	AJGAFMDA_00460	IBJCNMFN_01333	BBMKDBAA_02543	FENECDNO_02271	BFEGIENF_01126	IMLJGFOD_01619	PKKBODMO_02457	MOFEGBOE_02465	MPGCEFDH_00421	EMLHLPPP_00935	CMMKNNBM_01086	BEBCDICL_00878	JJHNNGDM_00467	MIKJKMGH_01934	OHKOANCB_02269	HHOHIPGL_03230	KIGMIAMF_01714	PFIDBENL_00786	HJOIHEIF_00767	HKDGGHAM_01410	KCFCPCJG_01539	JBLLBHIA_02271	JLBDBLJE_00902	ODIEHOAI_02491	OBCEHLOK_03668	LBHLPMOJ_00140	KMEICMGN_02161	PIBJFFPJ_00875	MKMDODBG_03424	JCMDAKMG_00400	LOMBOFOJ_01566	PNOEFCON_00867	OPBJBMII_01271	PIJHAKBD_00707	IAEPNGOP_02283
gsk		Inosine-guanosine kinase	48	48	1	1	1189				1304	1349	1333	EEOABMNO_00492	AJGAFMDA_00473	IBJCNMFN_01320	BBMKDBAA_02556	FENECDNO_02284	BFEGIENF_01139	IMLJGFOD_03094	PKKBODMO_02444	MOFEGBOE_02452	MPGCEFDH_00408	EMLHLPPP_00948	CMMKNNBM_03265	BEBCDICL_00865	JJHNNGDM_00454	MIKJKMGH_01947	OHKOANCB_02257	HHOHIPGL_03217	KIGMIAMF_01727	PFIDBENL_00799	HJOIHEIF_00780	HKDGGHAM_01397	KCFCPCJG_01526	JBLLBHIA_02258	JLBDBLJE_00915	ODIEHOAI_02478	OBCEHLOK_03681	LBHLPMOJ_00153	KMEICMGN_02148	PIBJFFPJ_00888	MKMDODBG_03437	JCMDAKMG_00387	LOMBOFOJ_01579	PNOEFCON_00854	OPBJBMII_01258	PIJHAKBD_00694	IAEPNGOP_02270
tesA		Acyl-CoA thioesterase 1	48	48	1	1	1204				584	647	585	EEOABMNO_00508	AJGAFMDA_00488	IBJCNMFN_01304	BBMKDBAA_01775	FENECDNO_02300	BFEGIENF_01155	IMLJGFOD_03110	PKKBODMO_04086	MOFEGBOE_02437	MPGCEFDH_00392	EMLHLPPP_00964	CMMKNNBM_03281	BEBCDICL_00850	JJHNNGDM_02711	MIKJKMGH_01963	OHKOANCB_03581	HHOHIPGL_03201	KIGMIAMF_01743	PFIDBENL_00815	HJOIHEIF_00796	HKDGGHAM_01381	KCFCPCJG_01511	JBLLBHIA_02243	JLBDBLJE_00931	ODIEHOAI_03126	OBCEHLOK_00014	LBHLPMOJ_00169	KMEICMGN_02132	PIBJFFPJ_00904	MKMDODBG_00014	JCMDAKMG_00372	LOMBOFOJ_01595	PNOEFCON_00837	OPBJBMII_01241	PIJHAKBD_00679	IAEPNGOP_02254
purE		N5-carboxyaminoimidazole ribonucleotide mutase	48	48	1	1	1214				509	509	509	EEOABMNO_00536	AJGAFMDA_00498	IBJCNMFN_01294	BBMKDBAA_01785	FENECDNO_02310	BFEGIENF_01165	IMLJGFOD_03138	PKKBODMO_04114	MOFEGBOE_02427	MPGCEFDH_00382	EMLHLPPP_00974	CMMKNNBM_01346	BEBCDICL_00822	JJHNNGDM_02721	MIKJKMGH_01991	OHKOANCB_03564	HHOHIPGL_03191	KIGMIAMF_01753	PFIDBENL_00843	HJOIHEIF_00824	HKDGGHAM_01353	KCFCPCJG_01501	JBLLBHIA_02233	JLBDBLJE_00960	ODIEHOAI_03098	OBCEHLOK_00024	LBHLPMOJ_00179	KMEICMGN_02103	PIBJFFPJ_00914	MKMDODBG_00024	JCMDAKMG_00362	LOMBOFOJ_01605	PNOEFCON_00827	OPBJBMII_01213	PIJHAKBD_00670	IAEPNGOP_02244
lpxH		UDP-2,3-diacylglucosamine hydrolase	48	48	1	1	1215				722	722	722	EEOABMNO_00537	AJGAFMDA_00499	IBJCNMFN_01293	BBMKDBAA_01786	FENECDNO_02311	BFEGIENF_01166	IMLJGFOD_03139	PKKBODMO_04115	MOFEGBOE_02426	MPGCEFDH_00381	EMLHLPPP_00975	CMMKNNBM_01347	BEBCDICL_00821	JJHNNGDM_02722	MIKJKMGH_01992	OHKOANCB_03563	HHOHIPGL_03190	KIGMIAMF_01754	PFIDBENL_00844	HJOIHEIF_00825	HKDGGHAM_01352	KCFCPCJG_01500	JBLLBHIA_02232	JLBDBLJE_00961	ODIEHOAI_03097	OBCEHLOK_00025	LBHLPMOJ_00180	KMEICMGN_02102	PIBJFFPJ_00915	MKMDODBG_00025	JCMDAKMG_00361	LOMBOFOJ_01606	PNOEFCON_00826	OPBJBMII_01212	PIJHAKBD_00669	IAEPNGOP_02243
fimA_2		Type-1 fimbrial protein, A chain	48	48	1	1	1224				533	533	533	EEOABMNO_00546	AJGAFMDA_00506	IBJCNMFN_01284	BBMKDBAA_01793	FENECDNO_02320	BFEGIENF_01175	IMLJGFOD_03148	PKKBODMO_04124	MOFEGBOE_02419	MPGCEFDH_00372	EMLHLPPP_00984	CMMKNNBM_01356	BEBCDICL_00814	JJHNNGDM_02729	MIKJKMGH_02001	OHKOANCB_03554	HHOHIPGL_03181	KIGMIAMF_01763	PFIDBENL_00853	HJOIHEIF_00834	HKDGGHAM_01343	KCFCPCJG_01493	JBLLBHIA_02225	JLBDBLJE_00970	ODIEHOAI_03088	OBCEHLOK_00034	LBHLPMOJ_00189	KMEICMGN_02093	PIBJFFPJ_00924	MKMDODBG_00034	JCMDAKMG_00354	LOMBOFOJ_01615	PNOEFCON_00817	OPBJBMII_01203	PIJHAKBD_00662	IAEPNGOP_02234
group_1815		hypothetical protein	48	48	1	1	1232				557	596	595	EEOABMNO_00554	AJGAFMDA_04206	IBJCNMFN_01277	BBMKDBAA_01800	FENECDNO_02327	BFEGIENF_01182	IMLJGFOD_03157	PKKBODMO_04132	MOFEGBOE_02412	MPGCEFDH_00365	EMLHLPPP_00991	CMMKNNBM_01364	BEBCDICL_00806	JJHNNGDM_04150	MIKJKMGH_02009	OHKOANCB_03546	HHOHIPGL_03174	KIGMIAMF_01770	PFIDBENL_00861	HJOIHEIF_00842	HKDGGHAM_01335	KCFCPCJG_01486	JBLLBHIA_02218	JLBDBLJE_00978	ODIEHOAI_03080	OBCEHLOK_00041	LBHLPMOJ_00196	KMEICMGN_02085	PIBJFFPJ_00931	MKMDODBG_00041	JCMDAKMG_00347	LOMBOFOJ_01622	PNOEFCON_00810	OPBJBMII_01195	PIJHAKBD_00654	IAEPNGOP_02227
ybdK		Putative glutamate--cysteine ligase 2	48	48	1	1	1306				1061	1118	1116	EEOABMNO_00583	AJGAFMDA_03143	IBJCNMFN_01254	BBMKDBAA_01884	FENECDNO_02350	BFEGIENF_01205	IMLJGFOD_03187	PKKBODMO_02085	MOFEGBOE_02741	MPGCEFDH_00342	EMLHLPPP_01014	CMMKNNBM_04187	BEBCDICL_02566	JJHNNGDM_01850	MIKJKMGH_02038	OHKOANCB_01418	HHOHIPGL_03637	KIGMIAMF_01793	PFIDBENL_00889	HJOIHEIF_00871	HKDGGHAM_01306	KCFCPCJG_02295	JBLLBHIA_03216	JLBDBLJE_01007	ODIEHOAI_03051	OBCEHLOK_00064	LBHLPMOJ_00219	KMEICMGN_02056	PIBJFFPJ_00954	MKMDODBG_00064	JCMDAKMG_03637	LOMBOFOJ_01645	PNOEFCON_00787	OPBJBMII_01166	PIJHAKBD_00564	IAEPNGOP_02204
entH		Proofreading thioesterase EntH	48	48	1	1	1322				413	413	413	EEOABMNO_00599	AJGAFMDA_03159	IBJCNMFN_01238	BBMKDBAA_01900	FENECDNO_02366	BFEGIENF_01221	IMLJGFOD_04233	PKKBODMO_02069	MOFEGBOE_02757	MPGCEFDH_00326	EMLHLPPP_01030	CMMKNNBM_04004	BEBCDICL_02582	JJHNNGDM_01834	MIKJKMGH_02054	OHKOANCB_01434	HHOHIPGL_03621	KIGMIAMF_01809	PFIDBENL_00905	HJOIHEIF_00887	HKDGGHAM_01290	KCFCPCJG_02311	JBLLBHIA_03200	JLBDBLJE_01023	ODIEHOAI_03035	OBCEHLOK_00080	LBHLPMOJ_00235	KMEICMGN_02040	PIBJFFPJ_00970	MKMDODBG_00080	JCMDAKMG_03653	LOMBOFOJ_01661	PNOEFCON_00771	OPBJBMII_01150	PIJHAKBD_00548	IAEPNGOP_02188
cysH_1		Phosphoadenosine phosphosulfate reductase	48	48	1	1	1328				1235	1235	1235	EEOABMNO_00605	AJGAFMDA_03165	IBJCNMFN_01232	BBMKDBAA_01906	FENECDNO_02372	BFEGIENF_01227	IMLJGFOD_04239	PKKBODMO_02063	MOFEGBOE_02763	MPGCEFDH_00320	EMLHLPPP_01036	CMMKNNBM_04433	BEBCDICL_02588	JJHNNGDM_01828	MIKJKMGH_02060	OHKOANCB_01440	HHOHIPGL_03615	KIGMIAMF_01815	PFIDBENL_00911	HJOIHEIF_00893	HKDGGHAM_01284	KCFCPCJG_02317	JBLLBHIA_03194	JLBDBLJE_01029	ODIEHOAI_03029	OBCEHLOK_00086	LBHLPMOJ_00241	KMEICMGN_02034	PIBJFFPJ_00976	MKMDODBG_00086	JCMDAKMG_03659	LOMBOFOJ_01667	PNOEFCON_00765	OPBJBMII_01144	PIJHAKBD_00542	IAEPNGOP_02182
ahpF		Alkyl hydroperoxide reductase subunit F	48	48	1	1	1333				845	1565	1550	EEOABMNO_00609	AJGAFMDA_02100	IBJCNMFN_01228	BBMKDBAA_01910	FENECDNO_02376	BFEGIENF_01231	IMLJGFOD_04243	PKKBODMO_02059	MOFEGBOE_02767	MPGCEFDH_00316	EMLHLPPP_01040	CMMKNNBM_04276	BEBCDICL_02592	JJHNNGDM_00650	MIKJKMGH_02065	OHKOANCB_01444	HHOHIPGL_03611	KIGMIAMF_01819	PFIDBENL_00915	HJOIHEIF_00898	HKDGGHAM_01279	KCFCPCJG_02321	JBLLBHIA_03190	JLBDBLJE_01033	ODIEHOAI_03025	OBCEHLOK_00090	LBHLPMOJ_00245	KMEICMGN_02030	PIBJFFPJ_00980	MKMDODBG_00090	JCMDAKMG_03663	LOMBOFOJ_01671	PNOEFCON_00761	OPBJBMII_01140	PIJHAKBD_00538	IAEPNGOP_02178
dmsB_2		Anaerobic dimethyl sulfoxide reductase chain B	48	48	1	1	1336				359	557	544	EEOABMNO_00612	AJGAFMDA_02097	IBJCNMFN_01225	BBMKDBAA_01913	FENECDNO_02379	BFEGIENF_01235	IMLJGFOD_04219	PKKBODMO_02056	MOFEGBOE_02770	MPGCEFDH_00313	EMLHLPPP_01044	CMMKNNBM_04279	BEBCDICL_02595	JJHNNGDM_00647	MIKJKMGH_02068	OHKOANCB_01448	HHOHIPGL_03608	KIGMIAMF_01822	PFIDBENL_00918	HJOIHEIF_00901	HKDGGHAM_01276	KCFCPCJG_02324	JBLLBHIA_03187	JLBDBLJE_01036	ODIEHOAI_03022	OBCEHLOK_00093	LBHLPMOJ_00248	KMEICMGN_02027	PIBJFFPJ_00984	MKMDODBG_00093	JCMDAKMG_02337	LOMBOFOJ_01674	PNOEFCON_00757	OPBJBMII_01137	PIJHAKBD_00535	IAEPNGOP_02175
citX_1		Apo-citrate lyase phosphoribosyl-dephospho-CoA transferase	48	48	1	1	1347				551	551	551	EEOABMNO_00620	AJGAFMDA_02089	IBJCNMFN_01217	BBMKDBAA_01921	FENECDNO_02387	BFEGIENF_01244	IMLJGFOD_04210	PKKBODMO_02048	MOFEGBOE_02778	MPGCEFDH_00305	EMLHLPPP_01052	CMMKNNBM_03887	BEBCDICL_02604	JJHNNGDM_00639	MIKJKMGH_02076	OHKOANCB_01456	HHOHIPGL_03600	KIGMIAMF_01830	PFIDBENL_00926	HJOIHEIF_00909	HKDGGHAM_01268	KCFCPCJG_02332	JBLLBHIA_03179	JLBDBLJE_01044	ODIEHOAI_03014	OBCEHLOK_00101	LBHLPMOJ_00256	KMEICMGN_02019	PIBJFFPJ_00993	MKMDODBG_00101	JCMDAKMG_02345	LOMBOFOJ_01682	PNOEFCON_00749	OPBJBMII_01129	PIJHAKBD_00527	IAEPNGOP_02167
citD_1		Citrate lyase acyl carrier protein	48	48	1	1	1350				296	296	296	EEOABMNO_00623	AJGAFMDA_02086	IBJCNMFN_01214	BBMKDBAA_01924	FENECDNO_02390	BFEGIENF_01247	IMLJGFOD_04207	PKKBODMO_02045	MOFEGBOE_02781	MPGCEFDH_00302	EMLHLPPP_01055	CMMKNNBM_03890	BEBCDICL_02607	JJHNNGDM_00636	MIKJKMGH_02079	OHKOANCB_01459	HHOHIPGL_03597	KIGMIAMF_01833	PFIDBENL_00929	HJOIHEIF_00912	HKDGGHAM_01265	KCFCPCJG_02335	JBLLBHIA_03176	JLBDBLJE_01047	ODIEHOAI_03011	OBCEHLOK_00104	LBHLPMOJ_00259	KMEICMGN_02016	PIBJFFPJ_00996	MKMDODBG_00104	JCMDAKMG_02348	LOMBOFOJ_01685	PNOEFCON_00746	OPBJBMII_01126	PIJHAKBD_00524	IAEPNGOP_02164
leuS		Leucine--tRNA ligase	48	48	1	1	1375				2345	2582	2577	EEOABMNO_00648	AJGAFMDA_02060	IBJCNMFN_01188	BBMKDBAA_01950	FENECDNO_02416	BFEGIENF_01274	IMLJGFOD_04523	PKKBODMO_02020	MOFEGBOE_02807	MPGCEFDH_00276	EMLHLPPP_01082	CMMKNNBM_04232	BEBCDICL_02632	JJHNNGDM_00610	MIKJKMGH_02104	OHKOANCB_01484	HHOHIPGL_03571	KIGMIAMF_01859	PFIDBENL_00954	HJOIHEIF_00937	HKDGGHAM_01240	KCFCPCJG_02361	JBLLBHIA_03150	JLBDBLJE_01072	ODIEHOAI_02986	OBCEHLOK_00130	LBHLPMOJ_00285	KMEICMGN_01991	PIBJFFPJ_01023	MKMDODBG_00130	JCMDAKMG_02374	LOMBOFOJ_01711	PNOEFCON_00719	OPBJBMII_01101	PIJHAKBD_00499	IAEPNGOP_02138
rihA		Pyrimidine-specific ribonucleoside hydrolase RihA	48	48	1	1	1389				935	935	935	EEOABMNO_00661	AJGAFMDA_02047	IBJCNMFN_01181	BBMKDBAA_01963	FENECDNO_02423	BFEGIENF_01281	IMLJGFOD_02869	PKKBODMO_02007	MOFEGBOE_02820	MPGCEFDH_00269	EMLHLPPP_01089	CMMKNNBM_01844	BEBCDICL_02645	JJHNNGDM_00597	MIKJKMGH_02117	OHKOANCB_01498	HHOHIPGL_03564	KIGMIAMF_01866	PFIDBENL_00967	HJOIHEIF_00950	HKDGGHAM_01227	KCFCPCJG_02374	JBLLBHIA_03137	JLBDBLJE_01085	ODIEHOAI_02973	OBCEHLOK_00137	LBHLPMOJ_00292	KMEICMGN_01978	PIBJFFPJ_01030	MKMDODBG_00137	JCMDAKMG_02387	LOMBOFOJ_01718	PNOEFCON_00712	OPBJBMII_01088	PIJHAKBD_00486	IAEPNGOP_02131
nagA		N-acetylglucosamine-6-phosphate deacetylase	48	48	1	1	1405				1154	1214	1211	EEOABMNO_00683	AJGAFMDA_02026	IBJCNMFN_01160	BBMKDBAA_01984	FENECDNO_02444	BFEGIENF_01302	IMLJGFOD_02847	PKKBODMO_01985	MOFEGBOE_02841	MPGCEFDH_00248	EMLHLPPP_01110	CMMKNNBM_01822	BEBCDICL_02664	JJHNNGDM_00576	MIKJKMGH_02139	OHKOANCB_01520	HHOHIPGL_03543	KIGMIAMF_01887	PFIDBENL_00989	HJOIHEIF_00972	HKDGGHAM_01205	KCFCPCJG_02395	JBLLBHIA_03116	JLBDBLJE_01107	ODIEHOAI_02951	OBCEHLOK_00158	LBHLPMOJ_00313	KMEICMGN_01956	PIBJFFPJ_01051	MKMDODBG_00158	JCMDAKMG_02408	LOMBOFOJ_01739	PNOEFCON_00691	OPBJBMII_01066	PIJHAKBD_00469	IAEPNGOP_02110
chiQ		putative lipoprotein ChiQ	48	48	1	1	1410				332	332	332	EEOABMNO_00688	AJGAFMDA_02021	IBJCNMFN_01155	BBMKDBAA_01989	FENECDNO_02449	BFEGIENF_01307	IMLJGFOD_02842	PKKBODMO_01980	MOFEGBOE_02846	MPGCEFDH_00243	EMLHLPPP_01115	CMMKNNBM_01817	BEBCDICL_01234	JJHNNGDM_00571	MIKJKMGH_02144	OHKOANCB_01525	HHOHIPGL_03538	KIGMIAMF_01892	PFIDBENL_00994	HJOIHEIF_00977	HKDGGHAM_01200	KCFCPCJG_02400	JBLLBHIA_03111	JLBDBLJE_01112	ODIEHOAI_02946	OBCEHLOK_00163	LBHLPMOJ_00318	KMEICMGN_01951	PIBJFFPJ_01056	MKMDODBG_00163	JCMDAKMG_02413	LOMBOFOJ_01744	PNOEFCON_00686	OPBJBMII_01061	PIJHAKBD_04069	IAEPNGOP_02105
group_1832		hypothetical protein	48	48	1	1	1418				281	293	290	EEOABMNO_00695	AJGAFMDA_02014	IBJCNMFN_01147	BBMKDBAA_01996	FENECDNO_02457	BFEGIENF_01315	IMLJGFOD_02834	PKKBODMO_01973	MOFEGBOE_02853	MPGCEFDH_00235	EMLHLPPP_01122	CMMKNNBM_01810	BEBCDICL_01241	JJHNNGDM_00564	MIKJKMGH_02151	OHKOANCB_01532	HHOHIPGL_03530	KIGMIAMF_01900	PFIDBENL_01001	HJOIHEIF_00984	HKDGGHAM_01193	KCFCPCJG_02407	JBLLBHIA_03104	JLBDBLJE_01119	ODIEHOAI_02939	OBCEHLOK_00171	LBHLPMOJ_00326	KMEICMGN_01944	PIBJFFPJ_01064	MKMDODBG_00171	JCMDAKMG_02420	LOMBOFOJ_01752	PNOEFCON_00678	OPBJBMII_01054	PIJHAKBD_04062	IAEPNGOP_02097
group_1833		hypothetical protein	48	48	1	1	1426				104	104	104	EEOABMNO_00702	AJGAFMDA_02007	IBJCNMFN_01140	BBMKDBAA_02003	FENECDNO_02464	BFEGIENF_01322	IMLJGFOD_02827	PKKBODMO_01966	MOFEGBOE_02860	MPGCEFDH_00227	EMLHLPPP_01129	CMMKNNBM_01803	BEBCDICL_01248	JJHNNGDM_00557	MIKJKMGH_04004	OHKOANCB_01539	HHOHIPGL_03523	KIGMIAMF_01907	PFIDBENL_01008	HJOIHEIF_00991	HKDGGHAM_01186	KCFCPCJG_02414	JBLLBHIA_03097	JLBDBLJE_01126	ODIEHOAI_02932	OBCEHLOK_00178	LBHLPMOJ_00333	KMEICMGN_01937	PIBJFFPJ_01071	MKMDODBG_00178	JCMDAKMG_02427	LOMBOFOJ_01759	PNOEFCON_00671	OPBJBMII_01047	PIJHAKBD_04055	IAEPNGOP_02090
kdpE		KDP operon transcriptional regulatory protein KdpE	48	48	1	1	1427				278	677	668	EEOABMNO_00703	AJGAFMDA_04332	IBJCNMFN_01139	BBMKDBAA_02004	FENECDNO_04008	BFEGIENF_01323	IMLJGFOD_02826	PKKBODMO_01965	MOFEGBOE_02861	MPGCEFDH_00226	EMLHLPPP_01130	CMMKNNBM_01802	BEBCDICL_01249	JJHNNGDM_02603	MIKJKMGH_04005	OHKOANCB_04580	HHOHIPGL_03947	KIGMIAMF_01908	PFIDBENL_01009	HJOIHEIF_04457	HKDGGHAM_01185	KCFCPCJG_02415	JBLLBHIA_04048	JLBDBLJE_01127	ODIEHOAI_04042	OBCEHLOK_00179	LBHLPMOJ_00334	KMEICMGN_01936	PIBJFFPJ_01072	MKMDODBG_00179	JCMDAKMG_02428	LOMBOFOJ_04417	PNOEFCON_00670	OPBJBMII_01046	PIJHAKBD_04054	IAEPNGOP_02089
kdpB		Potassium-transporting ATPase ATP-binding subunit	48	48	1	1	1430				1205	2048	2030	EEOABMNO_00706	AJGAFMDA_04329	IBJCNMFN_01136	BBMKDBAA_02007	FENECDNO_04005	BFEGIENF_01326	IMLJGFOD_02823	PKKBODMO_01962	MOFEGBOE_02864	MPGCEFDH_00223	EMLHLPPP_01133	CMMKNNBM_04672	BEBCDICL_01252	JJHNNGDM_02600	MIKJKMGH_04008	OHKOANCB_04583	HHOHIPGL_03944	KIGMIAMF_01911	PFIDBENL_01012	HJOIHEIF_04454	HKDGGHAM_01182	KCFCPCJG_02418	JBLLBHIA_04045	JLBDBLJE_01130	ODIEHOAI_04039	OBCEHLOK_00182	LBHLPMOJ_00337	KMEICMGN_01933	PIBJFFPJ_01075	MKMDODBG_00182	JCMDAKMG_02431	LOMBOFOJ_04414	PNOEFCON_00667	OPBJBMII_01043	PIJHAKBD_04051	IAEPNGOP_02086
group_1836		hypothetical protein	48	48	1	1	1433				206	206	206	EEOABMNO_00708	AJGAFMDA_04327	IBJCNMFN_01134	BBMKDBAA_02009	FENECDNO_04003	BFEGIENF_01328	IMLJGFOD_02821	PKKBODMO_01960	MOFEGBOE_02866	MPGCEFDH_00221	EMLHLPPP_01135	CMMKNNBM_04571	BEBCDICL_01254	JJHNNGDM_02598	MIKJKMGH_04010	OHKOANCB_04585	HHOHIPGL_03942	KIGMIAMF_01913	PFIDBENL_01014	HJOIHEIF_04452	HKDGGHAM_01180	KCFCPCJG_02420	JBLLBHIA_04043	JLBDBLJE_01132	ODIEHOAI_04037	OBCEHLOK_00184	LBHLPMOJ_00339	KMEICMGN_01931	PIBJFFPJ_01077	MKMDODBG_00184	JCMDAKMG_02433	LOMBOFOJ_04412	PNOEFCON_00665	OPBJBMII_01041	PIJHAKBD_04049	IAEPNGOP_02084
phrB		Deoxyribodipyrimidine photo-lyase	48	48	1	1	1436				563	1421	1403	EEOABMNO_00709	AJGAFMDA_03895	IBJCNMFN_01133	BBMKDBAA_03908	FENECDNO_04002	BFEGIENF_01329	IMLJGFOD_02820	PKKBODMO_01959	MOFEGBOE_02869	MPGCEFDH_00220	EMLHLPPP_01136	CMMKNNBM_02607	BEBCDICL_01257	JJHNNGDM_02595	MIKJKMGH_04011	OHKOANCB_04586	HHOHIPGL_03941	KIGMIAMF_01914	PFIDBENL_01015	HJOIHEIF_04451	HKDGGHAM_01179	KCFCPCJG_02423	JBLLBHIA_04040	JLBDBLJE_04099	ODIEHOAI_04036	OBCEHLOK_00185	LBHLPMOJ_00340	KMEICMGN_01930	PIBJFFPJ_01078	MKMDODBG_00185	JCMDAKMG_02436	LOMBOFOJ_04411	PNOEFCON_00664	OPBJBMII_01040	PIJHAKBD_04046	IAEPNGOP_02083
group_1840		hypothetical protein	48	48	1	1	1468				125	125	125	EEOABMNO_00739	AJGAFMDA_03913	IBJCNMFN_01104	BBMKDBAA_03926	FENECDNO_03974	BFEGIENF_01359	IMLJGFOD_02790	PKKBODMO_01929	MOFEGBOE_02887	MPGCEFDH_00191	EMLHLPPP_01165	CMMKNNBM_02577	BEBCDICL_01274	JJHNNGDM_02577	MIKJKMGH_04041	OHKOANCB_03873	HHOHIPGL_03910	KIGMIAMF_01943	PFIDBENL_01045	HJOIHEIF_04086	HKDGGHAM_01149	KCFCPCJG_02441	JBLLBHIA_04022	JLBDBLJE_04069	ODIEHOAI_04006	OBCEHLOK_00214	LBHLPMOJ_00369	KMEICMGN_01900	PIBJFFPJ_01107	MKMDODBG_00214	JCMDAKMG_02454	LOMBOFOJ_02807	PNOEFCON_00635	OPBJBMII_01010	PIJHAKBD_04028	IAEPNGOP_02054
cydA		Cytochrome bd-I ubiquinol oxidase subunit 1	48	48	1	1	1469				1472	1568	1566	EEOABMNO_00740	AJGAFMDA_04182	IBJCNMFN_01103	BBMKDBAA_03927	FENECDNO_03973	BFEGIENF_01360	IMLJGFOD_02789	PKKBODMO_01928	MOFEGBOE_02888	MPGCEFDH_00190	EMLHLPPP_01166	CMMKNNBM_02576	BEBCDICL_01275	JJHNNGDM_03725	MIKJKMGH_04042	OHKOANCB_03872	HHOHIPGL_03909	KIGMIAMF_01944	PFIDBENL_01046	HJOIHEIF_04085	HKDGGHAM_01148	KCFCPCJG_02442	JBLLBHIA_04021	JLBDBLJE_04068	ODIEHOAI_04005	OBCEHLOK_00215	LBHLPMOJ_00370	KMEICMGN_01899	PIBJFFPJ_01108	MKMDODBG_00215	JCMDAKMG_02455	LOMBOFOJ_02808	PNOEFCON_00634	OPBJBMII_01009	PIJHAKBD_04027	IAEPNGOP_02053
group_1844		hypothetical protein	48	48	1	1	1496				773	908	905	EEOABMNO_00777	AJGAFMDA_01729	IBJCNMFN_01075	BBMKDBAA_01447	FENECDNO_03945	BFEGIENF_01388	IMLJGFOD_02607	PKKBODMO_03005	MOFEGBOE_02114	MPGCEFDH_00162	EMLHLPPP_01194	CMMKNNBM_03833	BEBCDICL_03813	JJHNNGDM_01310	MIKJKMGH_03931	OHKOANCB_02876	HHOHIPGL_03881	KIGMIAMF_01972	PFIDBENL_04055	HJOIHEIF_03981	HKDGGHAM_04337	KCFCPCJG_01466	JBLLBHIA_01920	JLBDBLJE_03287	ODIEHOAI_04437	OBCEHLOK_00243	LBHLPMOJ_00398	KMEICMGN_03360	PIBJFFPJ_01136	MKMDODBG_00243	JCMDAKMG_03099	LOMBOFOJ_02836	PNOEFCON_03521	OPBJBMII_04493	PIJHAKBD_01221	IAEPNGOP_02025
hutG		Formimidoylglutamase	48	48	1	1	1868				524	941	932	EEOABMNO_00788	AJGAFMDA_01740	IBJCNMFN_01058	BBMKDBAA_01436	FENECDNO_01061	BFEGIENF_01405	IMLJGFOD_02596	PKKBODMO_02994	MOFEGBOE_02125	MPGCEFDH_00145	EMLHLPPP_01211	CMMKNNBM_04659	BEBCDICL_03802	JJHNNGDM_01299	MIKJKMGH_03920	OHKOANCB_02887	HHOHIPGL_02646	KIGMIAMF_01989	PFIDBENL_04066	HJOIHEIF_03992	HKDGGHAM_04348	KCFCPCJG_01455	JBLLBHIA_01931	JLBDBLJE_03298	ODIEHOAI_04448	OBCEHLOK_00260	LBHLPMOJ_00415	KMEICMGN_03371	PIBJFFPJ_01153	MKMDODBG_00260	JCMDAKMG_03110	LOMBOFOJ_02853	PNOEFCON_03504	OPBJBMII_04504	PIJHAKBD_01232	IAEPNGOP_03918
hutU		Urocanate hydratase	48	48	1	1	1870				1055	1685	1671	EEOABMNO_00790	AJGAFMDA_01742	IBJCNMFN_01056	BBMKDBAA_01434	FENECDNO_01059	BFEGIENF_01407	IMLJGFOD_02594	PKKBODMO_02992	MOFEGBOE_02127	MPGCEFDH_00143	EMLHLPPP_01213	CMMKNNBM_04460	BEBCDICL_03800	JJHNNGDM_01297	MIKJKMGH_03918	OHKOANCB_02889	HHOHIPGL_02644	KIGMIAMF_01991	PFIDBENL_04068	HJOIHEIF_03994	HKDGGHAM_04350	KCFCPCJG_01453	JBLLBHIA_01933	JLBDBLJE_03300	ODIEHOAI_04450	OBCEHLOK_00262	LBHLPMOJ_00417	KMEICMGN_03373	PIBJFFPJ_01155	MKMDODBG_00262	JCMDAKMG_03112	LOMBOFOJ_02855	PNOEFCON_03502	OPBJBMII_04506	PIJHAKBD_01234	IAEPNGOP_03916
trpD		Anthranilate phosphoribosyltransferase	48	48	1	1	1906				974	974	974	EEOABMNO_00823	AJGAFMDA_01773	IBJCNMFN_01026	BBMKDBAA_01403	FENECDNO_01029	BFEGIENF_01437	IMLJGFOD_02562	PKKBODMO_02960	MOFEGBOE_02158	MPGCEFDH_00113	EMLHLPPP_01243	CMMKNNBM_03796	BEBCDICL_03769	JJHNNGDM_01266	MIKJKMGH_03886	OHKOANCB_02921	HHOHIPGL_02614	KIGMIAMF_02021	PFIDBENL_04100	HJOIHEIF_04117	HKDGGHAM_03267	KCFCPCJG_01422	JBLLBHIA_01964	JLBDBLJE_03332	ODIEHOAI_03486	OBCEHLOK_00292	LBHLPMOJ_00447	KMEICMGN_03405	PIBJFFPJ_01185	MKMDODBG_00292	JCMDAKMG_03143	LOMBOFOJ_02885	PNOEFCON_03472	OPBJBMII_03545	PIJHAKBD_01266	IAEPNGOP_03886
ybiO		Moderate conductance mechanosensitive channel YbiO	48	48	1	1	1910				1733	2222	2211	EEOABMNO_00827	AJGAFMDA_01777	IBJCNMFN_01022	BBMKDBAA_01399	FENECDNO_01025	BFEGIENF_01441	IMLJGFOD_02558	PKKBODMO_02956	MOFEGBOE_02162	MPGCEFDH_00109	EMLHLPPP_01247	CMMKNNBM_03800	BEBCDICL_04169	JJHNNGDM_01262	MIKJKMGH_03882	OHKOANCB_02925	HHOHIPGL_02610	KIGMIAMF_02025	PFIDBENL_04104	HJOIHEIF_04121	HKDGGHAM_03271	KCFCPCJG_01418	JBLLBHIA_01968	JLBDBLJE_03336	ODIEHOAI_03490	OBCEHLOK_00296	LBHLPMOJ_00451	KMEICMGN_03409	PIBJFFPJ_01189	MKMDODBG_00296	JCMDAKMG_03147	LOMBOFOJ_02889	PNOEFCON_03468	OPBJBMII_03549	PIJHAKBD_01270	IAEPNGOP_03882
iaaA		Isoaspartyl peptidase	48	48	1	1	1932				395	941	929	EEOABMNO_00848	AJGAFMDA_01796	IBJCNMFN_01003	BBMKDBAA_01380	FENECDNO_01006	BFEGIENF_01460	IMLJGFOD_02537	PKKBODMO_02935	MOFEGBOE_02181	MPGCEFDH_00090	EMLHLPPP_01266	CMMKNNBM_01199	BEBCDICL_04188	JJHNNGDM_02083	MIKJKMGH_01492	OHKOANCB_03604	HHOHIPGL_02591	KIGMIAMF_02044	PFIDBENL_03122	HJOIHEIF_03727	HKDGGHAM_03292	KCFCPCJG_01399	JBLLBHIA_01987	JLBDBLJE_03357	ODIEHOAI_03511	OBCEHLOK_00315	LBHLPMOJ_00470	KMEICMGN_03430	PIBJFFPJ_01208	MKMDODBG_00315	JCMDAKMG_03166	LOMBOFOJ_02908	PNOEFCON_03449	OPBJBMII_03570	PIJHAKBD_01289	IAEPNGOP_03863
group_1854		hypothetical protein	48	48	1	1	1961				290	290	290	EEOABMNO_00876	AJGAFMDA_01815	IBJCNMFN_00976	BBMKDBAA_01361	FENECDNO_00979	BFEGIENF_01488	IMLJGFOD_02508	PKKBODMO_02907	MOFEGBOE_02200	MPGCEFDH_00063	EMLHLPPP_01293	CMMKNNBM_01227	BEBCDICL_03723	JJHNNGDM_02063	MIKJKMGH_01464	OHKOANCB_03632	HHOHIPGL_02564	KIGMIAMF_02071	PFIDBENL_03150	HJOIHEIF_03755	HKDGGHAM_03320	KCFCPCJG_01380	JBLLBHIA_02006	JLBDBLJE_03385	ODIEHOAI_03539	OBCEHLOK_00342	LBHLPMOJ_00498	KMEICMGN_03459	PIBJFFPJ_01235	MKMDODBG_00342	JCMDAKMG_03185	LOMBOFOJ_02935	PNOEFCON_03422	OPBJBMII_03599	PIJHAKBD_01308	IAEPNGOP_03835
ycaO		Ribosomal protein S12 methylthiotransferase accessory factor YcaO	48	48	1	1	2025				1760	1835	1785	EEOABMNO_00938	AJGAFMDA_01825	IBJCNMFN_00917	BBMKDBAA_01300	FENECDNO_00920	BFEGIENF_01547	IMLJGFOD_03628	PKKBODMO_04275	MOFEGBOE_02261	MPGCEFDH_03724	EMLHLPPP_01352	CMMKNNBM_02364	BEBCDICL_02900	JJHNNGDM_02628	MIKJKMGH_04253	OHKOANCB_02965	HHOHIPGL_02505	KIGMIAMF_02130	PFIDBENL_03212	HJOIHEIF_03171	HKDGGHAM_03978	KCFCPCJG_01319	JBLLBHIA_02068	JLBDBLJE_03887	ODIEHOAI_03880	OBCEHLOK_00401	LBHLPMOJ_00557	KMEICMGN_04176	PIBJFFPJ_04142	MKMDODBG_00401	JCMDAKMG_02108	LOMBOFOJ_02994	PNOEFCON_01502	OPBJBMII_04078	PIJHAKBD_01371	IAEPNGOP_03776
mukB		Chromosome partition protein MukB	48	48	1	1	2046				1355	4466	4401	EEOABMNO_00957	AJGAFMDA_01844	IBJCNMFN_00898	BBMKDBAA_01281	FENECDNO_00901	BFEGIENF_01566	IMLJGFOD_03647	PKKBODMO_04294	MOFEGBOE_02280	MPGCEFDH_03705	EMLHLPPP_01371	CMMKNNBM_03922	BEBCDICL_02881	JJHNNGDM_02609	MIKJKMGH_04272	OHKOANCB_02984	HHOHIPGL_02486	KIGMIAMF_02149	PFIDBENL_03231	HJOIHEIF_03190	HKDGGHAM_03997	KCFCPCJG_01300	JBLLBHIA_02087	JLBDBLJE_03906	ODIEHOAI_03861	OBCEHLOK_00420	LBHLPMOJ_00577	KMEICMGN_04195	PIBJFFPJ_04123	MKMDODBG_00420	JCMDAKMG_02127	LOMBOFOJ_03013	PNOEFCON_01483	OPBJBMII_04097	PIJHAKBD_01390	IAEPNGOP_03757
lppC_1		Putative lipoprotein LppC	48	48	1	1	7746				548	548	548	EEOABMNO_01048	AJGAFMDA_01875	IBJCNMFN_00026	BBMKDBAA_01250	FENECDNO_00870	BFEGIENF_00813	IMLJGFOD_02304	PKKBODMO_03232	MOFEGBOE_02311	MPGCEFDH_03674	EMLHLPPP_04206	CMMKNNBM_01783	BEBCDICL_02850	JJHNNGDM_02473	MIKJKMGH_04409	OHKOANCB_02689	HHOHIPGL_02455	KIGMIAMF_00816	PFIDBENL_04154	HJOIHEIF_02635	HKDGGHAM_02546	KCFCPCJG_01269	JBLLBHIA_02118	JLBDBLJE_02784	ODIEHOAI_00870	OBCEHLOK_00451	LBHLPMOJ_00666	KMEICMGN_03203	PIBJFFPJ_03617	MKMDODBG_00451	JCMDAKMG_02159	LOMBOFOJ_00816	PNOEFCON_04161	OPBJBMII_02972	PIJHAKBD_01421	IAEPNGOP_03714
pepD_1		Dipeptidase	48	48	1	1	7731				1469	1562	1558	EEOABMNO_01059	AJGAFMDA_01887	IBJCNMFN_00037	BBMKDBAA_01238	FENECDNO_00804	BFEGIENF_00802	IMLJGFOD_02293	PKKBODMO_03221	MOFEGBOE_02323	MPGCEFDH_03663	EMLHLPPP_04217	CMMKNNBM_01794	BEBCDICL_02838	JJHNNGDM_02269	MIKJKMGH_04420	OHKOANCB_02678	HHOHIPGL_02444	KIGMIAMF_00805	PFIDBENL_04165	HJOIHEIF_02624	HKDGGHAM_02535	KCFCPCJG_01257	JBLLBHIA_02130	JLBDBLJE_02773	ODIEHOAI_00859	OBCEHLOK_00517	LBHLPMOJ_00732	KMEICMGN_03192	PIBJFFPJ_03628	MKMDODBG_00462	JCMDAKMG_02171	LOMBOFOJ_00805	PNOEFCON_04172	OPBJBMII_02961	PIJHAKBD_03216	IAEPNGOP_03703
yedW		putative transcriptional regulatory protein YedW	48	48	1	1	7729				737	737	737	EEOABMNO_01061	AJGAFMDA_01889	IBJCNMFN_00039	BBMKDBAA_01236	FENECDNO_00802	BFEGIENF_00800	IMLJGFOD_02291	PKKBODMO_03219	MOFEGBOE_02325	MPGCEFDH_03661	EMLHLPPP_04219	CMMKNNBM_01796	BEBCDICL_02836	JJHNNGDM_02271	MIKJKMGH_04422	OHKOANCB_02676	HHOHIPGL_02442	KIGMIAMF_00803	PFIDBENL_04167	HJOIHEIF_02622	HKDGGHAM_02533	KCFCPCJG_01255	JBLLBHIA_02132	JLBDBLJE_02771	ODIEHOAI_00857	OBCEHLOK_00519	LBHLPMOJ_00734	KMEICMGN_03190	PIBJFFPJ_03630	MKMDODBG_00464	JCMDAKMG_02173	LOMBOFOJ_00803	PNOEFCON_04174	OPBJBMII_02959	PIJHAKBD_03218	IAEPNGOP_03701
betB		NAD/NADP-dependent betaine aldehyde dehydrogenase	48	48	1	1	7723				881	1466	1453	EEOABMNO_01067	AJGAFMDA_01895	IBJCNMFN_00045	BBMKDBAA_01230	FENECDNO_00796	BFEGIENF_00794	IMLJGFOD_02285	PKKBODMO_03213	MOFEGBOE_02331	MPGCEFDH_03655	EMLHLPPP_01866	CMMKNNBM_04596	BEBCDICL_02830	JJHNNGDM_04052	MIKJKMGH_03278	OHKOANCB_02670	HHOHIPGL_02436	KIGMIAMF_00797	PFIDBENL_02428	HJOIHEIF_02616	HKDGGHAM_02527	KCFCPCJG_01249	JBLLBHIA_02138	JLBDBLJE_02765	ODIEHOAI_00851	OBCEHLOK_00525	LBHLPMOJ_00740	KMEICMGN_03184	PIBJFFPJ_03636	MKMDODBG_00470	JCMDAKMG_02179	LOMBOFOJ_00797	PNOEFCON_02897	OPBJBMII_02953	PIJHAKBD_04272	IAEPNGOP_03695
dsbD_2		Thiol:disulfide interchange protein DsbD	48	48	1	1	7710				440	1886	1855	EEOABMNO_01079	AJGAFMDA_01907	IBJCNMFN_00057	BBMKDBAA_01218	FENECDNO_00784	BFEGIENF_00783	IMLJGFOD_02273	PKKBODMO_03201	MOFEGBOE_02343	MPGCEFDH_03643	EMLHLPPP_01877	CMMKNNBM_04489	BEBCDICL_02817	JJHNNGDM_03684	MIKJKMGH_03290	OHKOANCB_02658	HHOHIPGL_02424	KIGMIAMF_00785	PFIDBENL_02440	HJOIHEIF_02604	HKDGGHAM_02515	KCFCPCJG_01237	JBLLBHIA_02150	JLBDBLJE_02753	ODIEHOAI_00839	OBCEHLOK_00537	LBHLPMOJ_00752	KMEICMGN_03172	PIBJFFPJ_03648	MKMDODBG_00482	JCMDAKMG_02191	LOMBOFOJ_00785	PNOEFCON_02908	OPBJBMII_02941	PIJHAKBD_04284	IAEPNGOP_03683
bdbD		Disulfide bond formation protein D	48	48	1	1	7709				623	644	623	EEOABMNO_01080	AJGAFMDA_01908	IBJCNMFN_00058	BBMKDBAA_01217	FENECDNO_00783	BFEGIENF_00782	IMLJGFOD_02272	PKKBODMO_03200	MOFEGBOE_02344	MPGCEFDH_03642	EMLHLPPP_01878	CMMKNNBM_04490	BEBCDICL_02816	JJHNNGDM_03683	MIKJKMGH_03291	OHKOANCB_02657	HHOHIPGL_02423	KIGMIAMF_00784	PFIDBENL_02441	HJOIHEIF_02603	HKDGGHAM_02514	KCFCPCJG_01236	JBLLBHIA_02151	JLBDBLJE_02752	ODIEHOAI_00838	OBCEHLOK_00538	LBHLPMOJ_00753	KMEICMGN_03171	PIBJFFPJ_03649	MKMDODBG_00483	JCMDAKMG_02192	LOMBOFOJ_00784	PNOEFCON_02909	OPBJBMII_02940	PIJHAKBD_04285	IAEPNGOP_03682
msrAB		Thioredoxin 1	48	48	1	1	7708				506	506	506	EEOABMNO_01081	AJGAFMDA_01909	IBJCNMFN_00059	BBMKDBAA_01216	FENECDNO_00782	BFEGIENF_00781	IMLJGFOD_02271	PKKBODMO_03199	MOFEGBOE_02345	MPGCEFDH_03641	EMLHLPPP_01879	CMMKNNBM_04491	BEBCDICL_02815	JJHNNGDM_03682	MIKJKMGH_03292	OHKOANCB_02656	HHOHIPGL_02422	KIGMIAMF_00783	PFIDBENL_02442	HJOIHEIF_02602	HKDGGHAM_02513	KCFCPCJG_01235	JBLLBHIA_02152	JLBDBLJE_02751	ODIEHOAI_00837	OBCEHLOK_00539	LBHLPMOJ_00754	KMEICMGN_03170	PIBJFFPJ_03650	MKMDODBG_00484	JCMDAKMG_02193	LOMBOFOJ_00783	PNOEFCON_02910	OPBJBMII_02939	PIJHAKBD_04286	IAEPNGOP_03681
agp		Glucose-1-phosphatase	48	48	1	1	7707				1241	1295	1254	EEOABMNO_01082	AJGAFMDA_01910	IBJCNMFN_00060	BBMKDBAA_01215	FENECDNO_00781	BFEGIENF_00780	IMLJGFOD_02270	PKKBODMO_03198	MOFEGBOE_02346	MPGCEFDH_03640	EMLHLPPP_01880	CMMKNNBM_04492	BEBCDICL_02814	JJHNNGDM_03681	MIKJKMGH_03293	OHKOANCB_02655	HHOHIPGL_02421	KIGMIAMF_00782	PFIDBENL_02443	HJOIHEIF_02601	HKDGGHAM_02512	KCFCPCJG_01234	JBLLBHIA_02153	JLBDBLJE_02750	ODIEHOAI_00836	OBCEHLOK_00540	LBHLPMOJ_00755	KMEICMGN_03169	PIBJFFPJ_03651	MKMDODBG_00485	JCMDAKMG_02194	LOMBOFOJ_00782	PNOEFCON_02911	OPBJBMII_02938	PIJHAKBD_04287	IAEPNGOP_03680
group_1879		hypothetical protein	48	48	1	1	7702				305	395	393	EEOABMNO_01087	AJGAFMDA_01915	IBJCNMFN_00065	BBMKDBAA_01210	FENECDNO_00776	BFEGIENF_00775	IMLJGFOD_02265	PKKBODMO_03193	MOFEGBOE_02351	MPGCEFDH_03635	EMLHLPPP_01885	CMMKNNBM_04497	BEBCDICL_02809	JJHNNGDM_03676	MIKJKMGH_03298	OHKOANCB_02650	HHOHIPGL_02416	KIGMIAMF_00777	PFIDBENL_02448	HJOIHEIF_02596	HKDGGHAM_02507	KCFCPCJG_01229	JBLLBHIA_02158	JLBDBLJE_02745	ODIEHOAI_00831	OBCEHLOK_00545	LBHLPMOJ_00760	KMEICMGN_03164	PIBJFFPJ_03656	MKMDODBG_00490	JCMDAKMG_02199	LOMBOFOJ_00777	PNOEFCON_02916	OPBJBMII_02933	PIJHAKBD_04292	IAEPNGOP_03675
putA		Bifunctional protein PutA	48	48	1	1	7701				218	3962	3884	EEOABMNO_01088	AJGAFMDA_01916	IBJCNMFN_00066	BBMKDBAA_01209	FENECDNO_00775	BFEGIENF_00774	IMLJGFOD_02264	PKKBODMO_03192	MOFEGBOE_02352	MPGCEFDH_03634	EMLHLPPP_01886	CMMKNNBM_04498	BEBCDICL_02808	JJHNNGDM_03675	MIKJKMGH_03299	OHKOANCB_02649	HHOHIPGL_02415	KIGMIAMF_00776	PFIDBENL_02449	HJOIHEIF_02595	HKDGGHAM_02506	KCFCPCJG_01228	JBLLBHIA_02159	JLBDBLJE_02744	ODIEHOAI_00830	OBCEHLOK_00546	LBHLPMOJ_00761	KMEICMGN_03163	PIBJFFPJ_03657	MKMDODBG_00491	JCMDAKMG_02200	LOMBOFOJ_00776	PNOEFCON_02917	OPBJBMII_02932	PIJHAKBD_04293	IAEPNGOP_03674
group_1881		hypothetical protein	48	48	1	1	7697				296	296	296	EEOABMNO_01090	AJGAFMDA_01918	IBJCNMFN_00068	BBMKDBAA_01207	FENECDNO_00773	BFEGIENF_00772	IMLJGFOD_02262	PKKBODMO_03190	MOFEGBOE_02354	MPGCEFDH_03632	EMLHLPPP_01888	CMMKNNBM_01079	BEBCDICL_02806	JJHNNGDM_03673	MIKJKMGH_03301	OHKOANCB_02647	HHOHIPGL_02413	KIGMIAMF_00774	PFIDBENL_02451	HJOIHEIF_02593	HKDGGHAM_02504	KCFCPCJG_01226	JBLLBHIA_02161	JLBDBLJE_02742	ODIEHOAI_00828	OBCEHLOK_00548	LBHLPMOJ_00763	KMEICMGN_03161	PIBJFFPJ_03659	MKMDODBG_00493	JCMDAKMG_02202	LOMBOFOJ_00774	PNOEFCON_02919	OPBJBMII_02930	PIJHAKBD_04295	IAEPNGOP_03672
csgB		Minor curlin subunit	48	48	1	1	7678				455	482	458	EEOABMNO_01108	AJGAFMDA_01317	IBJCNMFN_00086	BBMKDBAA_03303	FENECDNO_00755	BFEGIENF_00754	IMLJGFOD_02243	PKKBODMO_03172	MOFEGBOE_03220	MPGCEFDH_00019	EMLHLPPP_01906	CMMKNNBM_01061	BEBCDICL_03223	JJHNNGDM_00653	MIKJKMGH_03319	OHKOANCB_04532	HHOHIPGL_03762	KIGMIAMF_00756	PFIDBENL_03806	HJOIHEIF_02913	HKDGGHAM_02486	KCFCPCJG_02126	JBLLBHIA_02792	JLBDBLJE_02724	ODIEHOAI_00810	OBCEHLOK_00566	LBHLPMOJ_00781	KMEICMGN_03143	PIBJFFPJ_03677	MKMDODBG_00511	JCMDAKMG_01564	LOMBOFOJ_00756	PNOEFCON_02937	OPBJBMII_02912	PIJHAKBD_03399	IAEPNGOP_03654
mdoC		Glucans biosynthesis protein C	48	48	1	1	7672				1154	1154	1154	EEOABMNO_01114	AJGAFMDA_01323	IBJCNMFN_00092	BBMKDBAA_03297	FENECDNO_00749	BFEGIENF_00748	IMLJGFOD_02237	PKKBODMO_03166	MOFEGBOE_03226	MPGCEFDH_00013	EMLHLPPP_01912	CMMKNNBM_01055	BEBCDICL_03217	JJHNNGDM_00659	MIKJKMGH_03325	OHKOANCB_04538	HHOHIPGL_03756	KIGMIAMF_00750	PFIDBENL_03812	HJOIHEIF_02919	HKDGGHAM_02480	KCFCPCJG_02120	JBLLBHIA_02786	JLBDBLJE_02718	ODIEHOAI_00804	OBCEHLOK_00572	LBHLPMOJ_00787	KMEICMGN_03137	PIBJFFPJ_03683	MKMDODBG_00517	JCMDAKMG_01558	LOMBOFOJ_00750	PNOEFCON_02943	OPBJBMII_02906	PIJHAKBD_03393	IAEPNGOP_03648
group_1884		hypothetical protein	48	48	1	1	7669				227	227	227	EEOABMNO_01117	AJGAFMDA_01326	IBJCNMFN_00095	BBMKDBAA_03294	FENECDNO_00746	BFEGIENF_00745	IMLJGFOD_02234	PKKBODMO_03163	MOFEGBOE_03229	MPGCEFDH_00010	EMLHLPPP_01915	CMMKNNBM_01052	BEBCDICL_03214	JJHNNGDM_00662	MIKJKMGH_03328	OHKOANCB_04541	HHOHIPGL_03753	KIGMIAMF_00747	PFIDBENL_03815	HJOIHEIF_02922	HKDGGHAM_02477	KCFCPCJG_02117	JBLLBHIA_02783	JLBDBLJE_02715	ODIEHOAI_00801	OBCEHLOK_00575	LBHLPMOJ_00790	KMEICMGN_03134	PIBJFFPJ_03686	MKMDODBG_00520	JCMDAKMG_01555	LOMBOFOJ_00747	PNOEFCON_02946	OPBJBMII_02903	PIJHAKBD_03390	IAEPNGOP_03645
flgE		Flagellar hook protein FlgE	48	48	1	1	7644				1211	1217	1213	EEOABMNO_01142	AJGAFMDA_01351	IBJCNMFN_00120	BBMKDBAA_03269	FENECDNO_00721	BFEGIENF_00720	IMLJGFOD_02209	PKKBODMO_04058	MOFEGBOE_03254	MPGCEFDH_03835	EMLHLPPP_01940	CMMKNNBM_01027	BEBCDICL_03189	JJHNNGDM_00687	MIKJKMGH_03353	OHKOANCB_01555	HHOHIPGL_03728	KIGMIAMF_00722	PFIDBENL_03840	HJOIHEIF_02947	HKDGGHAM_02452	KCFCPCJG_02092	JBLLBHIA_02758	JLBDBLJE_02690	ODIEHOAI_00776	OBCEHLOK_00600	LBHLPMOJ_00815	KMEICMGN_03109	PIBJFFPJ_03711	MKMDODBG_00545	JCMDAKMG_01530	LOMBOFOJ_00722	PNOEFCON_02971	OPBJBMII_02878	PIJHAKBD_03365	IAEPNGOP_03620
rluC		Ribosomal large subunit pseudouridine synthase C	48	48	1	1	7635				1037	1043	1042	EEOABMNO_01151	AJGAFMDA_01360	IBJCNMFN_00129	BBMKDBAA_03260	FENECDNO_00712	BFEGIENF_00711	IMLJGFOD_02200	PKKBODMO_04049	MOFEGBOE_03263	MPGCEFDH_03826	EMLHLPPP_01949	CMMKNNBM_01018	BEBCDICL_03180	JJHNNGDM_00696	MIKJKMGH_03362	OHKOANCB_01564	HHOHIPGL_03719	KIGMIAMF_00713	PFIDBENL_03849	HJOIHEIF_02956	HKDGGHAM_02443	KCFCPCJG_02083	JBLLBHIA_02749	JLBDBLJE_02681	ODIEHOAI_00767	OBCEHLOK_00609	LBHLPMOJ_00824	KMEICMGN_03100	PIBJFFPJ_03720	MKMDODBG_00554	JCMDAKMG_01521	LOMBOFOJ_00713	PNOEFCON_02980	OPBJBMII_02869	PIJHAKBD_03356	IAEPNGOP_03611
acpP_2		Acyl carrier protein	48	48	1	1	7625				230	236	235	EEOABMNO_01161	AJGAFMDA_01368	IBJCNMFN_00139	BBMKDBAA_03252	FENECDNO_00702	BFEGIENF_00701	IMLJGFOD_02190	PKKBODMO_04039	MOFEGBOE_03271	MPGCEFDH_03816	EMLHLPPP_01959	CMMKNNBM_02563	BEBCDICL_03172	JJHNNGDM_00704	MIKJKMGH_03372	OHKOANCB_01574	HHOHIPGL_03709	KIGMIAMF_00703	PFIDBENL_03859	HJOIHEIF_02966	HKDGGHAM_02433	KCFCPCJG_02075	JBLLBHIA_02741	JLBDBLJE_02671	ODIEHOAI_00757	OBCEHLOK_00619	LBHLPMOJ_00834	KMEICMGN_03090	PIBJFFPJ_03730	MKMDODBG_00564	JCMDAKMG_01513	LOMBOFOJ_00703	PNOEFCON_02990	OPBJBMII_02859	PIJHAKBD_03348	IAEPNGOP_03601
pabC		Aminodeoxychorismate lyase	48	48	1	1	7617				809	809	809	EEOABMNO_01163	AJGAFMDA_01370	IBJCNMFN_00147	BBMKDBAA_03250	FENECDNO_00694	BFEGIENF_00693	IMLJGFOD_02188	PKKBODMO_04037	MOFEGBOE_03273	MPGCEFDH_03808	EMLHLPPP_01967	CMMKNNBM_02561	BEBCDICL_03170	JJHNNGDM_00706	MIKJKMGH_03374	OHKOANCB_01576	HHOHIPGL_03701	KIGMIAMF_00695	PFIDBENL_03861	HJOIHEIF_02968	HKDGGHAM_02431	KCFCPCJG_02073	JBLLBHIA_02739	JLBDBLJE_02669	ODIEHOAI_00755	OBCEHLOK_00627	LBHLPMOJ_00842	KMEICMGN_03088	PIBJFFPJ_03738	MKMDODBG_00572	JCMDAKMG_01511	LOMBOFOJ_00695	PNOEFCON_02998	OPBJBMII_02857	PIJHAKBD_03346	IAEPNGOP_03593
pepT		Peptidase T	48	48	1	1	7588				1079	1229	1225	EEOABMNO_01192	AJGAFMDA_01399	IBJCNMFN_00176	BBMKDBAA_03221	FENECDNO_00665	BFEGIENF_00664	IMLJGFOD_02159	PKKBODMO_04008	MOFEGBOE_04118	MPGCEFDH_03779	EMLHLPPP_01996	CMMKNNBM_02532	BEBCDICL_03141	JJHNNGDM_00735	MIKJKMGH_03403	OHKOANCB_01605	HHOHIPGL_03672	KIGMIAMF_00666	PFIDBENL_03890	HJOIHEIF_02997	HKDGGHAM_02402	KCFCPCJG_02044	JBLLBHIA_02710	JLBDBLJE_02640	ODIEHOAI_00726	OBCEHLOK_00656	LBHLPMOJ_00871	KMEICMGN_03059	PIBJFFPJ_03767	MKMDODBG_00601	JCMDAKMG_01482	LOMBOFOJ_00666	PNOEFCON_03027	OPBJBMII_02828	PIJHAKBD_03317	IAEPNGOP_03564
ulaC_3		Ascorbate-specific PTS system EIIA component	48	48	1	1	1636				443	464	443	EEOABMNO_02426	AJGAFMDA_00695	IBJCNMFN_03643	BBMKDBAA_00493	FENECDNO_02547	BFEGIENF_03062	IMLJGFOD_02074	PKKBODMO_01620	MOFEGBOE_01175	MPGCEFDH_03402	EMLHLPPP_00444	CMMKNNBM_01161	BEBCDICL_01644	JJHNNGDM_01099	MIKJKMGH_02280	OHKOANCB_00691	HHOHIPGL_01568	KIGMIAMF_03580	PFIDBENL_02790	HJOIHEIF_01875	HKDGGHAM_02313	KCFCPCJG_02030	JBLLBHIA_00981	JLBDBLJE_03049	ODIEHOAI_01798	OBCEHLOK_03250	LBHLPMOJ_03071	KMEICMGN_02443	PIBJFFPJ_01754	MKMDODBG_03950	JCMDAKMG_02984	LOMBOFOJ_02212	PNOEFCON_01167	OPBJBMII_02558	PIJHAKBD_02998	IAEPNGOP_02731
group_1890		hypothetical protein	48	48	1	1	7579				329	329	329	EEOABMNO_01202	AJGAFMDA_01408	IBJCNMFN_00185	BBMKDBAA_03212	FENECDNO_00656	BFEGIENF_00655	IMLJGFOD_00602	PKKBODMO_01482	MOFEGBOE_04127	MPGCEFDH_03770	EMLHLPPP_02005	CMMKNNBM_03249	BEBCDICL_03132	JJHNNGDM_00744	MIKJKMGH_00009	OHKOANCB_01614	HHOHIPGL_03663	KIGMIAMF_00657	PFIDBENL_00009	HJOIHEIF_04586	HKDGGHAM_00009	KCFCPCJG_02035	JBLLBHIA_02701	JLBDBLJE_02631	ODIEHOAI_00717	OBCEHLOK_00665	LBHLPMOJ_00880	KMEICMGN_00642	PIBJFFPJ_03776	MKMDODBG_00610	JCMDAKMG_01473	LOMBOFOJ_00657	PNOEFCON_03036	OPBJBMII_00536	PIJHAKBD_03308	IAEPNGOP_03555
group_1907		hypothetical protein	48	48	1	1	7539				641	641	641	EEOABMNO_01302	AJGAFMDA_03686	IBJCNMFN_00240	BBMKDBAA_00034	FENECDNO_00601	BFEGIENF_00616	IMLJGFOD_00636	PKKBODMO_01448	MOFEGBOE_00598	MPGCEFDH_03088	EMLHLPPP_02044	CMMKNNBM_02712	BEBCDICL_00034	JJHNNGDM_01719	MIKJKMGH_00043	OHKOANCB_01648	HHOHIPGL_00602	KIGMIAMF_00602	PFIDBENL_00043	HJOIHEIF_00030	HKDGGHAM_00043	KCFCPCJG_02894	JBLLBHIA_00034	JLBDBLJE_00683	ODIEHOAI_00683	OBCEHLOK_00703	LBHLPMOJ_00918	KMEICMGN_00676	PIBJFFPJ_03167	MKMDODBG_00648	JCMDAKMG_01900	LOMBOFOJ_00602	PNOEFCON_03075	OPBJBMII_00570	PIJHAKBD_02378	IAEPNGOP_01301
group_1908		hypothetical protein	48	48	1	1	7536				311	311	311	EEOABMNO_01305	AJGAFMDA_03683	IBJCNMFN_00243	BBMKDBAA_00037	FENECDNO_00598	BFEGIENF_00613	IMLJGFOD_00639	PKKBODMO_01445	MOFEGBOE_00601	MPGCEFDH_03085	EMLHLPPP_02047	CMMKNNBM_02709	BEBCDICL_00037	JJHNNGDM_01716	MIKJKMGH_00046	OHKOANCB_01651	HHOHIPGL_00599	KIGMIAMF_00599	PFIDBENL_00046	HJOIHEIF_00033	HKDGGHAM_00046	KCFCPCJG_02897	JBLLBHIA_00037	JLBDBLJE_00680	ODIEHOAI_00680	OBCEHLOK_00706	LBHLPMOJ_00921	KMEICMGN_00679	PIBJFFPJ_03170	MKMDODBG_00651	JCMDAKMG_01903	LOMBOFOJ_00599	PNOEFCON_03078	OPBJBMII_00573	PIJHAKBD_02381	IAEPNGOP_01298
group_1909		hypothetical protein	48	48	1	1	7515				278	278	278	EEOABMNO_01321	AJGAFMDA_01518	IBJCNMFN_00260	BBMKDBAA_00055	FENECDNO_00581	BFEGIENF_00596	IMLJGFOD_00655	PKKBODMO_01429	MOFEGBOE_00619	MPGCEFDH_03068	EMLHLPPP_02064	CMMKNNBM_00621	BEBCDICL_00054	JJHNNGDM_01698	MIKJKMGH_00062	OHKOANCB_01667	HHOHIPGL_00583	KIGMIAMF_00582	PFIDBENL_00062	HJOIHEIF_00049	HKDGGHAM_00062	KCFCPCJG_02915	JBLLBHIA_00055	JLBDBLJE_00664	ODIEHOAI_00664	OBCEHLOK_00723	LBHLPMOJ_00938	KMEICMGN_00696	PIBJFFPJ_03187	MKMDODBG_00668	JCMDAKMG_01921	LOMBOFOJ_00582	PNOEFCON_03095	OPBJBMII_00589	PIJHAKBD_02398	IAEPNGOP_01281
group_1910		hypothetical protein	48	48	1	1	7507			Hypothetical protein with no hits to refseq/uniprot/clusters/cdd/tigrfams/pfam overlapping another protein with hits	275	275	275	EEOABMNO_01329	AJGAFMDA_01510	IBJCNMFN_00268	BBMKDBAA_00063	FENECDNO_00573	BFEGIENF_00588	IMLJGFOD_00663	PKKBODMO_01421	MOFEGBOE_00627	MPGCEFDH_03060	EMLHLPPP_02072	CMMKNNBM_00613	BEBCDICL_00062	JJHNNGDM_01690	MIKJKMGH_00070	OHKOANCB_01675	HHOHIPGL_00575	KIGMIAMF_00574	PFIDBENL_00070	HJOIHEIF_00057	HKDGGHAM_00070	KCFCPCJG_02923	JBLLBHIA_00063	JLBDBLJE_00656	ODIEHOAI_00656	OBCEHLOK_00731	LBHLPMOJ_00946	KMEICMGN_00704	PIBJFFPJ_03195	MKMDODBG_00676	JCMDAKMG_01929	LOMBOFOJ_00574	PNOEFCON_03103	OPBJBMII_00597	PIJHAKBD_02406	IAEPNGOP_01273
btuE		Thioredoxin/glutathione peroxidase BtuE	48	48	1	1	7465				455	551	549	EEOABMNO_01371	AJGAFMDA_01471	IBJCNMFN_00309	BBMKDBAA_00102	FENECDNO_00532	BFEGIENF_00547	IMLJGFOD_00706	PKKBODMO_01379	MOFEGBOE_00666	MPGCEFDH_03019	EMLHLPPP_02113	CMMKNNBM_00571	BEBCDICL_00101	JJHNNGDM_02303	MIKJKMGH_00112	OHKOANCB_00314	HHOHIPGL_00534	KIGMIAMF_00533	PFIDBENL_00112	HJOIHEIF_00099	HKDGGHAM_00112	KCFCPCJG_02962	JBLLBHIA_00102	JLBDBLJE_00614	ODIEHOAI_00614	OBCEHLOK_00772	LBHLPMOJ_00987	KMEICMGN_00746	PIBJFFPJ_03236	MKMDODBG_00717	JCMDAKMG_01968	LOMBOFOJ_00533	PNOEFCON_04318	OPBJBMII_00639	PIJHAKBD_02445	IAEPNGOP_01232
group_1913		hypothetical protein	48	48	1	1	7442				479	1118	1104	EEOABMNO_01393	AJGAFMDA_01449	IBJCNMFN_00331	BBMKDBAA_00124	FENECDNO_00510	BFEGIENF_00524	IMLJGFOD_00728	PKKBODMO_01357	MOFEGBOE_00688	MPGCEFDH_02997	EMLHLPPP_02136	CMMKNNBM_00549	BEBCDICL_00123	JJHNNGDM_02280	MIKJKMGH_00134	OHKOANCB_00291	HHOHIPGL_00512	KIGMIAMF_00511	PFIDBENL_00134	HJOIHEIF_00121	HKDGGHAM_00134	KCFCPCJG_02984	JBLLBHIA_00124	JLBDBLJE_00592	ODIEHOAI_00592	OBCEHLOK_00794	LBHLPMOJ_01009	KMEICMGN_00768	PIBJFFPJ_03259	MKMDODBG_00739	JCMDAKMG_01990	LOMBOFOJ_00511	PNOEFCON_04294	OPBJBMII_00661	PIJHAKBD_02467	IAEPNGOP_01210
sufE		Cysteine desulfuration protein SufE	48	48	1	1	7432				416	416	416	EEOABMNO_01403	AJGAFMDA_01439	IBJCNMFN_00341	BBMKDBAA_00134	FENECDNO_00500	BFEGIENF_00514	IMLJGFOD_00738	PKKBODMO_01347	MOFEGBOE_00698	MPGCEFDH_02987	EMLHLPPP_02146	CMMKNNBM_03528	BEBCDICL_00133	JJHNNGDM_04129	MIKJKMGH_00144	OHKOANCB_00281	HHOHIPGL_00502	KIGMIAMF_00501	PFIDBENL_00144	HJOIHEIF_00131	HKDGGHAM_00144	KCFCPCJG_02994	JBLLBHIA_00134	JLBDBLJE_00582	ODIEHOAI_00582	OBCEHLOK_00804	LBHLPMOJ_01019	KMEICMGN_00778	PIBJFFPJ_03269	MKMDODBG_00749	JCMDAKMG_02000	LOMBOFOJ_00501	PNOEFCON_04284	OPBJBMII_00671	PIJHAKBD_02477	IAEPNGOP_01200
ttrA		Tetrathionate reductase subunit A	48	48	1	1	7420				917	3062	3017	EEOABMNO_01412	AJGAFMDA_01429	IBJCNMFN_00351	BBMKDBAA_00144	FENECDNO_00490	BFEGIENF_00504	IMLJGFOD_00747	PKKBODMO_01338	MOFEGBOE_00708	MPGCEFDH_02977	EMLHLPPP_02156	CMMKNNBM_03537	BEBCDICL_00143	JJHNNGDM_03524	MIKJKMGH_00153	OHKOANCB_00272	HHOHIPGL_00492	KIGMIAMF_00491	PFIDBENL_00153	HJOIHEIF_00140	HKDGGHAM_00153	KCFCPCJG_03004	JBLLBHIA_00144	JLBDBLJE_00573	ODIEHOAI_00573	OBCEHLOK_00814	LBHLPMOJ_01029	KMEICMGN_00787	PIBJFFPJ_03279	MKMDODBG_00759	JCMDAKMG_02010	LOMBOFOJ_00491	PNOEFCON_04095	OPBJBMII_00680	PIJHAKBD_02487	IAEPNGOP_01190
ttrC		Tetrathionate reductase subunit C	48	48	1	1	7419				1022	1022	1022	EEOABMNO_01413	AJGAFMDA_01428	IBJCNMFN_00352	BBMKDBAA_00145	FENECDNO_00489	BFEGIENF_00503	IMLJGFOD_00748	PKKBODMO_01337	MOFEGBOE_00709	MPGCEFDH_02976	EMLHLPPP_02157	CMMKNNBM_01691	BEBCDICL_00144	JJHNNGDM_03523	MIKJKMGH_00154	OHKOANCB_00271	HHOHIPGL_00491	KIGMIAMF_00490	PFIDBENL_00154	HJOIHEIF_00141	HKDGGHAM_00154	KCFCPCJG_03005	JBLLBHIA_00145	JLBDBLJE_00572	ODIEHOAI_00572	OBCEHLOK_00815	LBHLPMOJ_01030	KMEICMGN_00788	PIBJFFPJ_03280	MKMDODBG_00760	JCMDAKMG_02011	LOMBOFOJ_00490	PNOEFCON_04094	OPBJBMII_00681	PIJHAKBD_02488	IAEPNGOP_01189
group_1917		hypothetical protein	48	48	1	1	7403				473	473	473	EEOABMNO_01428	AJGAFMDA_04015	IBJCNMFN_00367	BBMKDBAA_00160	FENECDNO_00474	BFEGIENF_00488	IMLJGFOD_00763	PKKBODMO_01322	MOFEGBOE_00724	MPGCEFDH_02961	EMLHLPPP_02172	CMMKNNBM_01706	BEBCDICL_00159	JJHNNGDM_01188	MIKJKMGH_00169	OHKOANCB_00256	HHOHIPGL_00476	KIGMIAMF_00475	PFIDBENL_00169	HJOIHEIF_00156	HKDGGHAM_00169	KCFCPCJG_03020	JBLLBHIA_00160	JLBDBLJE_00557	ODIEHOAI_00557	OBCEHLOK_00831	LBHLPMOJ_01045	KMEICMGN_00803	PIBJFFPJ_03295	MKMDODBG_00775	JCMDAKMG_02026	LOMBOFOJ_00475	PNOEFCON_04079	OPBJBMII_00696	PIJHAKBD_00463	IAEPNGOP_01174
ipgC		Chaperone protein IpgC	48	48	1	1	7399				428	428	428	EEOABMNO_01432	AJGAFMDA_04019	IBJCNMFN_00371	BBMKDBAA_00164	FENECDNO_00470	BFEGIENF_00484	IMLJGFOD_00767	PKKBODMO_01318	MOFEGBOE_00728	MPGCEFDH_02957	EMLHLPPP_02176	CMMKNNBM_01710	BEBCDICL_00163	JJHNNGDM_01184	MIKJKMGH_00173	OHKOANCB_00252	HHOHIPGL_00472	KIGMIAMF_00471	PFIDBENL_00173	HJOIHEIF_00160	HKDGGHAM_00173	KCFCPCJG_03024	JBLLBHIA_00164	JLBDBLJE_00553	ODIEHOAI_00553	OBCEHLOK_00835	LBHLPMOJ_01049	KMEICMGN_00807	PIBJFFPJ_03299	MKMDODBG_00779	JCMDAKMG_02030	LOMBOFOJ_00471	PNOEFCON_04075	OPBJBMII_00700	PIJHAKBD_00459	IAEPNGOP_01170
group_1919		hypothetical protein	48	48	1	1	7398				782	782	782	EEOABMNO_01433	AJGAFMDA_04020	IBJCNMFN_00372	BBMKDBAA_00165	FENECDNO_00469	BFEGIENF_00483	IMLJGFOD_00768	PKKBODMO_01317	MOFEGBOE_00729	MPGCEFDH_02956	EMLHLPPP_02177	CMMKNNBM_01711	BEBCDICL_00164	JJHNNGDM_01183	MIKJKMGH_00174	OHKOANCB_00251	HHOHIPGL_00471	KIGMIAMF_00470	PFIDBENL_00174	HJOIHEIF_00161	HKDGGHAM_00174	KCFCPCJG_03025	JBLLBHIA_00165	JLBDBLJE_00552	ODIEHOAI_00552	OBCEHLOK_00836	LBHLPMOJ_01050	KMEICMGN_00808	PIBJFFPJ_03300	MKMDODBG_00780	JCMDAKMG_02031	LOMBOFOJ_00470	PNOEFCON_04074	OPBJBMII_00701	PIJHAKBD_00458	IAEPNGOP_01169
group_1920		hypothetical protein	48	48	1	1	7396				215	215	215	EEOABMNO_01435	AJGAFMDA_04022	IBJCNMFN_00374	BBMKDBAA_00167	FENECDNO_00467	BFEGIENF_00481	IMLJGFOD_00770	PKKBODMO_01315	MOFEGBOE_00731	MPGCEFDH_02954	EMLHLPPP_02179	CMMKNNBM_01713	BEBCDICL_00166	JJHNNGDM_01181	MIKJKMGH_00176	OHKOANCB_00249	HHOHIPGL_00469	KIGMIAMF_00468	PFIDBENL_00176	HJOIHEIF_00163	HKDGGHAM_00176	KCFCPCJG_03027	JBLLBHIA_00167	JLBDBLJE_00550	ODIEHOAI_00550	OBCEHLOK_00838	LBHLPMOJ_01052	KMEICMGN_00810	PIBJFFPJ_03302	MKMDODBG_00782	JCMDAKMG_02033	LOMBOFOJ_00468	PNOEFCON_04072	OPBJBMII_00703	PIJHAKBD_00456	IAEPNGOP_01167
yscJ		Yop proteins translocation lipoprotein J	48	48	1	1	7393				647	749	715	EEOABMNO_01438	AJGAFMDA_04025	IBJCNMFN_00377	BBMKDBAA_00170	FENECDNO_00464	BFEGIENF_00478	IMLJGFOD_00773	PKKBODMO_01312	MOFEGBOE_00734	MPGCEFDH_02951	EMLHLPPP_02182	CMMKNNBM_01716	BEBCDICL_00169	JJHNNGDM_01178	MIKJKMGH_00179	OHKOANCB_00246	HHOHIPGL_00466	KIGMIAMF_00465	PFIDBENL_00179	HJOIHEIF_00166	HKDGGHAM_00179	KCFCPCJG_03030	JBLLBHIA_00170	JLBDBLJE_00547	ODIEHOAI_00547	OBCEHLOK_00841	LBHLPMOJ_01055	KMEICMGN_00813	PIBJFFPJ_03305	MKMDODBG_00785	JCMDAKMG_02036	LOMBOFOJ_00465	PNOEFCON_04069	OPBJBMII_00706	PIJHAKBD_00453	IAEPNGOP_01164
group_1922		hypothetical protein	48	48	1	1	7389				368	368	368	EEOABMNO_01442	AJGAFMDA_04029	IBJCNMFN_00381	BBMKDBAA_00174	FENECDNO_00460	BFEGIENF_00474	IMLJGFOD_00777	PKKBODMO_01308	MOFEGBOE_00738	MPGCEFDH_02947	EMLHLPPP_02186	CMMKNNBM_01720	BEBCDICL_00173	JJHNNGDM_01174	MIKJKMGH_00183	OHKOANCB_00242	HHOHIPGL_00462	KIGMIAMF_00461	PFIDBENL_00183	HJOIHEIF_00170	HKDGGHAM_00183	KCFCPCJG_03034	JBLLBHIA_00174	JLBDBLJE_00543	ODIEHOAI_00543	OBCEHLOK_00845	LBHLPMOJ_01059	KMEICMGN_00817	PIBJFFPJ_03309	MKMDODBG_00789	JCMDAKMG_02040	LOMBOFOJ_00461	PNOEFCON_04065	OPBJBMII_00710	PIJHAKBD_00449	IAEPNGOP_01160
ssaN		putative secretion system apparatus ATP synthase SsaN	48	48	1	1	7387				1145	1301	1297	EEOABMNO_01444	AJGAFMDA_04031	IBJCNMFN_00383	BBMKDBAA_00176	FENECDNO_00458	BFEGIENF_00472	IMLJGFOD_00779	PKKBODMO_01306	MOFEGBOE_00740	MPGCEFDH_02945	EMLHLPPP_02188	CMMKNNBM_01722	BEBCDICL_00175	JJHNNGDM_01172	MIKJKMGH_00185	OHKOANCB_00240	HHOHIPGL_00460	KIGMIAMF_00459	PFIDBENL_00185	HJOIHEIF_00172	HKDGGHAM_00185	KCFCPCJG_03036	JBLLBHIA_00176	JLBDBLJE_00541	ODIEHOAI_00541	OBCEHLOK_00847	LBHLPMOJ_01061	KMEICMGN_00819	PIBJFFPJ_03311	MKMDODBG_00791	JCMDAKMG_02042	LOMBOFOJ_00459	PNOEFCON_04063	OPBJBMII_00712	PIJHAKBD_00447	IAEPNGOP_01158
group_1924		hypothetical protein	48	48	1	1	7386			Hypothetical protein with no hits to refseq/uniprot/clusters/cdd/tigrfams/pfam overlapping another protein with hits	377	431	408	EEOABMNO_01445	AJGAFMDA_04032	IBJCNMFN_00384	BBMKDBAA_00177	FENECDNO_00457	BFEGIENF_00471	IMLJGFOD_00780	PKKBODMO_01305	MOFEGBOE_00741	MPGCEFDH_02944	EMLHLPPP_02189	CMMKNNBM_01723	BEBCDICL_00176	JJHNNGDM_01171	MIKJKMGH_00186	OHKOANCB_00239	HHOHIPGL_00459	KIGMIAMF_00458	PFIDBENL_00186	HJOIHEIF_00173	HKDGGHAM_00186	KCFCPCJG_03037	JBLLBHIA_00177	JLBDBLJE_00540	ODIEHOAI_00540	OBCEHLOK_00848	LBHLPMOJ_01062	KMEICMGN_00820	PIBJFFPJ_03312	MKMDODBG_00792	JCMDAKMG_02043	LOMBOFOJ_00458	PNOEFCON_04062	OPBJBMII_00713	PIJHAKBD_00446	IAEPNGOP_01157
group_1925		hypothetical protein	48	48	1	1	7384				968	968	968	EEOABMNO_01447	AJGAFMDA_04034	IBJCNMFN_00386	BBMKDBAA_00179	FENECDNO_00455	BFEGIENF_00469	IMLJGFOD_00782	PKKBODMO_01303	MOFEGBOE_00743	MPGCEFDH_02942	EMLHLPPP_02191	CMMKNNBM_01725	BEBCDICL_00178	JJHNNGDM_01169	MIKJKMGH_00188	OHKOANCB_00237	HHOHIPGL_00457	KIGMIAMF_00456	PFIDBENL_00188	HJOIHEIF_00175	HKDGGHAM_00188	KCFCPCJG_03039	JBLLBHIA_00179	JLBDBLJE_00538	ODIEHOAI_00538	OBCEHLOK_00850	LBHLPMOJ_01064	KMEICMGN_00822	PIBJFFPJ_03314	MKMDODBG_00794	JCMDAKMG_02045	LOMBOFOJ_00456	PNOEFCON_04060	OPBJBMII_00715	PIJHAKBD_00444	IAEPNGOP_01155
group_1926		hypothetical protein	48	48	1	1	7381				779	779	779	EEOABMNO_01450	AJGAFMDA_04037	IBJCNMFN_00389	BBMKDBAA_00182	FENECDNO_00452	BFEGIENF_00466	IMLJGFOD_00785	PKKBODMO_01300	MOFEGBOE_00746	MPGCEFDH_02939	EMLHLPPP_02194	CMMKNNBM_01728	BEBCDICL_00181	JJHNNGDM_01166	MIKJKMGH_00191	OHKOANCB_00234	HHOHIPGL_00454	KIGMIAMF_00453	PFIDBENL_00191	HJOIHEIF_00178	HKDGGHAM_00191	KCFCPCJG_03042	JBLLBHIA_00182	JLBDBLJE_00535	ODIEHOAI_00535	OBCEHLOK_00853	LBHLPMOJ_01067	KMEICMGN_00825	PIBJFFPJ_03317	MKMDODBG_00797	JCMDAKMG_02048	LOMBOFOJ_00453	PNOEFCON_04057	OPBJBMII_00718	PIJHAKBD_00441	IAEPNGOP_01152
yscU		Yop proteins translocation protein U	48	48	1	1	7379				416	1058	1044	EEOABMNO_01451	AJGAFMDA_03267	IBJCNMFN_00390	BBMKDBAA_00183	FENECDNO_00451	BFEGIENF_00465	IMLJGFOD_00786	PKKBODMO_01299	MOFEGBOE_00747	MPGCEFDH_02938	EMLHLPPP_02195	CMMKNNBM_01729	BEBCDICL_00182	JJHNNGDM_01165	MIKJKMGH_00192	OHKOANCB_00233	HHOHIPGL_00453	KIGMIAMF_00452	PFIDBENL_00192	HJOIHEIF_00179	HKDGGHAM_00192	KCFCPCJG_03043	JBLLBHIA_00183	JLBDBLJE_00534	ODIEHOAI_00534	OBCEHLOK_00854	LBHLPMOJ_01068	KMEICMGN_00826	PIBJFFPJ_03318	MKMDODBG_00798	JCMDAKMG_02049	LOMBOFOJ_00452	PNOEFCON_04056	OPBJBMII_00719	PIJHAKBD_00440	IAEPNGOP_01151
sodB		Superoxide dismutase [Fe]	48	48	1	1	7369				581	581	581	EEOABMNO_01461	AJGAFMDA_03253	IBJCNMFN_00400	BBMKDBAA_00193	FENECDNO_00441	BFEGIENF_00455	IMLJGFOD_00796	PKKBODMO_01289	MOFEGBOE_00757	MPGCEFDH_02928	EMLHLPPP_02205	CMMKNNBM_01739	BEBCDICL_00192	JJHNNGDM_01155	MIKJKMGH_00202	OHKOANCB_00223	HHOHIPGL_00443	KIGMIAMF_00442	PFIDBENL_00202	HJOIHEIF_00189	HKDGGHAM_00202	KCFCPCJG_02476	JBLLBHIA_00193	JLBDBLJE_00524	ODIEHOAI_00524	OBCEHLOK_00864	LBHLPMOJ_01078	KMEICMGN_00836	PIBJFFPJ_03328	MKMDODBG_00808	JCMDAKMG_01281	LOMBOFOJ_00442	PNOEFCON_04046	OPBJBMII_00729	PIJHAKBD_00430	IAEPNGOP_01141
sodC		Superoxide dismutase [Cu-Zn]	48	48	1	1	7359				521	521	521	EEOABMNO_01470	AJGAFMDA_03244	IBJCNMFN_00409	BBMKDBAA_00202	FENECDNO_00432	BFEGIENF_00446	IMLJGFOD_00805	PKKBODMO_01280	MOFEGBOE_00766	MPGCEFDH_02919	EMLHLPPP_02214	CMMKNNBM_01748	BEBCDICL_00201	JJHNNGDM_01145	MIKJKMGH_00211	OHKOANCB_00214	HHOHIPGL_00434	KIGMIAMF_00433	PFIDBENL_00211	HJOIHEIF_00198	HKDGGHAM_00211	KCFCPCJG_02485	JBLLBHIA_00202	JLBDBLJE_00515	ODIEHOAI_00515	OBCEHLOK_00873	LBHLPMOJ_01087	KMEICMGN_00845	PIBJFFPJ_03337	MKMDODBG_00817	JCMDAKMG_01272	LOMBOFOJ_00433	PNOEFCON_04037	OPBJBMII_00738	PIJHAKBD_00421	IAEPNGOP_01132
mliC		Membrane-bound lysozyme inhibitor of C-type lysozyme	48	48	1	1	7352				329	362	359	EEOABMNO_01477	AJGAFMDA_03237	IBJCNMFN_00416	BBMKDBAA_00209	FENECDNO_00425	BFEGIENF_00439	IMLJGFOD_00812	PKKBODMO_01273	MOFEGBOE_00773	MPGCEFDH_02912	EMLHLPPP_02221	CMMKNNBM_02100	BEBCDICL_00208	JJHNNGDM_01138	MIKJKMGH_00218	OHKOANCB_00207	HHOHIPGL_00427	KIGMIAMF_00426	PFIDBENL_00218	HJOIHEIF_00205	HKDGGHAM_00218	KCFCPCJG_02492	JBLLBHIA_00209	JLBDBLJE_00508	ODIEHOAI_00508	OBCEHLOK_00880	LBHLPMOJ_01094	KMEICMGN_00852	PIBJFFPJ_03344	MKMDODBG_00824	JCMDAKMG_01265	LOMBOFOJ_00426	PNOEFCON_04030	OPBJBMII_00745	PIJHAKBD_00414	IAEPNGOP_01125
ydgK		Inner membrane protein YdgK	48	48	1	1	7339				440	473	440	EEOABMNO_01490	AJGAFMDA_03224	IBJCNMFN_00429	BBMKDBAA_00222	FENECDNO_00412	BFEGIENF_00426	IMLJGFOD_00825	PKKBODMO_01260	MOFEGBOE_00786	MPGCEFDH_02899	EMLHLPPP_02234	CMMKNNBM_02087	BEBCDICL_00221	JJHNNGDM_01125	MIKJKMGH_00231	OHKOANCB_00194	HHOHIPGL_00414	KIGMIAMF_00413	PFIDBENL_00231	HJOIHEIF_00218	HKDGGHAM_00231	KCFCPCJG_02505	JBLLBHIA_00222	JLBDBLJE_00495	ODIEHOAI_00495	OBCEHLOK_00893	LBHLPMOJ_01107	KMEICMGN_00865	PIBJFFPJ_03357	MKMDODBG_00837	JCMDAKMG_01252	LOMBOFOJ_00413	PNOEFCON_03334	OPBJBMII_00758	PIJHAKBD_00401	IAEPNGOP_01112
nfdA		N-substituted formamide deformylase	48	48	1	1	7329				1700	1700	1700	EEOABMNO_01500	AJGAFMDA_03213	IBJCNMFN_00442	BBMKDBAA_00233	FENECDNO_00399	BFEGIENF_00413	IMLJGFOD_00835	PKKBODMO_01250	MOFEGBOE_00797	MPGCEFDH_02886	EMLHLPPP_02247	CMMKNNBM_02077	BEBCDICL_00232	JJHNNGDM_01114	MIKJKMGH_00241	OHKOANCB_00184	HHOHIPGL_00401	KIGMIAMF_00400	PFIDBENL_00241	HJOIHEIF_00228	HKDGGHAM_00241	KCFCPCJG_02516	JBLLBHIA_00233	JLBDBLJE_00485	ODIEHOAI_00485	OBCEHLOK_00906	LBHLPMOJ_01120	KMEICMGN_00875	PIBJFFPJ_03370	MKMDODBG_00850	JCMDAKMG_01241	LOMBOFOJ_00400	PNOEFCON_03347	OPBJBMII_00768	PIJHAKBD_00390	IAEPNGOP_01099
asr		Acid shock protein	48	48	1	1	7317				248	251	249	EEOABMNO_01512	AJGAFMDA_01171	IBJCNMFN_00454	BBMKDBAA_00245	FENECDNO_00387	BFEGIENF_00400	IMLJGFOD_00847	PKKBODMO_00708	MOFEGBOE_00809	MPGCEFDH_02874	EMLHLPPP_02260	CMMKNNBM_02065	BEBCDICL_00244	JJHNNGDM_03843	MIKJKMGH_00253	OHKOANCB_00172	HHOHIPGL_00389	KIGMIAMF_00388	PFIDBENL_00253	HJOIHEIF_00240	HKDGGHAM_00253	KCFCPCJG_02528	JBLLBHIA_00245	JLBDBLJE_00473	ODIEHOAI_00473	OBCEHLOK_00918	LBHLPMOJ_01132	KMEICMGN_00887	PIBJFFPJ_03383	MKMDODBG_00862	JCMDAKMG_01229	LOMBOFOJ_00388	PNOEFCON_03360	OPBJBMII_00780	PIJHAKBD_00378	IAEPNGOP_01087
nagC_1		N-acetylglucosamine repressor	48	48	1	1	7313				1100	1220	1217	EEOABMNO_01515	AJGAFMDA_01175	IBJCNMFN_00457	BBMKDBAA_00249	FENECDNO_00384	BFEGIENF_00397	IMLJGFOD_00851	PKKBODMO_00705	MOFEGBOE_00813	MPGCEFDH_02871	EMLHLPPP_02263	CMMKNNBM_02062	BEBCDICL_00248	JJHNNGDM_02826	MIKJKMGH_00256	OHKOANCB_00169	HHOHIPGL_00386	KIGMIAMF_00385	PFIDBENL_00256	HJOIHEIF_00243	HKDGGHAM_00256	KCFCPCJG_02532	JBLLBHIA_00249	JLBDBLJE_00470	ODIEHOAI_00470	OBCEHLOK_00921	LBHLPMOJ_01135	KMEICMGN_00890	PIBJFFPJ_03386	MKMDODBG_00865	JCMDAKMG_01225	LOMBOFOJ_00385	PNOEFCON_03363	OPBJBMII_00783	PIJHAKBD_00374	IAEPNGOP_01084
clcB		Voltage-gated ClC-type chloride channel ClcB	48	48	1	1	7311				788	1253	1243	EEOABMNO_01517	AJGAFMDA_01177	IBJCNMFN_00459	BBMKDBAA_00251	FENECDNO_00382	BFEGIENF_00395	IMLJGFOD_00853	PKKBODMO_00703	MOFEGBOE_00815	MPGCEFDH_02869	EMLHLPPP_02265	CMMKNNBM_02060	BEBCDICL_00250	JJHNNGDM_02828	MIKJKMGH_00258	OHKOANCB_00167	HHOHIPGL_00384	KIGMIAMF_00383	PFIDBENL_00258	HJOIHEIF_00245	HKDGGHAM_00258	KCFCPCJG_02534	JBLLBHIA_00251	JLBDBLJE_00468	ODIEHOAI_00468	OBCEHLOK_00923	LBHLPMOJ_01137	KMEICMGN_00892	PIBJFFPJ_03388	MKMDODBG_00867	JCMDAKMG_01223	LOMBOFOJ_00383	PNOEFCON_03365	OPBJBMII_00785	PIJHAKBD_00372	IAEPNGOP_01082
group_1936		hypothetical protein	48	48	1	1	7300				677	719	687	EEOABMNO_01528	AJGAFMDA_01188	IBJCNMFN_00470	BBMKDBAA_00262	FENECDNO_00371	BFEGIENF_00384	IMLJGFOD_00864	PKKBODMO_00692	MOFEGBOE_00826	MPGCEFDH_01562	EMLHLPPP_01858	CMMKNNBM_00153	BEBCDICL_00262	JJHNNGDM_02839	MIKJKMGH_00270	OHKOANCB_00156	HHOHIPGL_00373	KIGMIAMF_00372	PFIDBENL_00268	HJOIHEIF_00256	HKDGGHAM_00269	KCFCPCJG_02545	JBLLBHIA_00262	JLBDBLJE_00457	ODIEHOAI_00457	OBCEHLOK_00934	LBHLPMOJ_01148	KMEICMGN_00903	PIBJFFPJ_01668	MKMDODBG_00878	JCMDAKMG_01212	LOMBOFOJ_00372	PNOEFCON_04179	OPBJBMII_00796	PIJHAKBD_00361	IAEPNGOP_01071
group_1937		hypothetical protein	48	48	1	1	7285				392	392	392	EEOABMNO_01543	AJGAFMDA_01202	IBJCNMFN_00485	BBMKDBAA_00276	FENECDNO_00357	BFEGIENF_00370	IMLJGFOD_00878	PKKBODMO_00677	MOFEGBOE_00840	MPGCEFDH_01576	EMLHLPPP_01844	CMMKNNBM_00168	BEBCDICL_00276	JJHNNGDM_02853	MIKJKMGH_00285	OHKOANCB_00141	HHOHIPGL_00359	KIGMIAMF_00357	PFIDBENL_00283	HJOIHEIF_00271	HKDGGHAM_00284	KCFCPCJG_02559	JBLLBHIA_00276	JLBDBLJE_00442	ODIEHOAI_00442	OBCEHLOK_00948	LBHLPMOJ_01162	KMEICMGN_00918	PIBJFFPJ_01654	MKMDODBG_00892	JCMDAKMG_01198	LOMBOFOJ_00358	PNOEFCON_04193	OPBJBMII_00811	PIJHAKBD_00347	IAEPNGOP_01057
group_1938		hypothetical protein	48	48	1	1	7284				95	95	95	EEOABMNO_01544	AJGAFMDA_01203	IBJCNMFN_00486	BBMKDBAA_00277	FENECDNO_00356	BFEGIENF_00369	IMLJGFOD_00879	PKKBODMO_00676	MOFEGBOE_00841	MPGCEFDH_01577	EMLHLPPP_01843	CMMKNNBM_00169	BEBCDICL_00277	JJHNNGDM_02854	MIKJKMGH_00286	OHKOANCB_00140	HHOHIPGL_00358	KIGMIAMF_00356	PFIDBENL_00284	HJOIHEIF_00272	HKDGGHAM_00285	KCFCPCJG_02560	JBLLBHIA_00277	JLBDBLJE_00441	ODIEHOAI_00441	OBCEHLOK_00949	LBHLPMOJ_01163	KMEICMGN_00919	PIBJFFPJ_01653	MKMDODBG_00893	JCMDAKMG_01197	LOMBOFOJ_00357	PNOEFCON_04194	OPBJBMII_00812	PIJHAKBD_00346	IAEPNGOP_01056
group_1939		hypothetical protein	48	48	1	1	7283				1070	1187	1184	EEOABMNO_01545	AJGAFMDA_01204	IBJCNMFN_00487	BBMKDBAA_00278	FENECDNO_00355	BFEGIENF_00368	IMLJGFOD_00880	PKKBODMO_00675	MOFEGBOE_00842	MPGCEFDH_01578	EMLHLPPP_01842	CMMKNNBM_00170	BEBCDICL_00278	JJHNNGDM_03476	MIKJKMGH_00287	OHKOANCB_00139	HHOHIPGL_00357	KIGMIAMF_00355	PFIDBENL_00285	HJOIHEIF_00273	HKDGGHAM_00286	KCFCPCJG_02561	JBLLBHIA_00278	JLBDBLJE_00440	ODIEHOAI_00440	OBCEHLOK_00950	LBHLPMOJ_01164	KMEICMGN_00920	PIBJFFPJ_01652	MKMDODBG_00894	JCMDAKMG_01196	LOMBOFOJ_00356	PNOEFCON_04195	OPBJBMII_00813	PIJHAKBD_00345	IAEPNGOP_01055
ompC_1		Outer membrane protein C	48	48	1	1	7270				797	1118	1111	EEOABMNO_01558	AJGAFMDA_01217	IBJCNMFN_00500	BBMKDBAA_00291	FENECDNO_00342	BFEGIENF_00355	IMLJGFOD_00893	PKKBODMO_00662	MOFEGBOE_00855	MPGCEFDH_01591	EMLHLPPP_01829	CMMKNNBM_00183	BEBCDICL_00291	JJHNNGDM_03489	MIKJKMGH_00300	OHKOANCB_00126	HHOHIPGL_00344	KIGMIAMF_00342	PFIDBENL_00298	HJOIHEIF_00286	HKDGGHAM_00299	KCFCPCJG_02574	JBLLBHIA_00291	JLBDBLJE_00427	ODIEHOAI_00427	OBCEHLOK_00962	LBHLPMOJ_01177	KMEICMGN_00933	PIBJFFPJ_01639	MKMDODBG_00907	JCMDAKMG_01183	LOMBOFOJ_00343	PNOEFCON_04208	OPBJBMII_00826	PIJHAKBD_00333	IAEPNGOP_01042
group_1941		hypothetical protein	48	48	1	1	7268				887	887	887	EEOABMNO_01560	AJGAFMDA_01219	IBJCNMFN_00502	BBMKDBAA_00293	FENECDNO_00340	BFEGIENF_00353	IMLJGFOD_00895	PKKBODMO_00660	MOFEGBOE_00857	MPGCEFDH_01593	EMLHLPPP_01827	CMMKNNBM_00185	BEBCDICL_00293	JJHNNGDM_03491	MIKJKMGH_00302	OHKOANCB_00124	HHOHIPGL_00342	KIGMIAMF_00340	PFIDBENL_00300	HJOIHEIF_00288	HKDGGHAM_00301	KCFCPCJG_02576	JBLLBHIA_00293	JLBDBLJE_00425	ODIEHOAI_00425	OBCEHLOK_00964	LBHLPMOJ_01179	KMEICMGN_00935	PIBJFFPJ_01637	MKMDODBG_00909	JCMDAKMG_01181	LOMBOFOJ_00341	PNOEFCON_04210	OPBJBMII_00828	PIJHAKBD_00331	IAEPNGOP_01040
hyaE_1		Hydrogenase-1 operon protein HyaE	48	48	1	1	7266				410	410	410	EEOABMNO_01562	AJGAFMDA_01221	IBJCNMFN_00504	BBMKDBAA_00295	FENECDNO_00338	BFEGIENF_00351	IMLJGFOD_00897	PKKBODMO_00658	MOFEGBOE_00859	MPGCEFDH_01595	EMLHLPPP_01825	CMMKNNBM_00187	BEBCDICL_00295	JJHNNGDM_03493	MIKJKMGH_00304	OHKOANCB_00122	HHOHIPGL_00340	KIGMIAMF_00338	PFIDBENL_00302	HJOIHEIF_00290	HKDGGHAM_00303	KCFCPCJG_02578	JBLLBHIA_00295	JLBDBLJE_00423	ODIEHOAI_00423	OBCEHLOK_00966	LBHLPMOJ_01181	KMEICMGN_00937	PIBJFFPJ_01635	MKMDODBG_00911	JCMDAKMG_01179	LOMBOFOJ_00339	PNOEFCON_04212	OPBJBMII_00830	PIJHAKBD_00329	IAEPNGOP_01038
group_1943		hypothetical protein	48	48	1	1	7265				299	299	299	EEOABMNO_01563	AJGAFMDA_01222	IBJCNMFN_00505	BBMKDBAA_00296	FENECDNO_00337	BFEGIENF_00350	IMLJGFOD_00898	PKKBODMO_00657	MOFEGBOE_00860	MPGCEFDH_01596	EMLHLPPP_01824	CMMKNNBM_00188	BEBCDICL_00296	JJHNNGDM_03494	MIKJKMGH_00305	OHKOANCB_00121	HHOHIPGL_00339	KIGMIAMF_00337	PFIDBENL_00303	HJOIHEIF_00291	HKDGGHAM_00304	KCFCPCJG_02579	JBLLBHIA_00296	JLBDBLJE_00422	ODIEHOAI_00422	OBCEHLOK_00967	LBHLPMOJ_01182	KMEICMGN_00938	PIBJFFPJ_01634	MKMDODBG_00912	JCMDAKMG_01178	LOMBOFOJ_00338	PNOEFCON_04213	OPBJBMII_00831	PIJHAKBD_00328	IAEPNGOP_01037
slyA_2		Transcriptional regulator SlyA	48	48	1	1	7252				488	488	488	EEOABMNO_01576	AJGAFMDA_01234	IBJCNMFN_00517	BBMKDBAA_00308	FENECDNO_00325	BFEGIENF_00338	IMLJGFOD_00911	PKKBODMO_00644	MOFEGBOE_00872	MPGCEFDH_01608	EMLHLPPP_01812	CMMKNNBM_00201	BEBCDICL_00308	JJHNNGDM_04043	MIKJKMGH_00318	OHKOANCB_00108	HHOHIPGL_00327	KIGMIAMF_00325	PFIDBENL_00316	HJOIHEIF_00304	HKDGGHAM_00317	KCFCPCJG_02591	JBLLBHIA_00308	JLBDBLJE_00409	ODIEHOAI_00409	OBCEHLOK_00979	LBHLPMOJ_01194	KMEICMGN_00951	PIBJFFPJ_01622	MKMDODBG_00924	JCMDAKMG_01166	LOMBOFOJ_00326	PNOEFCON_04225	OPBJBMII_00844	PIJHAKBD_00316	IAEPNGOP_01025
treZ		Malto-oligosyltrehalose trehalohydrolase	48	48	1	1	7194				1370	1784	1775	EEOABMNO_01591	AJGAFMDA_01245	IBJCNMFN_00533	BBMKDBAA_00318	FENECDNO_00308	BFEGIENF_00321	IMLJGFOD_00926	PKKBODMO_00628	MOFEGBOE_00882	MPGCEFDH_01625	EMLHLPPP_01795	CMMKNNBM_00216	BEBCDICL_00318	JJHNNGDM_03347	MIKJKMGH_00333	OHKOANCB_00093	HHOHIPGL_00310	KIGMIAMF_00309	PFIDBENL_00331	HJOIHEIF_00320	HKDGGHAM_00332	KCFCPCJG_02601	JBLLBHIA_00318	JLBDBLJE_00394	ODIEHOAI_00394	OBCEHLOK_00996	LBHLPMOJ_01211	KMEICMGN_00966	PIBJFFPJ_01605	MKMDODBG_00941	JCMDAKMG_01156	LOMBOFOJ_00309	PNOEFCON_02289	OPBJBMII_00859	PIJHAKBD_00306	IAEPNGOP_01008
group_1948		hypothetical protein	48	48	1	1	7193				566	785	780	EEOABMNO_01592	AJGAFMDA_01246	IBJCNMFN_00534	BBMKDBAA_00319	FENECDNO_00307	BFEGIENF_00320	IMLJGFOD_00927	PKKBODMO_00627	MOFEGBOE_00883	MPGCEFDH_01626	EMLHLPPP_01794	CMMKNNBM_00217	BEBCDICL_00319	JJHNNGDM_03346	MIKJKMGH_00334	OHKOANCB_00092	HHOHIPGL_00309	KIGMIAMF_00308	PFIDBENL_00332	HJOIHEIF_00321	HKDGGHAM_00333	KCFCPCJG_02602	JBLLBHIA_00319	JLBDBLJE_00393	ODIEHOAI_00393	OBCEHLOK_00997	LBHLPMOJ_01212	KMEICMGN_00967	PIBJFFPJ_01604	MKMDODBG_00942	JCMDAKMG_01155	LOMBOFOJ_00308	PNOEFCON_02288	OPBJBMII_00860	PIJHAKBD_00305	IAEPNGOP_01007
ompD		Outer membrane porin protein OmpD	48	48	1	1	7177				1082	1088	1087	EEOABMNO_01604	AJGAFMDA_01258	IBJCNMFN_00549	BBMKDBAA_00331	FENECDNO_00292	BFEGIENF_00306	IMLJGFOD_00938	PKKBODMO_00615	MOFEGBOE_00895	MPGCEFDH_01641	EMLHLPPP_01780	CMMKNNBM_00229	BEBCDICL_00331	JJHNNGDM_02419	MIKJKMGH_00346	OHKOANCB_00080	HHOHIPGL_00294	KIGMIAMF_00293	PFIDBENL_00344	HJOIHEIF_00333	HKDGGHAM_00345	KCFCPCJG_02614	JBLLBHIA_00331	JLBDBLJE_00381	ODIEHOAI_00381	OBCEHLOK_01012	LBHLPMOJ_01227	KMEICMGN_00979	PIBJFFPJ_01590	MKMDODBG_00957	JCMDAKMG_01143	LOMBOFOJ_00293	PNOEFCON_02274	OPBJBMII_00872	PIJHAKBD_00293	IAEPNGOP_00992
betI		HTH-type transcriptional regulator BetI	48	48	1	1	7174				578	590	580	EEOABMNO_01607	AJGAFMDA_01261	IBJCNMFN_00552	BBMKDBAA_00334	FENECDNO_00289	BFEGIENF_00303	IMLJGFOD_00941	PKKBODMO_00612	MOFEGBOE_00898	MPGCEFDH_01644	EMLHLPPP_01777	CMMKNNBM_00232	BEBCDICL_00334	JJHNNGDM_02422	MIKJKMGH_00349	OHKOANCB_00077	HHOHIPGL_00291	KIGMIAMF_00290	PFIDBENL_00347	HJOIHEIF_00336	HKDGGHAM_00348	KCFCPCJG_02617	JBLLBHIA_00334	JLBDBLJE_00378	ODIEHOAI_00378	OBCEHLOK_01015	LBHLPMOJ_01230	KMEICMGN_00982	PIBJFFPJ_01587	MKMDODBG_00960	JCMDAKMG_01140	LOMBOFOJ_00290	PNOEFCON_02271	OPBJBMII_00875	PIJHAKBD_00290	IAEPNGOP_00989
narW		putative nitrate reductase molybdenum cofactor assembly chaperone NarW	48	48	1	1	7170				695	695	695	EEOABMNO_01611	AJGAFMDA_01265	IBJCNMFN_00556	BBMKDBAA_00338	FENECDNO_00285	BFEGIENF_00299	IMLJGFOD_00945	PKKBODMO_00608	MOFEGBOE_00902	MPGCEFDH_01648	EMLHLPPP_01773	CMMKNNBM_00236	BEBCDICL_00338	JJHNNGDM_02426	MIKJKMGH_00353	OHKOANCB_00073	HHOHIPGL_00287	KIGMIAMF_00286	PFIDBENL_00351	HJOIHEIF_00340	HKDGGHAM_00352	KCFCPCJG_02621	JBLLBHIA_00338	JLBDBLJE_00374	ODIEHOAI_00374	OBCEHLOK_01019	LBHLPMOJ_01234	KMEICMGN_00986	PIBJFFPJ_01583	MKMDODBG_00964	JCMDAKMG_01136	LOMBOFOJ_00286	PNOEFCON_02267	OPBJBMII_00879	PIJHAKBD_00286	IAEPNGOP_00985
nhoA		N-hydroxyarylamine O-acetyltransferase	48	48	1	1	7167				845	884	845	EEOABMNO_01614	AJGAFMDA_01268	IBJCNMFN_00559	BBMKDBAA_00341	FENECDNO_00282	BFEGIENF_00296	IMLJGFOD_00948	PKKBODMO_00605	MOFEGBOE_00905	MPGCEFDH_01651	EMLHLPPP_01770	CMMKNNBM_00239	BEBCDICL_00341	JJHNNGDM_02429	MIKJKMGH_00356	OHKOANCB_00070	HHOHIPGL_00284	KIGMIAMF_00283	PFIDBENL_00354	HJOIHEIF_00343	HKDGGHAM_00355	KCFCPCJG_02624	JBLLBHIA_00341	JLBDBLJE_00371	ODIEHOAI_00371	OBCEHLOK_01022	LBHLPMOJ_01237	KMEICMGN_00989	PIBJFFPJ_01580	MKMDODBG_00967	JCMDAKMG_01133	LOMBOFOJ_00283	PNOEFCON_02264	OPBJBMII_00882	PIJHAKBD_00283	IAEPNGOP_00982
ygdR_2		putative lipoprotein YgdR	48	48	1	1	7164				221	221	221	EEOABMNO_01617	AJGAFMDA_01271	IBJCNMFN_00562	BBMKDBAA_00344	FENECDNO_00279	BFEGIENF_00293	IMLJGFOD_00951	PKKBODMO_00602	MOFEGBOE_00908	MPGCEFDH_01654	EMLHLPPP_01767	CMMKNNBM_00242	BEBCDICL_00344	JJHNNGDM_02432	MIKJKMGH_00359	OHKOANCB_00067	HHOHIPGL_00281	KIGMIAMF_00280	PFIDBENL_00357	HJOIHEIF_00346	HKDGGHAM_00358	KCFCPCJG_02627	JBLLBHIA_00344	JLBDBLJE_00368	ODIEHOAI_00368	OBCEHLOK_01025	LBHLPMOJ_01240	KMEICMGN_00992	PIBJFFPJ_01577	MKMDODBG_00970	JCMDAKMG_01130	LOMBOFOJ_00280	PNOEFCON_02261	OPBJBMII_00885	PIJHAKBD_00280	IAEPNGOP_00979
group_1954		hypothetical protein	48	48	1	1	7154				2144	2144	2144	EEOABMNO_01627	AJGAFMDA_01281	IBJCNMFN_00572	BBMKDBAA_00354	FENECDNO_00269	BFEGIENF_00283	IMLJGFOD_00961	PKKBODMO_00592	MOFEGBOE_00918	MPGCEFDH_01664	EMLHLPPP_01757	CMMKNNBM_00252	BEBCDICL_00354	JJHNNGDM_02442	MIKJKMGH_00369	OHKOANCB_00057	HHOHIPGL_00271	KIGMIAMF_00270	PFIDBENL_00367	HJOIHEIF_00356	HKDGGHAM_00368	KCFCPCJG_02637	JBLLBHIA_00354	JLBDBLJE_00358	ODIEHOAI_00358	OBCEHLOK_01035	LBHLPMOJ_01250	KMEICMGN_01002	PIBJFFPJ_01567	MKMDODBG_00980	JCMDAKMG_01120	LOMBOFOJ_00270	PNOEFCON_02251	OPBJBMII_00895	PIJHAKBD_00270	IAEPNGOP_00969
ortT		Orphan toxin OrtT	48	48	1	1	7153				173	173	173	EEOABMNO_01628	AJGAFMDA_01282	IBJCNMFN_00573	BBMKDBAA_00355	FENECDNO_00268	BFEGIENF_00282	IMLJGFOD_00962	PKKBODMO_00591	MOFEGBOE_00919	MPGCEFDH_01665	EMLHLPPP_01756	CMMKNNBM_00253	BEBCDICL_00355	JJHNNGDM_02443	MIKJKMGH_00370	OHKOANCB_00056	HHOHIPGL_00270	KIGMIAMF_00269	PFIDBENL_00368	HJOIHEIF_00357	HKDGGHAM_00369	KCFCPCJG_02638	JBLLBHIA_00355	JLBDBLJE_00357	ODIEHOAI_00357	OBCEHLOK_01036	LBHLPMOJ_01251	KMEICMGN_01003	PIBJFFPJ_01566	MKMDODBG_00981	JCMDAKMG_01119	LOMBOFOJ_00269	PNOEFCON_02250	OPBJBMII_00896	PIJHAKBD_00269	IAEPNGOP_00968
group_1956		hypothetical protein	48	48	1	1	7149				398	398	398	EEOABMNO_01632	AJGAFMDA_01286	IBJCNMFN_00577	BBMKDBAA_00359	FENECDNO_00264	BFEGIENF_00278	IMLJGFOD_00966	PKKBODMO_00587	MOFEGBOE_00923	MPGCEFDH_01669	EMLHLPPP_01752	CMMKNNBM_00257	BEBCDICL_00359	JJHNNGDM_02447	MIKJKMGH_00374	OHKOANCB_00052	HHOHIPGL_00266	KIGMIAMF_00265	PFIDBENL_00372	HJOIHEIF_00361	HKDGGHAM_00373	KCFCPCJG_02642	JBLLBHIA_00359	JLBDBLJE_00353	ODIEHOAI_00353	OBCEHLOK_01040	LBHLPMOJ_01255	KMEICMGN_01007	PIBJFFPJ_01562	MKMDODBG_00985	JCMDAKMG_01115	LOMBOFOJ_00265	PNOEFCON_02246	OPBJBMII_00900	PIJHAKBD_00265	IAEPNGOP_00964
group_1958		hypothetical protein	48	48	1	1	7147				230	230	230	EEOABMNO_01635	AJGAFMDA_03847	IBJCNMFN_00580	BBMKDBAA_00361	FENECDNO_00262	BFEGIENF_00276	IMLJGFOD_00969	PKKBODMO_00584	MOFEGBOE_00925	MPGCEFDH_01671	EMLHLPPP_01750	CMMKNNBM_00260	BEBCDICL_00361	JJHNNGDM_03110	MIKJKMGH_00377	OHKOANCB_00049	HHOHIPGL_00264	KIGMIAMF_00262	PFIDBENL_00375	HJOIHEIF_00364	HKDGGHAM_00376	KCFCPCJG_02644	JBLLBHIA_00361	JLBDBLJE_00350	ODIEHOAI_00350	OBCEHLOK_01042	LBHLPMOJ_01257	KMEICMGN_01010	PIBJFFPJ_01560	MKMDODBG_00987	JCMDAKMG_01113	LOMBOFOJ_00262	PNOEFCON_02244	OPBJBMII_00903	PIJHAKBD_00263	IAEPNGOP_00962
ydcO		Inner membrane protein YdcO	48	48	1	1	7144				953	1178	1173	EEOABMNO_01638	AJGAFMDA_03850	IBJCNMFN_00583	BBMKDBAA_00364	FENECDNO_00259	BFEGIENF_00273	IMLJGFOD_00972	PKKBODMO_00581	MOFEGBOE_00928	MPGCEFDH_01674	EMLHLPPP_01747	CMMKNNBM_00263	BEBCDICL_00364	JJHNNGDM_03113	MIKJKMGH_00380	OHKOANCB_00046	HHOHIPGL_00261	KIGMIAMF_00259	PFIDBENL_00378	HJOIHEIF_00367	HKDGGHAM_00379	KCFCPCJG_02647	JBLLBHIA_00364	JLBDBLJE_00347	ODIEHOAI_00347	OBCEHLOK_01045	LBHLPMOJ_01260	KMEICMGN_01013	PIBJFFPJ_01557	MKMDODBG_00990	JCMDAKMG_01110	LOMBOFOJ_00259	PNOEFCON_02241	OPBJBMII_00906	PIJHAKBD_00260	IAEPNGOP_00959
rpe_1		Ribulose-phosphate 3-epimerase	48	48	1	1	7133				632	632	632	EEOABMNO_01649	AJGAFMDA_03861	IBJCNMFN_00594	BBMKDBAA_00375	FENECDNO_00248	BFEGIENF_00262	IMLJGFOD_00983	PKKBODMO_00570	MOFEGBOE_00939	MPGCEFDH_01685	EMLHLPPP_01736	CMMKNNBM_00274	BEBCDICL_00375	JJHNNGDM_03124	MIKJKMGH_00391	OHKOANCB_00035	HHOHIPGL_00250	KIGMIAMF_00248	PFIDBENL_00389	HJOIHEIF_00378	HKDGGHAM_00390	KCFCPCJG_02658	JBLLBHIA_00375	JLBDBLJE_00336	ODIEHOAI_00336	OBCEHLOK_01056	LBHLPMOJ_01271	KMEICMGN_01024	PIBJFFPJ_01546	MKMDODBG_01001	JCMDAKMG_01099	LOMBOFOJ_00248	PNOEFCON_02230	OPBJBMII_00917	PIJHAKBD_00249	IAEPNGOP_00948
group_1961		Lactate 2-monooxygenase	48	48	1	1	7130				1160	1205	1202	EEOABMNO_01652	AJGAFMDA_03864	IBJCNMFN_00597	BBMKDBAA_00378	FENECDNO_00245	BFEGIENF_00259	IMLJGFOD_00986	PKKBODMO_00567	MOFEGBOE_00942	MPGCEFDH_01688	EMLHLPPP_01733	CMMKNNBM_00277	BEBCDICL_00378	JJHNNGDM_03127	MIKJKMGH_00394	OHKOANCB_00032	HHOHIPGL_00247	KIGMIAMF_00245	PFIDBENL_00392	HJOIHEIF_00381	HKDGGHAM_00393	KCFCPCJG_02661	JBLLBHIA_00378	JLBDBLJE_00333	ODIEHOAI_00333	OBCEHLOK_01059	LBHLPMOJ_01274	KMEICMGN_01027	PIBJFFPJ_01543	MKMDODBG_01004	JCMDAKMG_01096	LOMBOFOJ_00245	PNOEFCON_02227	OPBJBMII_00920	PIJHAKBD_00246	IAEPNGOP_00945
cybB		Cytochrome b561	48	48	1	1	7108				530	530	530	EEOABMNO_01672	AJGAFMDA_04056	IBJCNMFN_00616	BBMKDBAA_00398	FENECDNO_00226	BFEGIENF_00239	IMLJGFOD_01006	PKKBODMO_00547	MOFEGBOE_00962	MPGCEFDH_01707	EMLHLPPP_01712	CMMKNNBM_01278	BEBCDICL_00398	JJHNNGDM_03971	MIKJKMGH_00414	OHKOANCB_00012	HHOHIPGL_00229	KIGMIAMF_00226	PFIDBENL_00413	HJOIHEIF_00401	HKDGGHAM_00413	KCFCPCJG_03176	JBLLBHIA_00398	JLBDBLJE_00313	ODIEHOAI_00313	OBCEHLOK_01078	LBHLPMOJ_01293	KMEICMGN_01047	PIBJFFPJ_01523	MKMDODBG_01024	JCMDAKMG_02611	LOMBOFOJ_00226	PNOEFCON_02207	OPBJBMII_00940	PIJHAKBD_00226	IAEPNGOP_00926
group_1968		hypothetical protein	48	48	1	1	7107				800	800	800	EEOABMNO_01673	AJGAFMDA_04057	IBJCNMFN_00617	BBMKDBAA_00399	FENECDNO_00225	BFEGIENF_00238	IMLJGFOD_01007	PKKBODMO_00546	MOFEGBOE_00963	MPGCEFDH_01708	EMLHLPPP_01711	CMMKNNBM_01279	BEBCDICL_00399	JJHNNGDM_03970	MIKJKMGH_00415	OHKOANCB_00011	HHOHIPGL_00228	KIGMIAMF_00225	PFIDBENL_00414	HJOIHEIF_00402	HKDGGHAM_00414	KCFCPCJG_03175	JBLLBHIA_00399	JLBDBLJE_00312	ODIEHOAI_00312	OBCEHLOK_01079	LBHLPMOJ_01294	KMEICMGN_01048	PIBJFFPJ_01522	MKMDODBG_01025	JCMDAKMG_02610	LOMBOFOJ_00225	PNOEFCON_02206	OPBJBMII_00941	PIJHAKBD_00225	IAEPNGOP_00925
group_1969		hypothetical protein	48	48	1	1	6868				686	686	686	EEOABMNO_01697	AJGAFMDA_04077	IBJCNMFN_00641	BBMKDBAA_03107	FENECDNO_00201	BFEGIENF_00214	IMLJGFOD_01031	PKKBODMO_00522	MOFEGBOE_00988	MPGCEFDH_01732	EMLHLPPP_01687	CMMKNNBM_01303	BEBCDICL_00424	JJHNNGDM_01809	MIKJKMGH_00439	OHKOANCB_01922	HHOHIPGL_00204	KIGMIAMF_00201	PFIDBENL_00438	HJOIHEIF_00426	HKDGGHAM_00438	KCFCPCJG_03150	JBLLBHIA_00424	JLBDBLJE_00288	ODIEHOAI_00288	OBCEHLOK_01103	LBHLPMOJ_01318	KMEICMGN_01072	PIBJFFPJ_01498	MKMDODBG_01049	JCMDAKMG_02585	LOMBOFOJ_00201	PNOEFCON_02182	OPBJBMII_00965	PIJHAKBD_00199	IAEPNGOP_00901
tpx_2		putative thiol peroxidase	48	48	1	1	6866				518	518	518	EEOABMNO_01698	AJGAFMDA_04075	IBJCNMFN_00643	BBMKDBAA_03109	FENECDNO_00199	BFEGIENF_00212	IMLJGFOD_01032	PKKBODMO_00521	MOFEGBOE_00990	MPGCEFDH_01734	EMLHLPPP_01685	CMMKNNBM_01304	BEBCDICL_00426	JJHNNGDM_01807	MIKJKMGH_00440	OHKOANCB_01921	HHOHIPGL_00202	KIGMIAMF_00199	PFIDBENL_00439	HJOIHEIF_00427	HKDGGHAM_00439	KCFCPCJG_03148	JBLLBHIA_00426	JLBDBLJE_00287	ODIEHOAI_00287	OBCEHLOK_01105	LBHLPMOJ_01320	KMEICMGN_01073	PIBJFFPJ_01496	MKMDODBG_01051	JCMDAKMG_02583	LOMBOFOJ_00199	PNOEFCON_02180	OPBJBMII_00966	PIJHAKBD_00197	IAEPNGOP_00899
group_1971		hypothetical protein	48	48	1	1	6863				758	845	817	EEOABMNO_01701	AJGAFMDA_04071	IBJCNMFN_00646	BBMKDBAA_03112	FENECDNO_00196	BFEGIENF_00209	IMLJGFOD_01035	PKKBODMO_00518	MOFEGBOE_00993	MPGCEFDH_01737	EMLHLPPP_01682	CMMKNNBM_01307	BEBCDICL_00429	JJHNNGDM_01804	MIKJKMGH_00443	OHKOANCB_01918	HHOHIPGL_00199	KIGMIAMF_00196	PFIDBENL_00442	HJOIHEIF_00430	HKDGGHAM_00442	KCFCPCJG_03144	JBLLBHIA_00429	JLBDBLJE_00284	ODIEHOAI_00284	OBCEHLOK_01108	LBHLPMOJ_01323	KMEICMGN_01076	PIBJFFPJ_01493	MKMDODBG_01054	JCMDAKMG_02579	LOMBOFOJ_00196	PNOEFCON_02177	OPBJBMII_00969	PIJHAKBD_00194	IAEPNGOP_00896
ygdR_1		putative lipoprotein YgdR	48	48	1	1	6858				236	236	236	EEOABMNO_01704	AJGAFMDA_02448	IBJCNMFN_00649	BBMKDBAA_03115	FENECDNO_00193	BFEGIENF_00206	IMLJGFOD_01038	PKKBODMO_00515	MOFEGBOE_00996	MPGCEFDH_01740	EMLHLPPP_01679	CMMKNNBM_01310	BEBCDICL_00432	JJHNNGDM_01801	MIKJKMGH_00446	OHKOANCB_01915	HHOHIPGL_00195	KIGMIAMF_00193	PFIDBENL_00445	HJOIHEIF_00433	HKDGGHAM_00445	KCFCPCJG_03141	JBLLBHIA_00432	JLBDBLJE_00281	ODIEHOAI_00281	OBCEHLOK_01111	LBHLPMOJ_01326	KMEICMGN_01079	PIBJFFPJ_01490	MKMDODBG_01057	JCMDAKMG_02576	LOMBOFOJ_00193	PNOEFCON_02174	OPBJBMII_00972	PIJHAKBD_00191	IAEPNGOP_00893
group_1973		hypothetical protein	48	48	1	1	6853				929	929	929	EEOABMNO_01709	AJGAFMDA_02443	IBJCNMFN_00654	BBMKDBAA_03120	FENECDNO_00188	BFEGIENF_00201	IMLJGFOD_01043	PKKBODMO_00510	MOFEGBOE_01001	MPGCEFDH_01745	EMLHLPPP_01674	CMMKNNBM_01315	BEBCDICL_00437	JJHNNGDM_01796	MIKJKMGH_00451	OHKOANCB_01910	HHOHIPGL_00190	KIGMIAMF_00188	PFIDBENL_00450	HJOIHEIF_00438	HKDGGHAM_00450	KCFCPCJG_03136	JBLLBHIA_00437	JLBDBLJE_00276	ODIEHOAI_00276	OBCEHLOK_01116	LBHLPMOJ_01331	KMEICMGN_01084	PIBJFFPJ_01485	MKMDODBG_01062	JCMDAKMG_02571	LOMBOFOJ_00188	PNOEFCON_02169	OPBJBMII_00977	PIJHAKBD_00186	IAEPNGOP_00888
ydiV_2		Putative anti-FlhC(2)FlhD(4) factor YdiV	48	48	1	1	6834				707	707	707	EEOABMNO_01729	AJGAFMDA_02424	IBJCNMFN_00677	BBMKDBAA_03139	FENECDNO_00165	BFEGIENF_00178	IMLJGFOD_01062	PKKBODMO_00491	MOFEGBOE_01020	MPGCEFDH_01768	EMLHLPPP_01651	CMMKNNBM_00386	BEBCDICL_00456	JJHNNGDM_01777	MIKJKMGH_00470	OHKOANCB_01891	HHOHIPGL_00167	KIGMIAMF_00165	PFIDBENL_00469	HJOIHEIF_00457	HKDGGHAM_00469	KCFCPCJG_03117	JBLLBHIA_00456	JLBDBLJE_00257	ODIEHOAI_00257	OBCEHLOK_01139	LBHLPMOJ_01897	KMEICMGN_01103	PIBJFFPJ_01462	MKMDODBG_01085	JCMDAKMG_02552	LOMBOFOJ_00165	PNOEFCON_02147	OPBJBMII_03274	PIJHAKBD_00167	IAEPNGOP_00865
group_1975		hypothetical protein	48	48	1	1	6823				326	326	326	EEOABMNO_01738	AJGAFMDA_02415	IBJCNMFN_00686	BBMKDBAA_03148	FENECDNO_00156	BFEGIENF_00168	IMLJGFOD_01071	PKKBODMO_00482	MOFEGBOE_01029	MPGCEFDH_01777	EMLHLPPP_01641	CMMKNNBM_00395	BEBCDICL_00465	JJHNNGDM_03640	MIKJKMGH_00480	OHKOANCB_01882	HHOHIPGL_00158	KIGMIAMF_00156	PFIDBENL_00478	HJOIHEIF_00467	HKDGGHAM_00479	KCFCPCJG_03108	JBLLBHIA_00465	JLBDBLJE_00248	ODIEHOAI_00248	OBCEHLOK_01148	LBHLPMOJ_01888	KMEICMGN_01112	PIBJFFPJ_01452	MKMDODBG_01094	JCMDAKMG_02543	LOMBOFOJ_00156	PNOEFCON_02136	OPBJBMII_03283	PIJHAKBD_00158	IAEPNGOP_00856
topA_1		DNA topoisomerase 1	48	48	1	1	6814				446	2597	2552	EEOABMNO_01747	AJGAFMDA_02405	IBJCNMFN_00695	BBMKDBAA_03157	FENECDNO_00147	BFEGIENF_00159	IMLJGFOD_01080	PKKBODMO_00473	MOFEGBOE_01039	MPGCEFDH_01786	EMLHLPPP_01632	CMMKNNBM_00404	BEBCDICL_00475	JJHNNGDM_01611	MIKJKMGH_00489	OHKOANCB_01873	HHOHIPGL_00149	KIGMIAMF_00147	PFIDBENL_00487	HJOIHEIF_00476	HKDGGHAM_00488	KCFCPCJG_03099	JBLLBHIA_00475	JLBDBLJE_00239	ODIEHOAI_00239	OBCEHLOK_01157	LBHLPMOJ_01879	KMEICMGN_01121	PIBJFFPJ_01443	MKMDODBG_01103	JCMDAKMG_02533	LOMBOFOJ_00147	PNOEFCON_02127	OPBJBMII_03292	PIJHAKBD_00149	IAEPNGOP_00847
group_1977		hypothetical protein	48	48	1	1	6798				437	506	504	EEOABMNO_01762	AJGAFMDA_02390	IBJCNMFN_00710	BBMKDBAA_03172	FENECDNO_00132	BFEGIENF_00144	IMLJGFOD_01095	PKKBODMO_00458	MOFEGBOE_01054	MPGCEFDH_01801	EMLHLPPP_01617	CMMKNNBM_00419	BEBCDICL_03897	JJHNNGDM_01596	MIKJKMGH_00504	OHKOANCB_01858	HHOHIPGL_00134	KIGMIAMF_00132	PFIDBENL_00502	HJOIHEIF_00491	HKDGGHAM_00503	KCFCPCJG_03084	JBLLBHIA_00490	JLBDBLJE_00224	ODIEHOAI_00224	OBCEHLOK_01172	LBHLPMOJ_01864	KMEICMGN_01136	PIBJFFPJ_01428	MKMDODBG_01118	JCMDAKMG_02518	LOMBOFOJ_00132	PNOEFCON_02112	OPBJBMII_03307	PIJHAKBD_00134	IAEPNGOP_00832
group_1978		hypothetical protein	48	48	1	1	6787				329	329	329	EEOABMNO_01773	AJGAFMDA_02379	IBJCNMFN_00721	BBMKDBAA_03183	FENECDNO_00121	BFEGIENF_00133	IMLJGFOD_01106	PKKBODMO_00447	MOFEGBOE_01065	MPGCEFDH_01812	EMLHLPPP_01606	CMMKNNBM_00430	BEBCDICL_03908	JJHNNGDM_01585	MIKJKMGH_00515	OHKOANCB_01847	HHOHIPGL_00123	KIGMIAMF_00121	PFIDBENL_00513	HJOIHEIF_00502	HKDGGHAM_00514	KCFCPCJG_03073	JBLLBHIA_00501	JLBDBLJE_00213	ODIEHOAI_00213	OBCEHLOK_01183	LBHLPMOJ_01853	KMEICMGN_01147	PIBJFFPJ_01417	MKMDODBG_01129	JCMDAKMG_02507	LOMBOFOJ_00121	PNOEFCON_02101	OPBJBMII_03318	PIJHAKBD_00123	IAEPNGOP_00821
oppB		Oligopeptide transport system permease protein OppB	48	48	1	1	6782				920	1043	927	EEOABMNO_01778	AJGAFMDA_02374	IBJCNMFN_00726	BBMKDBAA_03188	FENECDNO_00116	BFEGIENF_00128	IMLJGFOD_01111	PKKBODMO_00442	MOFEGBOE_01070	MPGCEFDH_01817	EMLHLPPP_01601	CMMKNNBM_00435	BEBCDICL_03913	JJHNNGDM_01580	MIKJKMGH_00520	OHKOANCB_01842	HHOHIPGL_00118	KIGMIAMF_00116	PFIDBENL_00518	HJOIHEIF_00507	HKDGGHAM_00519	KCFCPCJG_03068	JBLLBHIA_00506	JLBDBLJE_00208	ODIEHOAI_00208	OBCEHLOK_01188	LBHLPMOJ_01848	KMEICMGN_01152	PIBJFFPJ_01412	MKMDODBG_01134	JCMDAKMG_02502	LOMBOFOJ_00116	PNOEFCON_02096	OPBJBMII_03323	PIJHAKBD_00118	IAEPNGOP_00816
group_1980		putative NTE family protein	48	48	1	1	6774				686	896	891	EEOABMNO_01786	AJGAFMDA_03879	IBJCNMFN_00734	BBMKDBAA_03196	FENECDNO_00108	BFEGIENF_00120	IMLJGFOD_01119	PKKBODMO_00434	MOFEGBOE_01078	MPGCEFDH_01825	EMLHLPPP_01593	CMMKNNBM_00443	BEBCDICL_03921	JJHNNGDM_01572	MIKJKMGH_00528	OHKOANCB_01834	HHOHIPGL_00110	KIGMIAMF_00108	PFIDBENL_00526	HJOIHEIF_00515	HKDGGHAM_00527	KCFCPCJG_03060	JBLLBHIA_00514	JLBDBLJE_00200	ODIEHOAI_00200	OBCEHLOK_01196	LBHLPMOJ_01840	KMEICMGN_01160	PIBJFFPJ_01404	MKMDODBG_01142	JCMDAKMG_02494	LOMBOFOJ_00108	PNOEFCON_02088	OPBJBMII_03331	PIJHAKBD_00110	IAEPNGOP_00808
narX_1		Nitrate/nitrite sensor protein NarX	48	48	1	1	6762				1634	1796	1772	EEOABMNO_01797	AJGAFMDA_03889	IBJCNMFN_00744	BBMKDBAA_03206	FENECDNO_00098	BFEGIENF_00110	IMLJGFOD_03726	PKKBODMO_00423	MOFEGBOE_01088	MPGCEFDH_01835	EMLHLPPP_01583	CMMKNNBM_00454	BEBCDICL_03930	JJHNNGDM_01562	MIKJKMGH_03992	OHKOANCB_01823	HHOHIPGL_00100	KIGMIAMF_00098	PFIDBENL_00537	HJOIHEIF_00526	HKDGGHAM_00538	KCFCPCJG_03050	JBLLBHIA_00524	JLBDBLJE_00189	ODIEHOAI_00189	OBCEHLOK_01206	LBHLPMOJ_01830	KMEICMGN_01171	PIBJFFPJ_01394	MKMDODBG_01152	JCMDAKMG_02484	LOMBOFOJ_00098	PNOEFCON_02078	OPBJBMII_03342	PIJHAKBD_00100	IAEPNGOP_00798
chaB		Putative cation transport regulator ChaB	48	48	1	1	6758				227	230	229	EEOABMNO_01801	AJGAFMDA_04235	IBJCNMFN_00748	BBMKDBAA_03574	FENECDNO_00094	BFEGIENF_00106	IMLJGFOD_03730	PKKBODMO_00419	MOFEGBOE_03847	MPGCEFDH_01839	EMLHLPPP_01579	CMMKNNBM_00458	BEBCDICL_02668	JJHNNGDM_03789	MIKJKMGH_03988	OHKOANCB_01819	HHOHIPGL_00096	KIGMIAMF_00094	PFIDBENL_00541	HJOIHEIF_00530	HKDGGHAM_00542	KCFCPCJG_03919	JBLLBHIA_03861	JLBDBLJE_00185	ODIEHOAI_00185	OBCEHLOK_01210	LBHLPMOJ_01826	KMEICMGN_01175	PIBJFFPJ_01390	MKMDODBG_01156	JCMDAKMG_03730	LOMBOFOJ_00094	PNOEFCON_02074	OPBJBMII_03346	PIJHAKBD_00094	IAEPNGOP_00794
group_1983		hypothetical protein	48	48	1	1	6717				137	137	137	EEOABMNO_01841	AJGAFMDA_02665	IBJCNMFN_00788	BBMKDBAA_03614	FENECDNO_00054	BFEGIENF_00065	IMLJGFOD_03770	PKKBODMO_00379	MOFEGBOE_03887	MPGCEFDH_01879	EMLHLPPP_01538	CMMKNNBM_02986	BEBCDICL_02708	JJHNNGDM_02403	MIKJKMGH_03948	OHKOANCB_02483	HHOHIPGL_00056	KIGMIAMF_00054	PFIDBENL_00581	HJOIHEIF_00570	HKDGGHAM_00582	KCFCPCJG_03959	JBLLBHIA_03901	JLBDBLJE_00145	ODIEHOAI_00145	OBCEHLOK_01250	LBHLPMOJ_01786	KMEICMGN_01215	PIBJFFPJ_01349	MKMDODBG_01196	JCMDAKMG_03770	LOMBOFOJ_00054	PNOEFCON_02016	OPBJBMII_03386	PIJHAKBD_00054	IAEPNGOP_00754
rnd		Ribonuclease D	48	48	1	1	6709				1115	1172	1125	EEOABMNO_01848	AJGAFMDA_02672	IBJCNMFN_00795	BBMKDBAA_03621	FENECDNO_00047	BFEGIENF_00057	IMLJGFOD_03777	PKKBODMO_00372	MOFEGBOE_03894	MPGCEFDH_01886	EMLHLPPP_01530	CMMKNNBM_02993	BEBCDICL_02715	JJHNNGDM_02396	MIKJKMGH_03941	OHKOANCB_02490	HHOHIPGL_00049	KIGMIAMF_00047	PFIDBENL_00588	HJOIHEIF_00577	HKDGGHAM_00589	KCFCPCJG_03966	JBLLBHIA_03908	JLBDBLJE_00138	ODIEHOAI_00138	OBCEHLOK_01257	LBHLPMOJ_01779	KMEICMGN_01222	PIBJFFPJ_01341	MKMDODBG_01203	JCMDAKMG_03777	LOMBOFOJ_00047	PNOEFCON_02008	OPBJBMII_03393	PIJHAKBD_00047	IAEPNGOP_00747
group_1985		hypothetical protein	48	48	1	1	6673				191	191	191	EEOABMNO_01882	AJGAFMDA_02706	IBJCNMFN_00828	BBMKDBAA_03759	FENECDNO_00013	BFEGIENF_00023	IMLJGFOD_02981	PKKBODMO_03047	MOFEGBOE_03973	MPGCEFDH_01920	EMLHLPPP_01496	CMMKNNBM_01993	BEBCDICL_02749	JJHNNGDM_03997	MIKJKMGH_03240	OHKOANCB_02523	HHOHIPGL_00015	KIGMIAMF_00013	PFIDBENL_04258	HJOIHEIF_03685	HKDGGHAM_03039	KCFCPCJG_03517	JBLLBHIA_03987	JLBDBLJE_00104	ODIEHOAI_00104	OBCEHLOK_01291	LBHLPMOJ_01745	KMEICMGN_03526	PIBJFFPJ_01307	MKMDODBG_01237	JCMDAKMG_03988	LOMBOFOJ_00013	PNOEFCON_01974	OPBJBMII_03426	PIJHAKBD_00013	IAEPNGOP_00713
group_1987		hypothetical protein	48	48	1	1	6670				164	164	164	EEOABMNO_01885	AJGAFMDA_02708	IBJCNMFN_00831	BBMKDBAA_03757	FENECDNO_00010	BFEGIENF_00020	IMLJGFOD_02984	PKKBODMO_03050	MOFEGBOE_03971	MPGCEFDH_01923	EMLHLPPP_01493	CMMKNNBM_01996	BEBCDICL_02751	JJHNNGDM_03995	MIKJKMGH_03237	OHKOANCB_02526	HHOHIPGL_00012	KIGMIAMF_00010	PFIDBENL_04261	HJOIHEIF_03682	HKDGGHAM_03042	KCFCPCJG_03515	JBLLBHIA_03985	JLBDBLJE_00101	ODIEHOAI_00101	OBCEHLOK_01294	LBHLPMOJ_01742	KMEICMGN_03529	PIBJFFPJ_01304	MKMDODBG_01240	JCMDAKMG_03990	LOMBOFOJ_00010	PNOEFCON_01971	OPBJBMII_03429	PIJHAKBD_00011	IAEPNGOP_00710
group_1991		hypothetical protein	48	48	1	1	6496				224	353	350	EEOABMNO_01905	AJGAFMDA_02336	IBJCNMFN_03189	BBMKDBAA_03749	FENECDNO_03404	BFEGIENF_03692	IMLJGFOD_03004	PKKBODMO_03070	MOFEGBOE_03963	MPGCEFDH_04026	EMLHLPPP_01472	CMMKNNBM_00942	BEBCDICL_02759	JJHNNGDM_02794	MIKJKMGH_03217	OHKOANCB_04413	HHOHIPGL_01312	KIGMIAMF_03488	PFIDBENL_02308	HJOIHEIF_02830	HKDGGHAM_03062	KCFCPCJG_03448	JBLLBHIA_03977	JLBDBLJE_00081	ODIEHOAI_00081	OBCEHLOK_01315	LBHLPMOJ_01723	KMEICMGN_03549	PIBJFFPJ_03119	MKMDODBG_01681	JCMDAKMG_03886	LOMBOFOJ_02730	PNOEFCON_03872	OPBJBMII_03449	PIJHAKBD_04168	IAEPNGOP_03544
group_1992		hypothetical protein	48	48	1	1	6505				242	290	289	EEOABMNO_01914	AJGAFMDA_02345	IBJCNMFN_03198	BBMKDBAA_03740	FENECDNO_03395	BFEGIENF_03683	IMLJGFOD_03013	PKKBODMO_03079	MOFEGBOE_03954	MPGCEFDH_04017	EMLHLPPP_01463	CMMKNNBM_00933	BEBCDICL_02768	JJHNNGDM_02785	MIKJKMGH_03208	OHKOANCB_04404	HHOHIPGL_01303	KIGMIAMF_03479	PFIDBENL_02299	HJOIHEIF_02839	HKDGGHAM_03071	KCFCPCJG_03439	JBLLBHIA_03968	JLBDBLJE_00072	ODIEHOAI_00072	OBCEHLOK_01324	LBHLPMOJ_01714	KMEICMGN_03558	PIBJFFPJ_03110	MKMDODBG_01672	JCMDAKMG_03895	LOMBOFOJ_02721	PNOEFCON_03881	OPBJBMII_03458	PIJHAKBD_04177	IAEPNGOP_03535
group_1993		hypothetical protein	48	48	1	1	6527				173	818	603	EEOABMNO_01936	AJGAFMDA_02367	IBJCNMFN_03219	BBMKDBAA_03719	FENECDNO_03374	BFEGIENF_03662	IMLJGFOD_03035	PKKBODMO_03101	MOFEGBOE_03933	MPGCEFDH_03996	EMLHLPPP_01442	CMMKNNBM_00911	BEBCDICL_02789	JJHNNGDM_04058	MIKJKMGH_03186	OHKOANCB_03393	HHOHIPGL_01282	KIGMIAMF_03458	PFIDBENL_02277	HJOIHEIF_02861	HKDGGHAM_03093	KCFCPCJG_03417	JBLLBHIA_03947	JLBDBLJE_00051	ODIEHOAI_00051	OBCEHLOK_01345	LBHLPMOJ_01693	KMEICMGN_03580	PIBJFFPJ_03089	MKMDODBG_01651	JCMDAKMG_03917	LOMBOFOJ_02700	PNOEFCON_03902	OPBJBMII_03480	PIJHAKBD_04198	IAEPNGOP_03514
cutC_2		Copper homeostasis protein CutC	48	48	1	1	6410				746	746	746	EEOABMNO_01940	AJGAFMDA_03786	IBJCNMFN_03223	BBMKDBAA_01115	FENECDNO_03370	BFEGIENF_03658	IMLJGFOD_03039	PKKBODMO_03105	MOFEGBOE_03717	MPGCEFDH_03992	EMLHLPPP_01438	CMMKNNBM_00907	BEBCDICL_03576	JJHNNGDM_03457	MIKJKMGH_03182	OHKOANCB_03389	HHOHIPGL_01278	KIGMIAMF_03454	PFIDBENL_02273	HJOIHEIF_02865	HKDGGHAM_03097	KCFCPCJG_03788	JBLLBHIA_03730	JLBDBLJE_00047	ODIEHOAI_00047	OBCEHLOK_01349	LBHLPMOJ_01689	KMEICMGN_03584	PIBJFFPJ_03085	MKMDODBG_01647	JCMDAKMG_03455	LOMBOFOJ_02696	PNOEFCON_03906	OPBJBMII_03484	PIJHAKBD_03081	IAEPNGOP_03510
otsB		Trehalose-6-phosphate phosphatase	48	48	1	1	6387				803	902	899	EEOABMNO_01961	AJGAFMDA_02956	IBJCNMFN_03245	BBMKDBAA_01136	FENECDNO_03348	BFEGIENF_03636	IMLJGFOD_03060	PKKBODMO_03127	MOFEGBOE_03696	MPGCEFDH_03970	EMLHLPPP_01416	CMMKNNBM_00886	BEBCDICL_03554	JJHNNGDM_02737	MIKJKMGH_03161	OHKOANCB_03368	HHOHIPGL_01256	KIGMIAMF_03432	PFIDBENL_02252	HJOIHEIF_02886	HKDGGHAM_03118	KCFCPCJG_03767	JBLLBHIA_03709	JLBDBLJE_00026	ODIEHOAI_00026	OBCEHLOK_01371	LBHLPMOJ_01667	KMEICMGN_03605	PIBJFFPJ_03063	MKMDODBG_01625	JCMDAKMG_03434	LOMBOFOJ_02674	PNOEFCON_03928	OPBJBMII_03505	PIJHAKBD_03103	IAEPNGOP_03488
group_1998		hypothetical protein	48	48	1	1	6380				239	239	239	EEOABMNO_01968	AJGAFMDA_02951	IBJCNMFN_03251	BBMKDBAA_01142	FENECDNO_03342	BFEGIENF_03630	IMLJGFOD_03067	PKKBODMO_03134	MOFEGBOE_03690	MPGCEFDH_03964	EMLHLPPP_01410	CMMKNNBM_00879	BEBCDICL_03548	JJHNNGDM_02742	MIKJKMGH_03154	OHKOANCB_03362	HHOHIPGL_01250	KIGMIAMF_03426	PFIDBENL_02245	HJOIHEIF_02893	HKDGGHAM_03125	KCFCPCJG_03762	JBLLBHIA_03704	JLBDBLJE_00020	ODIEHOAI_00020	OBCEHLOK_01377	LBHLPMOJ_01661	KMEICMGN_03612	PIBJFFPJ_03057	MKMDODBG_01619	JCMDAKMG_03429	LOMBOFOJ_02668	PNOEFCON_03934	OPBJBMII_03512	PIJHAKBD_03108	IAEPNGOP_03482
group_1999		hypothetical protein	48	48	1	1	6377				191	326	323	EEOABMNO_01971	AJGAFMDA_02948	IBJCNMFN_03254	BBMKDBAA_01145	FENECDNO_03339	BFEGIENF_03627	IMLJGFOD_03070	PKKBODMO_03137	MOFEGBOE_03687	MPGCEFDH_03961	EMLHLPPP_01407	CMMKNNBM_00876	BEBCDICL_03545	JJHNNGDM_02745	MIKJKMGH_03151	OHKOANCB_03359	HHOHIPGL_01247	KIGMIAMF_03423	PFIDBENL_02242	HJOIHEIF_02896	HKDGGHAM_03128	KCFCPCJG_03759	JBLLBHIA_03701	JLBDBLJE_00017	ODIEHOAI_00017	OBCEHLOK_01380	LBHLPMOJ_01658	KMEICMGN_03615	PIBJFFPJ_03054	MKMDODBG_01616	JCMDAKMG_03426	LOMBOFOJ_02665	PNOEFCON_03937	OPBJBMII_03515	PIJHAKBD_03111	IAEPNGOP_03479
artM_2		Arginine transport ATP-binding protein ArtM	48	48	1	1	6366				296	752	742	EEOABMNO_01982	AJGAFMDA_02937	IBJCNMFN_03265	BBMKDBAA_01156	FENECDNO_03328	BFEGIENF_03616	IMLJGFOD_03081	PKKBODMO_03148	MOFEGBOE_03676	MPGCEFDH_03950	EMLHLPPP_01396	CMMKNNBM_00865	BEBCDICL_03534	JJHNNGDM_02756	MIKJKMGH_03140	OHKOANCB_03348	HHOHIPGL_01236	KIGMIAMF_03412	PFIDBENL_02231	HJOIHEIF_02907	HKDGGHAM_03139	KCFCPCJG_03748	JBLLBHIA_03690	JLBDBLJE_00006	ODIEHOAI_00006	OBCEHLOK_01391	LBHLPMOJ_01647	KMEICMGN_03626	PIBJFFPJ_03043	MKMDODBG_01605	JCMDAKMG_03415	LOMBOFOJ_02654	PNOEFCON_03948	OPBJBMII_03525	PIJHAKBD_03122	IAEPNGOP_03468
fliD		Flagellar hook-associated protein 2	48	48	1	1	6358				1403	1403	1403	EEOABMNO_01991	AJGAFMDA_02929	IBJCNMFN_03273	BBMKDBAA_01164	FENECDNO_03320	BFEGIENF_03608	IMLJGFOD_04506	PKKBODMO_04459	MOFEGBOE_03668	MPGCEFDH_02566	EMLHLPPP_03003	CMMKNNBM_03974	BEBCDICL_03526	JJHNNGDM_02764	MIKJKMGH_04424	OHKOANCB_04044	HHOHIPGL_01228	KIGMIAMF_03404	PFIDBENL_04395	HJOIHEIF_04186	HKDGGHAM_04057	KCFCPCJG_03740	JBLLBHIA_03682	JLBDBLJE_01475	ODIEHOAI_03142	OBCEHLOK_01399	LBHLPMOJ_01639	KMEICMGN_04306	PIBJFFPJ_03035	MKMDODBG_01597	JCMDAKMG_03407	LOMBOFOJ_02646	PNOEFCON_02602	OPBJBMII_04209	PIJHAKBD_03130	IAEPNGOP_03460
fliE		Flagellar hook-basal body complex protein FliE	48	48	1	1	6347				314	314	314	EEOABMNO_01998	AJGAFMDA_03647	IBJCNMFN_03281	BBMKDBAA_01171	FENECDNO_03312	BFEGIENF_03600	IMLJGFOD_04513	PKKBODMO_04452	MOFEGBOE_02390	MPGCEFDH_02558	EMLHLPPP_03011	CMMKNNBM_03967	BEBCDICL_04095	JJHNNGDM_03037	MIKJKMGH_04431	OHKOANCB_04051	HHOHIPGL_01220	KIGMIAMF_03396	PFIDBENL_04388	HJOIHEIF_04193	HKDGGHAM_04064	KCFCPCJG_01190	JBLLBHIA_02197	JLBDBLJE_01482	ODIEHOAI_03149	OBCEHLOK_01407	LBHLPMOJ_01631	KMEICMGN_04313	PIBJFFPJ_03027	MKMDODBG_01589	JCMDAKMG_04173	LOMBOFOJ_02638	PNOEFCON_02610	OPBJBMII_04216	PIJHAKBD_03137	IAEPNGOP_03452
fliO		Flagellar protein FliO	48	48	1	1	6337				377	377	377	EEOABMNO_02008	AJGAFMDA_03637	IBJCNMFN_03291	BBMKDBAA_01181	FENECDNO_03302	BFEGIENF_03590	IMLJGFOD_03819	PKKBODMO_04442	MOFEGBOE_02380	MPGCEFDH_02548	EMLHLPPP_03021	CMMKNNBM_02339	BEBCDICL_04085	JJHNNGDM_03027	MIKJKMGH_04441	OHKOANCB_04061	HHOHIPGL_01210	KIGMIAMF_03386	PFIDBENL_04378	HJOIHEIF_04203	HKDGGHAM_04074	KCFCPCJG_01200	JBLLBHIA_02187	JLBDBLJE_01492	ODIEHOAI_03159	OBCEHLOK_01417	LBHLPMOJ_01621	KMEICMGN_04323	PIBJFFPJ_03017	MKMDODBG_01579	JCMDAKMG_04163	LOMBOFOJ_02628	PNOEFCON_02620	OPBJBMII_04226	PIJHAKBD_03147	IAEPNGOP_03442
tsr_2		Methyl-accepting chemotaxis protein I	48	48	1	1	3101				1577	1643	1640	EEOABMNO_03622	AJGAFMDA_00121	IBJCNMFN_02866	BBMKDBAA_02589	FENECDNO_01303	BFEGIENF_02440	IMLJGFOD_03358	PKKBODMO_02172	MOFEGBOE_01989	MPGCEFDH_01250	EMLHLPPP_00119	CMMKNNBM_04448	BEBCDICL_03093	JJHNNGDM_00095	MIKJKMGH_01688	OHKOANCB_01010	HHOHIPGL_01890	KIGMIAMF_02999	PFIDBENL_01156	HJOIHEIF_02013	HKDGGHAM_03157	KCFCPCJG_00757	JBLLBHIA_01795	JLBDBLJE_02565	ODIEHOAI_01983	OBCEHLOK_02573	LBHLPMOJ_02140	KMEICMGN_02796	PIBJFFPJ_02255	MKMDODBG_02739	JCMDAKMG_01470	LOMBOFOJ_02011	PNOEFCON_01658	OPBJBMII_02075	PIJHAKBD_01098	IAEPNGOP_03054
group_2010		tRNA-Ser(cga)	48	48	1	1	6316				89	89	89	EEOABMNO_02084	AJGAFMDA_01304	IBJCNMFN_03311	BBMKDBAA_03316	FENECDNO_03282	BFEGIENF_03570	IMLJGFOD_02742	PKKBODMO_03476	MOFEGBOE_03207	MPGCEFDH_02528	EMLHLPPP_03041	CMMKNNBM_01874	BEBCDICL_02238	JJHNNGDM_03655	MIKJKMGH_02452	OHKOANCB_03070	HHOHIPGL_02917	KIGMIAMF_03366	PFIDBENL_02205	HJOIHEIF_04047	HKDGGHAM_03482	KCFCPCJG_02140	JBLLBHIA_02805	JLBDBLJE_01512	ODIEHOAI_03179	OBCEHLOK_01437	LBHLPMOJ_01601	KMEICMGN_01850	PIBJFFPJ_02997	MKMDODBG_01501	JCMDAKMG_01578	LOMBOFOJ_02608	PNOEFCON_02641	OPBJBMII_02408	PIJHAKBD_03412	IAEPNGOP_03422
erfK		putative L,D-transpeptidase ErfK/SrfK	48	48	1	1	6306				671	929	923	EEOABMNO_02098	AJGAFMDA_02262	IBJCNMFN_03334	BBMKDBAA_03397	FENECDNO_03865	BFEGIENF_03547	IMLJGFOD_02728	PKKBODMO_03490	MOFEGBOE_03178	MPGCEFDH_02505	EMLHLPPP_03064	CMMKNNBM_01888	BEBCDICL_02083	JJHNNGDM_02888	MIKJKMGH_02466	OHKOANCB_03084	HHOHIPGL_02940	KIGMIAMF_03343	PFIDBENL_02191	HJOIHEIF_04033	HKDGGHAM_03496	KCFCPCJG_02169	JBLLBHIA_02834	JLBDBLJE_01526	ODIEHOAI_03193	OBCEHLOK_01460	LBHLPMOJ_01578	KMEICMGN_01836	PIBJFFPJ_02974	MKMDODBG_01477	JCMDAKMG_01607	LOMBOFOJ_02585	PNOEFCON_02664	OPBJBMII_02394	PIJHAKBD_03439	IAEPNGOP_03399
cobS		Adenosylcobinamide-GDP ribazoletransferase	48	48	1	1	6302				743	743	743	EEOABMNO_02100	AJGAFMDA_02260	IBJCNMFN_03336	BBMKDBAA_03395	FENECDNO_03863	BFEGIENF_03545	IMLJGFOD_02726	PKKBODMO_03492	MOFEGBOE_03176	MPGCEFDH_02503	EMLHLPPP_03066	CMMKNNBM_01890	BEBCDICL_02081	JJHNNGDM_02890	MIKJKMGH_02468	OHKOANCB_03086	HHOHIPGL_02942	KIGMIAMF_03341	PFIDBENL_02189	HJOIHEIF_04031	HKDGGHAM_03498	KCFCPCJG_02171	JBLLBHIA_02836	JLBDBLJE_01528	ODIEHOAI_03195	OBCEHLOK_01462	LBHLPMOJ_01576	KMEICMGN_01834	PIBJFFPJ_02972	MKMDODBG_01475	JCMDAKMG_01609	LOMBOFOJ_02583	PNOEFCON_02666	OPBJBMII_02392	PIJHAKBD_03441	IAEPNGOP_03397
cbiO		Cobalt import ATP-binding protein CbiO	48	48	1	1	6299				815	815	815	EEOABMNO_02103	AJGAFMDA_02257	IBJCNMFN_03339	BBMKDBAA_03392	FENECDNO_03860	BFEGIENF_03542	IMLJGFOD_02723	PKKBODMO_03495	MOFEGBOE_03173	MPGCEFDH_02500	EMLHLPPP_03069	CMMKNNBM_01893	BEBCDICL_02078	JJHNNGDM_02893	MIKJKMGH_02471	OHKOANCB_03089	HHOHIPGL_02945	KIGMIAMF_03338	PFIDBENL_02186	HJOIHEIF_04028	HKDGGHAM_03501	KCFCPCJG_02174	JBLLBHIA_02839	JLBDBLJE_01531	ODIEHOAI_03198	OBCEHLOK_01465	LBHLPMOJ_01573	KMEICMGN_01831	PIBJFFPJ_02969	MKMDODBG_01472	JCMDAKMG_01612	LOMBOFOJ_02580	PNOEFCON_02669	OPBJBMII_02389	PIJHAKBD_03444	IAEPNGOP_03394
cbiC		Cobalt-precorrin-8 methylmutase	48	48	1	1	6286				632	632	632	EEOABMNO_02116	AJGAFMDA_02244	IBJCNMFN_03352	BBMKDBAA_03379	FENECDNO_03847	BFEGIENF_03529	IMLJGFOD_02710	PKKBODMO_03508	MOFEGBOE_03160	MPGCEFDH_02487	EMLHLPPP_03082	CMMKNNBM_01906	BEBCDICL_02065	JJHNNGDM_02906	MIKJKMGH_02484	OHKOANCB_03102	HHOHIPGL_02958	KIGMIAMF_03325	PFIDBENL_02173	HJOIHEIF_04015	HKDGGHAM_03514	KCFCPCJG_02187	JBLLBHIA_02852	JLBDBLJE_01544	ODIEHOAI_03211	OBCEHLOK_01478	LBHLPMOJ_01560	KMEICMGN_01818	PIBJFFPJ_02956	MKMDODBG_01459	JCMDAKMG_01625	LOMBOFOJ_02567	PNOEFCON_02682	OPBJBMII_02376	PIJHAKBD_03457	IAEPNGOP_03381
pduE		Propanediol dehydratase small subunit	48	48	1	1	6277				365	521	517	EEOABMNO_02125	AJGAFMDA_02235	IBJCNMFN_03361	BBMKDBAA_03370	FENECDNO_03838	BFEGIENF_03520	IMLJGFOD_02701	PKKBODMO_03517	MOFEGBOE_03151	MPGCEFDH_02478	EMLHLPPP_03091	CMMKNNBM_04670	BEBCDICL_02056	JJHNNGDM_03370	MIKJKMGH_02493	OHKOANCB_03111	HHOHIPGL_02967	KIGMIAMF_03316	PFIDBENL_02164	HJOIHEIF_03534	HKDGGHAM_03523	KCFCPCJG_02196	JBLLBHIA_02861	JLBDBLJE_01553	ODIEHOAI_03220	OBCEHLOK_01487	LBHLPMOJ_01551	KMEICMGN_01809	PIBJFFPJ_02947	MKMDODBG_01450	JCMDAKMG_01634	LOMBOFOJ_02558	PNOEFCON_02691	OPBJBMII_02367	PIJHAKBD_03466	IAEPNGOP_03372
ccmK1		Carbon dioxide-concentrating mechanism protein CcmK	48	48	1	1	6272				461	461	461	EEOABMNO_02129	AJGAFMDA_02231	IBJCNMFN_03365	BBMKDBAA_03366	FENECDNO_03834	BFEGIENF_03516	IMLJGFOD_02697	PKKBODMO_03521	MOFEGBOE_03147	MPGCEFDH_02474	EMLHLPPP_03095	CMMKNNBM_04625	BEBCDICL_02052	JJHNNGDM_03374	MIKJKMGH_02497	OHKOANCB_03115	HHOHIPGL_02971	KIGMIAMF_03312	PFIDBENL_02160	HJOIHEIF_03538	HKDGGHAM_03527	KCFCPCJG_02200	JBLLBHIA_02865	JLBDBLJE_01557	ODIEHOAI_03224	OBCEHLOK_01491	LBHLPMOJ_01547	KMEICMGN_01805	PIBJFFPJ_02943	MKMDODBG_01446	JCMDAKMG_01638	LOMBOFOJ_02554	PNOEFCON_02695	OPBJBMII_02363	PIJHAKBD_03470	IAEPNGOP_03368
pduL		Phosphate propanoyltransferase	48	48	1	1	6271				632	632	632	EEOABMNO_02130	AJGAFMDA_02230	IBJCNMFN_03366	BBMKDBAA_03365	FENECDNO_03833	BFEGIENF_03515	IMLJGFOD_02696	PKKBODMO_03522	MOFEGBOE_03146	MPGCEFDH_02473	EMLHLPPP_03096	CMMKNNBM_04626	BEBCDICL_02051	JJHNNGDM_03375	MIKJKMGH_02498	OHKOANCB_03116	HHOHIPGL_02972	KIGMIAMF_03311	PFIDBENL_02159	HJOIHEIF_03539	HKDGGHAM_03528	KCFCPCJG_02201	JBLLBHIA_02866	JLBDBLJE_01558	ODIEHOAI_03225	OBCEHLOK_01492	LBHLPMOJ_01546	KMEICMGN_01804	PIBJFFPJ_02942	MKMDODBG_01445	JCMDAKMG_01639	LOMBOFOJ_02553	PNOEFCON_02696	OPBJBMII_02362	PIJHAKBD_03471	IAEPNGOP_03367
adhE_3		Aldehyde-alcohol dehydrogenase	48	48	1	1	6266				1112	1112	1112	EEOABMNO_02135	AJGAFMDA_02225	IBJCNMFN_03371	BBMKDBAA_03360	FENECDNO_03828	BFEGIENF_03510	IMLJGFOD_02691	PKKBODMO_03527	MOFEGBOE_03141	MPGCEFDH_02468	EMLHLPPP_03101	CMMKNNBM_03979	BEBCDICL_02046	JJHNNGDM_03380	MIKJKMGH_02503	OHKOANCB_03121	HHOHIPGL_02977	KIGMIAMF_03306	PFIDBENL_02154	HJOIHEIF_03544	HKDGGHAM_03533	KCFCPCJG_02206	JBLLBHIA_02871	JLBDBLJE_01563	ODIEHOAI_03230	OBCEHLOK_01497	LBHLPMOJ_01541	KMEICMGN_01799	PIBJFFPJ_02937	MKMDODBG_01440	JCMDAKMG_01644	LOMBOFOJ_02548	PNOEFCON_02701	OPBJBMII_02357	PIJHAKBD_03476	IAEPNGOP_03362
pduX		L-threonine kinase	48	48	1	1	6260				833	902	900	EEOABMNO_02141	AJGAFMDA_02219	IBJCNMFN_03377	BBMKDBAA_03354	FENECDNO_03822	BFEGIENF_03504	IMLJGFOD_02685	PKKBODMO_03533	MOFEGBOE_03135	MPGCEFDH_02462	EMLHLPPP_03107	CMMKNNBM_03985	BEBCDICL_02040	JJHNNGDM_03386	MIKJKMGH_02509	OHKOANCB_03127	HHOHIPGL_02983	KIGMIAMF_03300	PFIDBENL_02148	HJOIHEIF_03550	HKDGGHAM_03539	KCFCPCJG_02212	JBLLBHIA_02877	JLBDBLJE_01569	ODIEHOAI_03236	OBCEHLOK_01503	LBHLPMOJ_01535	KMEICMGN_01793	PIBJFFPJ_02931	MKMDODBG_01434	JCMDAKMG_01650	LOMBOFOJ_02542	PNOEFCON_02707	OPBJBMII_02351	PIJHAKBD_03482	IAEPNGOP_03356
psrA		Polysulfide reductase chain A	48	48	1	1	6253				2129	2276	2272	EEOABMNO_02148	AJGAFMDA_02212	IBJCNMFN_03384	BBMKDBAA_03347	FENECDNO_03815	BFEGIENF_03497	IMLJGFOD_02678	PKKBODMO_03540	MOFEGBOE_03128	MPGCEFDH_02455	EMLHLPPP_03114	CMMKNNBM_03992	BEBCDICL_02033	JJHNNGDM_03393	MIKJKMGH_02516	OHKOANCB_03134	HHOHIPGL_02990	KIGMIAMF_03293	PFIDBENL_02141	HJOIHEIF_03557	HKDGGHAM_03546	KCFCPCJG_02219	JBLLBHIA_02884	JLBDBLJE_01576	ODIEHOAI_03243	OBCEHLOK_01510	LBHLPMOJ_01528	KMEICMGN_01786	PIBJFFPJ_02924	MKMDODBG_01427	JCMDAKMG_01657	LOMBOFOJ_02535	PNOEFCON_02714	OPBJBMII_02344	PIJHAKBD_03489	IAEPNGOP_03349
group_2026		hypothetical protein	48	48	1	1	6164				1202	1202	1202	EEOABMNO_02216	AJGAFMDA_03992	IBJCNMFN_03453	BBMKDBAA_02941	FENECDNO_04265	BFEGIENF_03427	IMLJGFOD_04322	PKKBODMO_02713	MOFEGBOE_03318	MPGCEFDH_02386	EMLHLPPP_03183	CMMKNNBM_04145	BEBCDICL_01983	JJHNNGDM_02329	MIKJKMGH_02585	OHKOANCB_01165	HHOHIPGL_03059	KIGMIAMF_03224	PFIDBENL_02073	HJOIHEIF_01423	HKDGGHAM_02683	KCFCPCJG_03401	JBLLBHIA_03368	JLBDBLJE_01644	ODIEHOAI_03312	OBCEHLOK_01579	LBHLPMOJ_01459	KMEICMGN_01718	PIBJFFPJ_02855	MKMDODBG_01358	JCMDAKMG_03086	LOMBOFOJ_02466	PNOEFCON_02783	OPBJBMII_02276	PIJHAKBD_03277	IAEPNGOP_03280
group_2027		hypothetical protein	48	48	1	1	6118				335	335	335	EEOABMNO_02222	AJGAFMDA_03998	IBJCNMFN_03468	BBMKDBAA_02935	FENECDNO_03597	BFEGIENF_03412	IMLJGFOD_04329	PKKBODMO_02707	MOFEGBOE_03324	MPGCEFDH_02370	EMLHLPPP_03199	CMMKNNBM_04165	BEBCDICL_01977	JJHNNGDM_02323	MIKJKMGH_02591	OHKOANCB_01159	HHOHIPGL_03076	KIGMIAMF_03209	PFIDBENL_02067	HJOIHEIF_01417	HKDGGHAM_02677	KCFCPCJG_03395	JBLLBHIA_03362	JLBDBLJE_01650	ODIEHOAI_03318	OBCEHLOK_01596	LBHLPMOJ_01442	KMEICMGN_01712	PIBJFFPJ_02840	MKMDODBG_01342	JCMDAKMG_03080	LOMBOFOJ_03872	PNOEFCON_02798	OPBJBMII_02270	PIJHAKBD_03271	IAEPNGOP_03264
yehR_1		putative lipoprotein YehR	48	48	1	1	6097				530	530	530	EEOABMNO_02240	AJGAFMDA_02716	IBJCNMFN_03486	BBMKDBAA_02918	FENECDNO_03579	BFEGIENF_03394	IMLJGFOD_03204	PKKBODMO_02689	MOFEGBOE_03341	MPGCEFDH_02352	EMLHLPPP_03217	CMMKNNBM_03914	BEBCDICL_01960	JJHNNGDM_03614	MIKJKMGH_02609	OHKOANCB_01141	HHOHIPGL_03094	KIGMIAMF_03191	PFIDBENL_02049	HJOIHEIF_01399	HKDGGHAM_02659	KCFCPCJG_03377	JBLLBHIA_03345	JLBDBLJE_01668	ODIEHOAI_03579	OBCEHLOK_01614	LBHLPMOJ_01424	KMEICMGN_01694	PIBJFFPJ_02822	MKMDODBG_01324	JCMDAKMG_03062	LOMBOFOJ_03890	PNOEFCON_02817	OPBJBMII_02252	PIJHAKBD_03253	IAEPNGOP_03246
tsr_1		Methyl-accepting chemotaxis protein I	48	48	1	1	3679				389	1661	1626	EEOABMNO_04570	AJGAFMDA_00876	IBJCNMFN_01826	BBMKDBAA_01652	FENECDNO_01671	BFEGIENF_02867	IMLJGFOD_01246	PKKBODMO_00102	MOFEGBOE_00305	MPGCEFDH_01970	EMLHLPPP_02384	CMMKNNBM_00024	BEBCDICL_01458	JJHNNGDM_01363	MIKJKMGH_01129	OHKOANCB_00815	HHOHIPGL_00894	KIGMIAMF_02452	PFIDBENL_01417	HJOIHEIF_02701	HKDGGHAM_01683	KCFCPCJG_00260	JBLLBHIA_00788	JLBDBLJE_01253	ODIEHOAI_02343	OBCEHLOK_02943	LBHLPMOJ_02509	KMEICMGN_01491	PIBJFFPJ_02634	MKMDODBG_02387	JCMDAKMG_00306	LOMBOFOJ_03463	PNOEFCON_02311	OPBJBMII_01692	PIJHAKBD_01637	IAEPNGOP_01683
group_2030		hypothetical protein	48	48	1	1	6092			Hypothetical protein with no hits to refseq/uniprot/clusters/cdd/tigrfams/pfam overlapping another protein with hits	107	107	107	EEOABMNO_02245	AJGAFMDA_02721	IBJCNMFN_03491	BBMKDBAA_02913	FENECDNO_03574	BFEGIENF_03389	IMLJGFOD_03209	PKKBODMO_02684	MOFEGBOE_03346	MPGCEFDH_02347	EMLHLPPP_03222	CMMKNNBM_03919	BEBCDICL_01955	JJHNNGDM_03609	MIKJKMGH_02614	OHKOANCB_01136	HHOHIPGL_03099	KIGMIAMF_03186	PFIDBENL_02044	HJOIHEIF_01394	HKDGGHAM_02654	KCFCPCJG_03372	JBLLBHIA_03340	JLBDBLJE_01673	ODIEHOAI_03584	OBCEHLOK_01619	LBHLPMOJ_01419	KMEICMGN_01689	PIBJFFPJ_02817	MKMDODBG_01319	JCMDAKMG_03057	LOMBOFOJ_03895	PNOEFCON_02822	OPBJBMII_02247	PIJHAKBD_03248	IAEPNGOP_03241
yehX		Glycine betaine uptake system ATP-binding protein YehX	48	48	1	1	6090				476	947	937	EEOABMNO_02247	AJGAFMDA_02723	IBJCNMFN_03493	BBMKDBAA_02911	FENECDNO_03572	BFEGIENF_03387	IMLJGFOD_03211	PKKBODMO_02682	MOFEGBOE_03348	MPGCEFDH_02345	EMLHLPPP_03224	CMMKNNBM_03921	BEBCDICL_01953	JJHNNGDM_03607	MIKJKMGH_02616	OHKOANCB_01134	HHOHIPGL_03101	KIGMIAMF_03184	PFIDBENL_02042	HJOIHEIF_01392	HKDGGHAM_02652	KCFCPCJG_03370	JBLLBHIA_03338	JLBDBLJE_01675	ODIEHOAI_03586	OBCEHLOK_01621	LBHLPMOJ_01417	KMEICMGN_01687	PIBJFFPJ_02815	MKMDODBG_01317	JCMDAKMG_03055	LOMBOFOJ_03897	PNOEFCON_02824	OPBJBMII_02245	PIJHAKBD_03246	IAEPNGOP_03239
srpC		Solvent efflux pump outer membrane protein SrpC	48	48	1	1	6081				1436	1466	1436	EEOABMNO_02256	AJGAFMDA_02732	IBJCNMFN_03502	BBMKDBAA_02902	FENECDNO_03563	BFEGIENF_03378	IMLJGFOD_03220	PKKBODMO_02673	MOFEGBOE_03357	MPGCEFDH_02336	EMLHLPPP_03233	CMMKNNBM_04118	BEBCDICL_01944	JJHNNGDM_03598	MIKJKMGH_02625	OHKOANCB_01125	HHOHIPGL_03110	KIGMIAMF_03175	PFIDBENL_02033	HJOIHEIF_01383	HKDGGHAM_02643	KCFCPCJG_03361	JBLLBHIA_03329	JLBDBLJE_01684	ODIEHOAI_03595	OBCEHLOK_01630	LBHLPMOJ_01408	KMEICMGN_01678	PIBJFFPJ_02806	MKMDODBG_01308	JCMDAKMG_03046	LOMBOFOJ_03906	PNOEFCON_02833	OPBJBMII_02236	PIJHAKBD_03237	IAEPNGOP_03230
serB_2		Phosphoserine phosphatase	48	48	1	1	6055				887	887	887	EEOABMNO_02280	AJGAFMDA_02756	IBJCNMFN_03526	BBMKDBAA_02878	FENECDNO_03539	BFEGIENF_03354	IMLJGFOD_03245	PKKBODMO_02649	MOFEGBOE_03381	MPGCEFDH_02312	EMLHLPPP_03257	CMMKNNBM_02121	BEBCDICL_01920	JJHNNGDM_02922	MIKJKMGH_02649	OHKOANCB_01101	HHOHIPGL_03134	KIGMIAMF_03151	PFIDBENL_02009	HJOIHEIF_01359	HKDGGHAM_02619	KCFCPCJG_03337	JBLLBHIA_03305	JLBDBLJE_01709	ODIEHOAI_03619	OBCEHLOK_01654	LBHLPMOJ_01384	KMEICMGN_01654	PIBJFFPJ_02782	MKMDODBG_01284	JCMDAKMG_03022	LOMBOFOJ_03930	PNOEFCON_02857	OPBJBMII_02212	PIJHAKBD_02507	IAEPNGOP_03206
uhpC_1		Membrane sensor protein UhpC	48	48	1	1	6054				1160	1322	1318	EEOABMNO_02281	AJGAFMDA_02757	IBJCNMFN_03527	BBMKDBAA_02877	FENECDNO_03538	BFEGIENF_03353	IMLJGFOD_03246	PKKBODMO_02648	MOFEGBOE_03382	MPGCEFDH_02311	EMLHLPPP_03258	CMMKNNBM_02120	BEBCDICL_01513	JJHNNGDM_02923	MIKJKMGH_02650	OHKOANCB_01100	HHOHIPGL_03135	KIGMIAMF_03150	PFIDBENL_02008	HJOIHEIF_01358	HKDGGHAM_02618	KCFCPCJG_03336	JBLLBHIA_03304	JLBDBLJE_01710	ODIEHOAI_03620	OBCEHLOK_01655	LBHLPMOJ_01383	KMEICMGN_01653	PIBJFFPJ_02781	MKMDODBG_01283	JCMDAKMG_03021	LOMBOFOJ_03931	PNOEFCON_02858	OPBJBMII_02211	PIJHAKBD_02508	IAEPNGOP_03205
group_2035		hypothetical protein	48	48	1	1	6042				665	665	665	EEOABMNO_02292	AJGAFMDA_02768	IBJCNMFN_03537	BBMKDBAA_02866	FENECDNO_03527	BFEGIENF_03342	IMLJGFOD_03257	PKKBODMO_02637	MOFEGBOE_03393	MPGCEFDH_02300	EMLHLPPP_03269	CMMKNNBM_02109	BEBCDICL_01525	JJHNNGDM_02935	MIKJKMGH_02661	OHKOANCB_01089	HHOHIPGL_03145	KIGMIAMF_03140	PFIDBENL_01997	HJOIHEIF_01347	HKDGGHAM_02607	KCFCPCJG_03325	JBLLBHIA_03293	JLBDBLJE_01721	ODIEHOAI_03631	OBCEHLOK_01666	LBHLPMOJ_01372	KMEICMGN_01642	PIBJFFPJ_02770	MKMDODBG_01272	JCMDAKMG_03010	LOMBOFOJ_03941	PNOEFCON_02870	OPBJBMII_02200	PIJHAKBD_02519	IAEPNGOP_03195
yejB		Inner membrane ABC transporter permease protein YejB	48	48	1	1	6034				935	1094	1090	EEOABMNO_02300	AJGAFMDA_03921	IBJCNMFN_03545	BBMKDBAA_02858	FENECDNO_03519	BFEGIENF_03334	IMLJGFOD_03265	PKKBODMO_02629	MOFEGBOE_03401	MPGCEFDH_02292	EMLHLPPP_03277	CMMKNNBM_03620	BEBCDICL_01533	JJHNNGDM_03420	MIKJKMGH_02669	OHKOANCB_01081	HHOHIPGL_03153	KIGMIAMF_03132	PFIDBENL_01989	HJOIHEIF_01339	HKDGGHAM_02599	KCFCPCJG_03317	JBLLBHIA_03285	JLBDBLJE_01729	ODIEHOAI_03639	OBCEHLOK_01674	LBHLPMOJ_01364	KMEICMGN_01634	PIBJFFPJ_02762	MKMDODBG_01264	JCMDAKMG_03002	LOMBOFOJ_03949	PNOEFCON_02878	OPBJBMII_02192	PIJHAKBD_02527	IAEPNGOP_03187
psaC		Photosystem I iron-sulfur center	48	48	1	1	1548				566	695	692	EEOABMNO_02341	AJGAFMDA_04377	IBJCNMFN_03564	BBMKDBAA_00414	FENECDNO_02468	BFEGIENF_02983	IMLJGFOD_04617	PKKBODMO_01705	MOFEGBOE_01095	MPGCEFDH_03481	EMLHLPPP_00365	CMMKNNBM_04618	BEBCDICL_01560	JJHNNGDM_04196	MIKJKMGH_02366	OHKOANCB_04361	HHOHIPGL_01648	KIGMIAMF_03501	PFIDBENL_02705	HJOIHEIF_02572	HKDGGHAM_02398	KCFCPCJG_03603	JBLLBHIA_00901	JLBDBLJE_03134	ODIEHOAI_01883	OBCEHLOK_03329	LBHLPMOJ_02992	KMEICMGN_02528	PIBJFFPJ_01675	MKMDODBG_03871	JCMDAKMG_03270	LOMBOFOJ_02133	PNOEFCON_01088	OPBJBMII_02643	PIJHAKBD_03077	IAEPNGOP_02810
nudI		Nucleoside triphosphatase NudI	48	48	1	1	1587				425	425	425	EEOABMNO_02378	AJGAFMDA_03104	IBJCNMFN_03596	BBMKDBAA_00446	FENECDNO_02500	BFEGIENF_03015	IMLJGFOD_02123	PKKBODMO_01668	MOFEGBOE_01128	MPGCEFDH_03449	EMLHLPPP_00397	CMMKNNBM_01680	BEBCDICL_01597	JJHNNGDM_02377	MIKJKMGH_02328	OHKOANCB_00740	HHOHIPGL_01615	KIGMIAMF_03533	PFIDBENL_02742	HJOIHEIF_02535	HKDGGHAM_02361	KCFCPCJG_03570	JBLLBHIA_00934	JLBDBLJE_03097	ODIEHOAI_01846	OBCEHLOK_03297	LBHLPMOJ_03024	KMEICMGN_02491	PIBJFFPJ_01707	MKMDODBG_03903	JCMDAKMG_03237	LOMBOFOJ_02165	PNOEFCON_01120	OPBJBMII_02606	PIJHAKBD_03045	IAEPNGOP_02778
pmrD		Signal transduction protein PmrD	48	48	1	1	1596				257	257	257	EEOABMNO_02387	AJGAFMDA_03095	IBJCNMFN_03605	BBMKDBAA_00455	FENECDNO_02509	BFEGIENF_03024	IMLJGFOD_02113	PKKBODMO_01659	MOFEGBOE_01137	MPGCEFDH_03440	EMLHLPPP_00406	CMMKNNBM_01689	BEBCDICL_01606	JJHNNGDM_02368	MIKJKMGH_02319	OHKOANCB_00731	HHOHIPGL_01606	KIGMIAMF_03542	PFIDBENL_02751	HJOIHEIF_02526	HKDGGHAM_02352	KCFCPCJG_03561	JBLLBHIA_00943	JLBDBLJE_03088	ODIEHOAI_01837	OBCEHLOK_03288	LBHLPMOJ_03033	KMEICMGN_02482	PIBJFFPJ_01716	MKMDODBG_03912	JCMDAKMG_03228	LOMBOFOJ_02174	PNOEFCON_01129	OPBJBMII_02597	PIJHAKBD_03036	IAEPNGOP_02769
menE		2-succinylbenzoate--CoA ligase	48	48	1	1	1597				656	1367	1352	EEOABMNO_02388	AJGAFMDA_03094	IBJCNMFN_03606	BBMKDBAA_00456	FENECDNO_02510	BFEGIENF_03025	IMLJGFOD_02112	PKKBODMO_01658	MOFEGBOE_01138	MPGCEFDH_03439	EMLHLPPP_00407	CMMKNNBM_01690	BEBCDICL_01607	JJHNNGDM_02367	MIKJKMGH_02318	OHKOANCB_00730	HHOHIPGL_01605	KIGMIAMF_03543	PFIDBENL_02752	HJOIHEIF_02525	HKDGGHAM_02351	KCFCPCJG_03560	JBLLBHIA_00944	JLBDBLJE_03087	ODIEHOAI_01836	OBCEHLOK_03287	LBHLPMOJ_03034	KMEICMGN_02481	PIBJFFPJ_01717	MKMDODBG_03913	JCMDAKMG_03227	LOMBOFOJ_02175	PNOEFCON_01130	OPBJBMII_02596	PIJHAKBD_03035	IAEPNGOP_02768
menH		2-succinyl-6-hydroxy-2,4-cyclohexadiene-1-carboxylate synthase	48	48	1	1	1601				758	758	758	EEOABMNO_02391	AJGAFMDA_03091	IBJCNMFN_03609	BBMKDBAA_00459	FENECDNO_02513	BFEGIENF_03028	IMLJGFOD_02109	PKKBODMO_01655	MOFEGBOE_01141	MPGCEFDH_03436	EMLHLPPP_00410	CMMKNNBM_01196	BEBCDICL_01610	JJHNNGDM_02364	MIKJKMGH_02315	OHKOANCB_00726	HHOHIPGL_01602	KIGMIAMF_03546	PFIDBENL_02755	HJOIHEIF_02522	HKDGGHAM_02348	KCFCPCJG_03557	JBLLBHIA_00947	JLBDBLJE_03084	ODIEHOAI_01833	OBCEHLOK_03284	LBHLPMOJ_03037	KMEICMGN_02478	PIBJFFPJ_01720	MKMDODBG_03916	JCMDAKMG_03224	LOMBOFOJ_02178	PNOEFCON_01133	OPBJBMII_02593	PIJHAKBD_03032	IAEPNGOP_02765
rbn_2		Ribonuclease BN	48	48	1	1	1606				779	917	862	EEOABMNO_02396	AJGAFMDA_03086	IBJCNMFN_03614	BBMKDBAA_00464	FENECDNO_02518	BFEGIENF_03033	IMLJGFOD_02104	PKKBODMO_01650	MOFEGBOE_01146	MPGCEFDH_03431	EMLHLPPP_00415	CMMKNNBM_01191	BEBCDICL_01615	JJHNNGDM_02359	MIKJKMGH_02310	OHKOANCB_00721	HHOHIPGL_01597	KIGMIAMF_03551	PFIDBENL_02760	HJOIHEIF_02517	HKDGGHAM_02343	KCFCPCJG_03552	JBLLBHIA_00952	JLBDBLJE_03079	ODIEHOAI_01828	OBCEHLOK_03279	LBHLPMOJ_03042	KMEICMGN_02473	PIBJFFPJ_01725	MKMDODBG_03921	JCMDAKMG_03219	LOMBOFOJ_02183	PNOEFCON_01138	OPBJBMII_02588	PIJHAKBD_03027	IAEPNGOP_02760
cheV		Chemotaxis protein CheV	48	48	1	1	1608				1001	1004	1003	EEOABMNO_02397	AJGAFMDA_03085	IBJCNMFN_03615	BBMKDBAA_00465	FENECDNO_02519	BFEGIENF_03034	IMLJGFOD_02103	PKKBODMO_01649	MOFEGBOE_01147	MPGCEFDH_03430	EMLHLPPP_00416	CMMKNNBM_01190	BEBCDICL_01616	JJHNNGDM_02358	MIKJKMGH_02309	OHKOANCB_00720	HHOHIPGL_01596	KIGMIAMF_03552	PFIDBENL_02761	HJOIHEIF_02516	HKDGGHAM_02342	KCFCPCJG_03551	JBLLBHIA_00953	JLBDBLJE_03078	ODIEHOAI_01827	OBCEHLOK_03278	LBHLPMOJ_03043	KMEICMGN_02472	PIBJFFPJ_01726	MKMDODBG_03922	JCMDAKMG_03218	LOMBOFOJ_02184	PNOEFCON_01139	OPBJBMII_02587	PIJHAKBD_03026	IAEPNGOP_02759
dedD		Cell division protein DedD	48	48	1	1	1656				407	674	668	EEOABMNO_02446	AJGAFMDA_00715	IBJCNMFN_03663	BBMKDBAA_00513	FENECDNO_02567	BFEGIENF_03082	IMLJGFOD_02054	PKKBODMO_01600	MOFEGBOE_01195	MPGCEFDH_03382	EMLHLPPP_00464	CMMKNNBM_01141	BEBCDICL_01664	JJHNNGDM_01079	MIKJKMGH_02260	OHKOANCB_00671	HHOHIPGL_01548	KIGMIAMF_03600	PFIDBENL_02810	HJOIHEIF_01855	HKDGGHAM_02293	KCFCPCJG_02010	JBLLBHIA_01001	JLBDBLJE_03029	ODIEHOAI_01778	OBCEHLOK_03230	LBHLPMOJ_03091	KMEICMGN_02423	PIBJFFPJ_01774	MKMDODBG_03970	JCMDAKMG_02964	LOMBOFOJ_02232	PNOEFCON_01187	OPBJBMII_02538	PIJHAKBD_02978	IAEPNGOP_02711
folC		Dihydrofolate synthase/folylpolyglutamate synthase	48	48	1	1	1657				521	1268	1252	EEOABMNO_02447	AJGAFMDA_00716	IBJCNMFN_03664	BBMKDBAA_00514	FENECDNO_02568	BFEGIENF_03083	IMLJGFOD_02053	PKKBODMO_01599	MOFEGBOE_01196	MPGCEFDH_03381	EMLHLPPP_00465	CMMKNNBM_04696	BEBCDICL_01665	JJHNNGDM_01078	MIKJKMGH_02259	OHKOANCB_00670	HHOHIPGL_01547	KIGMIAMF_03601	PFIDBENL_02811	HJOIHEIF_01854	HKDGGHAM_02292	KCFCPCJG_02009	JBLLBHIA_01002	JLBDBLJE_03028	ODIEHOAI_01777	OBCEHLOK_03229	LBHLPMOJ_03092	KMEICMGN_02422	PIBJFFPJ_01775	MKMDODBG_03971	JCMDAKMG_02963	LOMBOFOJ_02233	PNOEFCON_01188	OPBJBMII_02537	PIJHAKBD_02977	IAEPNGOP_02710
garP		putative galactarate transporter	48	48	1	1	1668				869	1178	1171	EEOABMNO_02454	AJGAFMDA_00723	IBJCNMFN_03671	BBMKDBAA_00521	FENECDNO_02575	BFEGIENF_03090	IMLJGFOD_02046	PKKBODMO_01592	MOFEGBOE_01203	MPGCEFDH_03374	EMLHLPPP_00472	CMMKNNBM_04417	BEBCDICL_01672	JJHNNGDM_01071	MIKJKMGH_02252	OHKOANCB_00663	HHOHIPGL_01540	KIGMIAMF_03608	PFIDBENL_02818	HJOIHEIF_01847	HKDGGHAM_02285	KCFCPCJG_02002	JBLLBHIA_01009	JLBDBLJE_03021	ODIEHOAI_01770	OBCEHLOK_03222	LBHLPMOJ_03099	KMEICMGN_02415	PIBJFFPJ_01782	MKMDODBG_03978	JCMDAKMG_02956	LOMBOFOJ_02240	PNOEFCON_01195	OPBJBMII_02530	PIJHAKBD_02970	IAEPNGOP_02703
group_2055		hypothetical protein	48	48	1	1	1669				194	518	443	EEOABMNO_02458	AJGAFMDA_00726	IBJCNMFN_03672	BBMKDBAA_00524	FENECDNO_02576	BFEGIENF_03094	IMLJGFOD_02042	PKKBODMO_01588	MOFEGBOE_01206	MPGCEFDH_03354	EMLHLPPP_00476	CMMKNNBM_04515	BEBCDICL_01675	JJHNNGDM_01068	MIKJKMGH_02248	OHKOANCB_00659	HHOHIPGL_01539	KIGMIAMF_03609	PFIDBENL_02822	HJOIHEIF_01843	HKDGGHAM_02281	KCFCPCJG_01999	JBLLBHIA_01012	JLBDBLJE_03017	ODIEHOAI_01766	OBCEHLOK_03221	LBHLPMOJ_03100	KMEICMGN_02411	PIBJFFPJ_01786	MKMDODBG_03979	JCMDAKMG_02953	LOMBOFOJ_02241	PNOEFCON_01199	OPBJBMII_02526	PIJHAKBD_02967	IAEPNGOP_02702
group_2056		hypothetical protein	48	48	1	1	1712				113	113	113	EEOABMNO_02484	AJGAFMDA_00752	IBJCNMFN_03698	BBMKDBAA_00550	FENECDNO_02602	BFEGIENF_03120	IMLJGFOD_02016	PKKBODMO_01562	MOFEGBOE_01232	MPGCEFDH_03328	EMLHLPPP_00502	CMMKNNBM_02958	BEBCDICL_01701	JJHNNGDM_00211	MIKJKMGH_02222	OHKOANCB_00633	HHOHIPGL_01513	KIGMIAMF_03635	PFIDBENL_02848	HJOIHEIF_01817	HKDGGHAM_02255	KCFCPCJG_01973	JBLLBHIA_01038	JLBDBLJE_02991	ODIEHOAI_01740	OBCEHLOK_03195	LBHLPMOJ_03126	KMEICMGN_02385	PIBJFFPJ_01812	MKMDODBG_03463	JCMDAKMG_02927	LOMBOFOJ_02267	PNOEFCON_01225	OPBJBMII_02500	PIJHAKBD_03529	IAEPNGOP_02663
yfeO		Putative ion-transport protein YfeO	48	48	1	1	1717				251	1235	1214	EEOABMNO_02488	AJGAFMDA_00756	IBJCNMFN_03708	BBMKDBAA_00554	FENECDNO_02612	BFEGIENF_03124	IMLJGFOD_02012	PKKBODMO_01558	MOFEGBOE_01236	MPGCEFDH_03318	EMLHLPPP_00506	CMMKNNBM_03646	BEBCDICL_01705	JJHNNGDM_00215	MIKJKMGH_02218	OHKOANCB_00629	HHOHIPGL_01503	KIGMIAMF_03645	PFIDBENL_02852	HJOIHEIF_01813	HKDGGHAM_02251	KCFCPCJG_01969	JBLLBHIA_01042	JLBDBLJE_04038	ODIEHOAI_01736	OBCEHLOK_03185	LBHLPMOJ_03136	KMEICMGN_02381	PIBJFFPJ_01816	MKMDODBG_03473	JCMDAKMG_02923	LOMBOFOJ_02277	PNOEFCON_01229	OPBJBMII_02496	PIJHAKBD_03525	IAEPNGOP_02653
zipA		Cell division protein ZipA	48	48	1	1	1742				452	986	963	EEOABMNO_02513	AJGAFMDA_00781	IBJCNMFN_03733	BBMKDBAA_00579	FENECDNO_02637	BFEGIENF_03149	IMLJGFOD_01987	PKKBODMO_01533	MOFEGBOE_01261	MPGCEFDH_04298	EMLHLPPP_00531	CMMKNNBM_03621	BEBCDICL_01730	JJHNNGDM_00240	MIKJKMGH_02194	OHKOANCB_00603	HHOHIPGL_01478	KIGMIAMF_03670	PFIDBENL_02876	HJOIHEIF_01788	HKDGGHAM_02226	KCFCPCJG_01945	JBLLBHIA_01067	JLBDBLJE_04013	ODIEHOAI_01711	OBCEHLOK_03160	LBHLPMOJ_03161	KMEICMGN_02356	PIBJFFPJ_01841	MKMDODBG_03498	JCMDAKMG_02898	LOMBOFOJ_02302	PNOEFCON_01254	OPBJBMII_02471	PIJHAKBD_01757	IAEPNGOP_02628
group_2059		hypothetical protein	48	48	1	1	1751				719	719	719	EEOABMNO_02522	AJGAFMDA_00790	IBJCNMFN_03742	BBMKDBAA_00588	FENECDNO_02646	BFEGIENF_03158	IMLJGFOD_04013	PKKBODMO_01524	MOFEGBOE_01270	MPGCEFDH_03278	EMLHLPPP_00540	CMMKNNBM_03878	BEBCDICL_01225	JJHNNGDM_00249	MIKJKMGH_02185	OHKOANCB_00594	HHOHIPGL_01469	KIGMIAMF_03679	PFIDBENL_02885	HJOIHEIF_01779	HKDGGHAM_02217	KCFCPCJG_01936	JBLLBHIA_01076	JLBDBLJE_04004	ODIEHOAI_01702	OBCEHLOK_03151	LBHLPMOJ_03170	KMEICMGN_02347	PIBJFFPJ_01850	MKMDODBG_03507	JCMDAKMG_02889	LOMBOFOJ_02311	PNOEFCON_01263	OPBJBMII_02462	PIJHAKBD_01766	IAEPNGOP_02619
cysA_1		Sulfate/thiosulfate import ATP-binding protein CysA	48	48	1	1	1755				1094	1097	1095	EEOABMNO_02526	AJGAFMDA_00793	IBJCNMFN_03745	BBMKDBAA_00591	FENECDNO_02649	BFEGIENF_03162	IMLJGFOD_04017	PKKBODMO_01520	MOFEGBOE_01273	MPGCEFDH_03275	EMLHLPPP_00544	CMMKNNBM_03874	BEBCDICL_01222	JJHNNGDM_00252	MIKJKMGH_02181	OHKOANCB_00590	HHOHIPGL_01466	KIGMIAMF_03682	PFIDBENL_02889	HJOIHEIF_01775	HKDGGHAM_02213	KCFCPCJG_01933	JBLLBHIA_01079	JLBDBLJE_04000	ODIEHOAI_01698	OBCEHLOK_03148	LBHLPMOJ_03173	KMEICMGN_02343	PIBJFFPJ_01854	MKMDODBG_03510	JCMDAKMG_02886	LOMBOFOJ_02314	PNOEFCON_01267	OPBJBMII_02458	PIJHAKBD_01769	IAEPNGOP_02616
hemF		Oxygen-dependent coproporphyrinogen-III oxidase	48	48	1	1	1767				899	926	908	EEOABMNO_02536	AJGAFMDA_00803	IBJCNMFN_03755	BBMKDBAA_00601	FENECDNO_02659	BFEGIENF_03172	IMLJGFOD_04027	PKKBODMO_01510	MOFEGBOE_01283	MPGCEFDH_03265	EMLHLPPP_00554	CMMKNNBM_04408	BEBCDICL_01212	JJHNNGDM_00262	MIKJKMGH_02171	OHKOANCB_00580	HHOHIPGL_01456	KIGMIAMF_03692	PFIDBENL_02900	HJOIHEIF_01765	HKDGGHAM_02203	KCFCPCJG_01923	JBLLBHIA_01089	JLBDBLJE_03990	ODIEHOAI_01688	OBCEHLOK_03138	LBHLPMOJ_03183	KMEICMGN_02333	PIBJFFPJ_01864	MKMDODBG_03521	JCMDAKMG_02876	LOMBOFOJ_02324	PNOEFCON_01277	OPBJBMII_02448	PIJHAKBD_01779	IAEPNGOP_02606
group_2063		hypothetical protein	48	48	1	1	1768				968	1052	1015	EEOABMNO_02539	AJGAFMDA_00804	IBJCNMFN_03756	BBMKDBAA_00602	FENECDNO_02660	BFEGIENF_03174	IMLJGFOD_04030	PKKBODMO_01507	MOFEGBOE_01284	MPGCEFDH_03264	EMLHLPPP_00556	CMMKNNBM_04405	BEBCDICL_01211	JJHNNGDM_00263	MIKJKMGH_02168	OHKOANCB_00577	HHOHIPGL_01455	KIGMIAMF_03693	PFIDBENL_02903	HJOIHEIF_01762	HKDGGHAM_02200	KCFCPCJG_01922	JBLLBHIA_01090	JLBDBLJE_03987	ODIEHOAI_01685	OBCEHLOK_03137	LBHLPMOJ_03184	KMEICMGN_02330	PIBJFFPJ_01866	MKMDODBG_03522	JCMDAKMG_02875	LOMBOFOJ_02325	PNOEFCON_01279	OPBJBMII_02445	PIJHAKBD_01780	IAEPNGOP_02605
eutC		Ethanolamine ammonia-lyase light chain	48	48	1	1	1771				611	896	890	EEOABMNO_02542	AJGAFMDA_00807	IBJCNMFN_03759	BBMKDBAA_00605	FENECDNO_02663	BFEGIENF_03177	IMLJGFOD_04033	PKKBODMO_01504	MOFEGBOE_01287	MPGCEFDH_03261	EMLHLPPP_00559	CMMKNNBM_04402	BEBCDICL_01208	JJHNNGDM_00266	MIKJKMGH_02165	OHKOANCB_00574	HHOHIPGL_01452	KIGMIAMF_03696	PFIDBENL_02906	HJOIHEIF_01759	HKDGGHAM_02197	KCFCPCJG_01919	JBLLBHIA_01093	JLBDBLJE_03984	ODIEHOAI_01682	OBCEHLOK_03134	LBHLPMOJ_03187	KMEICMGN_02327	PIBJFFPJ_01869	MKMDODBG_03525	JCMDAKMG_02872	LOMBOFOJ_02328	PNOEFCON_01282	OPBJBMII_02442	PIJHAKBD_01783	IAEPNGOP_02602
eutD		Ethanolamine utilization protein EutD	48	48	1	1	1780				416	1016	1003	EEOABMNO_02551	AJGAFMDA_00816	IBJCNMFN_03768	BBMKDBAA_00614	FENECDNO_02672	BFEGIENF_03186	IMLJGFOD_04042	PKKBODMO_01495	MOFEGBOE_01296	MPGCEFDH_03252	EMLHLPPP_00568	CMMKNNBM_04583	BEBCDICL_01199	JJHNNGDM_00275	MIKJKMGH_02156	OHKOANCB_00565	HHOHIPGL_01443	KIGMIAMF_03705	PFIDBENL_02915	HJOIHEIF_01750	HKDGGHAM_02188	KCFCPCJG_01910	JBLLBHIA_01102	JLBDBLJE_03975	ODIEHOAI_01673	OBCEHLOK_03125	LBHLPMOJ_03196	KMEICMGN_02318	PIBJFFPJ_01878	MKMDODBG_03534	JCMDAKMG_02863	LOMBOFOJ_02337	PNOEFCON_01291	OPBJBMII_02433	PIJHAKBD_01792	IAEPNGOP_02593
spxA		Regulatory protein Spx	48	48	1	1	1795				356	356	356	EEOABMNO_02567	AJGAFMDA_00831	IBJCNMFN_03783	BBMKDBAA_00629	FENECDNO_02687	BFEGIENF_03201	IMLJGFOD_04460	PKKBODMO_02862	MOFEGBOE_01311	MPGCEFDH_03237	EMLHLPPP_00583	CMMKNNBM_03737	BEBCDICL_01184	JJHNNGDM_00290	MIKJKMGH_02705	OHKOANCB_04229	HHOHIPGL_01428	KIGMIAMF_03720	PFIDBENL_02420	HJOIHEIF_03214	HKDGGHAM_04044	KCFCPCJG_01895	JBLLBHIA_01117	JLBDBLJE_03430	ODIEHOAI_01658	OBCEHLOK_03110	LBHLPMOJ_03211	KMEICMGN_03340	PIBJFFPJ_01893	MKMDODBG_03549	JCMDAKMG_02330	LOMBOFOJ_02352	PNOEFCON_01306	OPBJBMII_03109	PIJHAKBD_01807	IAEPNGOP_02578
purM		Phosphoribosylformylglycinamidine cyclo-ligase	48	48	1	1	1813				1037	1157	1114	EEOABMNO_02584	AJGAFMDA_00850	IBJCNMFN_03802	BBMKDBAA_00648	FENECDNO_02706	BFEGIENF_03220	IMLJGFOD_03801	PKKBODMO_02845	MOFEGBOE_01330	MPGCEFDH_03218	EMLHLPPP_00602	CMMKNNBM_03291	BEBCDICL_01167	JJHNNGDM_00309	MIKJKMGH_02722	OHKOANCB_04503	HHOHIPGL_01409	KIGMIAMF_03739	PFIDBENL_02403	HJOIHEIF_03231	HKDGGHAM_04027	KCFCPCJG_01876	JBLLBHIA_01136	JLBDBLJE_03447	ODIEHOAI_01641	OBCEHLOK_03091	LBHLPMOJ_03230	KMEICMGN_03323	PIBJFFPJ_01912	MKMDODBG_03568	JCMDAKMG_02311	LOMBOFOJ_02371	PNOEFCON_01325	OPBJBMII_03092	PIJHAKBD_01824	IAEPNGOP_02559
group_2068		hypothetical protein	48	48	1	1	1828				173	191	186	EEOABMNO_02589	AJGAFMDA_00855	IBJCNMFN_03807	BBMKDBAA_00653	FENECDNO_04555	BFEGIENF_03225	IMLJGFOD_03796	PKKBODMO_02840	MOFEGBOE_01335	MPGCEFDH_03213	EMLHLPPP_00607	CMMKNNBM_03286	BEBCDICL_01162	JJHNNGDM_00314	MIKJKMGH_02727	OHKOANCB_04508	HHOHIPGL_01404	KIGMIAMF_03744	PFIDBENL_02397	HJOIHEIF_03236	HKDGGHAM_04022	KCFCPCJG_01871	JBLLBHIA_01141	JLBDBLJE_03452	ODIEHOAI_01636	OBCEHLOK_03086	LBHLPMOJ_03235	KMEICMGN_03318	PIBJFFPJ_01917	MKMDODBG_03573	JCMDAKMG_02306	LOMBOFOJ_02376	PNOEFCON_01330	OPBJBMII_03087	PIJHAKBD_01829	IAEPNGOP_02554
guaB		Inosine-5'-monophosphate dehydrogenase	48	48	1	1	1840				755	1466	1451	EEOABMNO_02593	AJGAFMDA_00861	IBJCNMFN_03816	BBMKDBAA_00659	FENECDNO_04564	BFEGIENF_03234	IMLJGFOD_03792	PKKBODMO_02836	MOFEGBOE_01341	MPGCEFDH_03204	EMLHLPPP_00616	CMMKNNBM_03282	BEBCDICL_01156	JJHNNGDM_00320	MIKJKMGH_02731	OHKOANCB_01737	HHOHIPGL_01395	KIGMIAMF_03753	PFIDBENL_02393	HJOIHEIF_03240	HKDGGHAM_04018	KCFCPCJG_01865	JBLLBHIA_01147	JLBDBLJE_03456	ODIEHOAI_01632	OBCEHLOK_03077	LBHLPMOJ_03244	KMEICMGN_03314	PIBJFFPJ_01926	MKMDODBG_03582	JCMDAKMG_02300	LOMBOFOJ_02385	PNOEFCON_01339	OPBJBMII_03083	PIJHAKBD_01835	IAEPNGOP_02545
pbpC		Penicillin-binding protein 1C	48	48	1	1	6913				212	2315	2227	EEOABMNO_02614	AJGAFMDA_01547	IBJCNMFN_03836	BBMKDBAA_00679	FENECDNO_03425	BFEGIENF_03254	IMLJGFOD_04574	PKKBODMO_02815	MOFEGBOE_01361	MPGCEFDH_03184	EMLHLPPP_00637	CMMKNNBM_04590	BEBCDICL_01136	JJHNNGDM_02040	MIKJKMGH_02752	OHKOANCB_01757	HHOHIPGL_01376	KIGMIAMF_03773	PFIDBENL_02372	HJOIHEIF_03793	HKDGGHAM_03793	KCFCPCJG_01845	JBLLBHIA_01167	JLBDBLJE_03476	ODIEHOAI_01612	OBCEHLOK_03928	LBHLPMOJ_03913	KMEICMGN_03293	PIBJFFPJ_01946	MKMDODBG_03602	JCMDAKMG_02280	LOMBOFOJ_02405	PNOEFCON_01361	OPBJBMII_03062	PIJHAKBD_01855	IAEPNGOP_02525
hscA		Chaperone protein HscA	48	48	1	1	6923				395	1850	1819	EEOABMNO_02624	AJGAFMDA_01557	IBJCNMFN_03846	BBMKDBAA_00689	FENECDNO_03435	BFEGIENF_03264	IMLJGFOD_03710	PKKBODMO_02805	MOFEGBOE_01371	MPGCEFDH_03174	EMLHLPPP_00647	CMMKNNBM_04296	BEBCDICL_01126	JJHNNGDM_02030	MIKJKMGH_02760	OHKOANCB_01767	HHOHIPGL_01366	KIGMIAMF_03783	PFIDBENL_02362	HJOIHEIF_03783	HKDGGHAM_03783	KCFCPCJG_01835	JBLLBHIA_01177	JLBDBLJE_03486	ODIEHOAI_01602	OBCEHLOK_03918	LBHLPMOJ_03903	KMEICMGN_03283	PIBJFFPJ_01956	MKMDODBG_03610	JCMDAKMG_02270	LOMBOFOJ_02415	PNOEFCON_01371	OPBJBMII_03052	PIJHAKBD_01865	IAEPNGOP_02515
rtxA		hypothetical protein	48	48	1	1	6931				878	878	878	EEOABMNO_02632	AJGAFMDA_01565	IBJCNMFN_03854	BBMKDBAA_00697	FENECDNO_03443	BFEGIENF_03272	IMLJGFOD_03702	PKKBODMO_02797	MOFEGBOE_01379	MPGCEFDH_03166	EMLHLPPP_00655	CMMKNNBM_01606	BEBCDICL_01118	JJHNNGDM_02022	MIKJKMGH_02768	OHKOANCB_01775	HHOHIPGL_01358	KIGMIAMF_03791	PFIDBENL_02354	HJOIHEIF_03775	HKDGGHAM_03775	KCFCPCJG_01827	JBLLBHIA_01185	JLBDBLJE_03494	ODIEHOAI_01594	OBCEHLOK_03910	LBHLPMOJ_03895	KMEICMGN_03275	PIBJFFPJ_01964	MKMDODBG_03618	JCMDAKMG_02262	LOMBOFOJ_02423	PNOEFCON_01379	OPBJBMII_03044	PIJHAKBD_01873	IAEPNGOP_02507
group_2074		hypothetical protein	48	48	1	1	6936				401	638	633	EEOABMNO_02637	AJGAFMDA_01570	IBJCNMFN_03859	BBMKDBAA_00702	FENECDNO_03448	BFEGIENF_03277	IMLJGFOD_03697	PKKBODMO_02792	MOFEGBOE_01384	MPGCEFDH_03161	EMLHLPPP_00660	CMMKNNBM_01611	BEBCDICL_01113	JJHNNGDM_02017	MIKJKMGH_02773	OHKOANCB_01780	HHOHIPGL_01353	KIGMIAMF_03796	PFIDBENL_02349	HJOIHEIF_03770	HKDGGHAM_03770	KCFCPCJG_01822	JBLLBHIA_01190	JLBDBLJE_03499	ODIEHOAI_01589	OBCEHLOK_03905	LBHLPMOJ_03890	KMEICMGN_03270	PIBJFFPJ_01969	MKMDODBG_03623	JCMDAKMG_02257	LOMBOFOJ_02428	PNOEFCON_01384	OPBJBMII_03039	PIJHAKBD_01878	IAEPNGOP_02502
qseG		Quorum-sensing regulator protein G	48	48	1	1	6947				686	764	752	EEOABMNO_02648	AJGAFMDA_01581	IBJCNMFN_03870	BBMKDBAA_00713	FENECDNO_03459	BFEGIENF_03288	IMLJGFOD_03686	PKKBODMO_02781	MOFEGBOE_01395	MPGCEFDH_03150	EMLHLPPP_00671	CMMKNNBM_01622	BEBCDICL_01102	JJHNNGDM_01963	MIKJKMGH_02784	OHKOANCB_01791	HHOHIPGL_01342	KIGMIAMF_03807	PFIDBENL_02338	HJOIHEIF_04178	HKDGGHAM_03759	KCFCPCJG_01811	JBLLBHIA_01201	JLBDBLJE_03510	ODIEHOAI_01578	OBCEHLOK_03894	LBHLPMOJ_03879	KMEICMGN_03259	PIBJFFPJ_01980	MKMDODBG_03634	JCMDAKMG_02246	LOMBOFOJ_02439	PNOEFCON_01395	OPBJBMII_03028	PIJHAKBD_01889	IAEPNGOP_02491
rpsP		30S ribosomal protein S16	48	48	1	1	5918				248	248	248	EEOABMNO_02765	AJGAFMDA_01937	IBJCNMFN_04236	BBMKDBAA_02828	FENECDNO_03782	BFEGIENF_02190	IMLJGFOD_00579	PKKBODMO_03781	MOFEGBOE_02929	MPGCEFDH_04150	EMLHLPPP_04010	CMMKNNBM_03158	BEBCDICL_03417	JJHNNGDM_03810	MIKJKMGH_02855	OHKOANCB_04376	HHOHIPGL_04022	KIGMIAMF_01516	PFIDBENL_03986	HJOIHEIF_04423	HKDGGHAM_03722	KCFCPCJG_02683	JBLLBHIA_02919	JLBDBLJE_03602	ODIEHOAI_01538	OBCEHLOK_02326	LBHLPMOJ_04390	KMEICMGN_00619	PIBJFFPJ_00631	MKMDODBG_01715	JCMDAKMG_01689	LOMBOFOJ_01308	PNOEFCON_00018	OPBJBMII_04004	PIJHAKBD_01937	IAEPNGOP_00677
grpE		Protein GrpE	48	48	1	1	5924				590	782	602	EEOABMNO_02770	AJGAFMDA_01942	IBJCNMFN_04241	BBMKDBAA_02823	FENECDNO_03787	BFEGIENF_02185	IMLJGFOD_00574	PKKBODMO_03786	MOFEGBOE_02934	MPGCEFDH_04155	EMLHLPPP_04005	CMMKNNBM_03153	BEBCDICL_03422	JJHNNGDM_03815	MIKJKMGH_02860	OHKOANCB_04371	HHOHIPGL_04027	KIGMIAMF_01511	PFIDBENL_03991	HJOIHEIF_04418	HKDGGHAM_03717	KCFCPCJG_02688	JBLLBHIA_02924	JLBDBLJE_03597	ODIEHOAI_01533	OBCEHLOK_02321	LBHLPMOJ_04395	KMEICMGN_00614	PIBJFFPJ_00626	MKMDODBG_01720	JCMDAKMG_01694	LOMBOFOJ_01303	PNOEFCON_00023	OPBJBMII_04009	PIJHAKBD_01932	IAEPNGOP_00672
nadK		NAD kinase	48	48	1	1	5925				764	878	870	EEOABMNO_02771	AJGAFMDA_01943	IBJCNMFN_04242	BBMKDBAA_02822	FENECDNO_03788	BFEGIENF_02184	IMLJGFOD_00573	PKKBODMO_03787	MOFEGBOE_02935	MPGCEFDH_04156	EMLHLPPP_04004	CMMKNNBM_03152	BEBCDICL_03423	JJHNNGDM_03816	MIKJKMGH_02861	OHKOANCB_04370	HHOHIPGL_04028	KIGMIAMF_01510	PFIDBENL_03992	HJOIHEIF_04417	HKDGGHAM_03716	KCFCPCJG_02689	JBLLBHIA_02925	JLBDBLJE_03596	ODIEHOAI_01532	OBCEHLOK_02320	LBHLPMOJ_04396	KMEICMGN_00613	PIBJFFPJ_00625	MKMDODBG_01721	JCMDAKMG_01695	LOMBOFOJ_01302	PNOEFCON_00024	OPBJBMII_04010	PIJHAKBD_01931	IAEPNGOP_00671
smpB		SsrA-binding protein	48	48	1	1	5930				371	527	523	EEOABMNO_02776	AJGAFMDA_01948	IBJCNMFN_04247	BBMKDBAA_02817	FENECDNO_03793	BFEGIENF_02179	IMLJGFOD_00568	PKKBODMO_03792	MOFEGBOE_02940	MPGCEFDH_04161	EMLHLPPP_03999	CMMKNNBM_03147	BEBCDICL_03428	JJHNNGDM_03821	MIKJKMGH_02866	OHKOANCB_04365	HHOHIPGL_04033	KIGMIAMF_01505	PFIDBENL_03997	HJOIHEIF_04412	HKDGGHAM_03711	KCFCPCJG_02694	JBLLBHIA_02930	JLBDBLJE_03591	ODIEHOAI_01527	OBCEHLOK_02315	LBHLPMOJ_04401	KMEICMGN_00608	PIBJFFPJ_00620	MKMDODBG_01726	JCMDAKMG_01700	LOMBOFOJ_01297	PNOEFCON_00029	OPBJBMII_04015	PIJHAKBD_01926	IAEPNGOP_00666
group_2082		hypothetical protein	48	48	1	1	5931				7712	11474	11395	EEOABMNO_02777	AJGAFMDA_01949	IBJCNMFN_04248	BBMKDBAA_02816	FENECDNO_02139	BFEGIENF_02178	IMLJGFOD_00567	PKKBODMO_03793	MOFEGBOE_02941	MPGCEFDH_04162	EMLHLPPP_03998	CMMKNNBM_03841	BEBCDICL_03429	JJHNNGDM_03365	MIKJKMGH_02867	OHKOANCB_03491	HHOHIPGL_04034	KIGMIAMF_01504	PFIDBENL_03998	HJOIHEIF_03623	HKDGGHAM_03710	KCFCPCJG_02695	JBLLBHIA_02931	JLBDBLJE_03590	ODIEHOAI_01526	OBCEHLOK_02314	LBHLPMOJ_04402	KMEICMGN_00607	PIBJFFPJ_00619	MKMDODBG_01727	JCMDAKMG_01701	LOMBOFOJ_01296	PNOEFCON_00030	OPBJBMII_04016	PIJHAKBD_01925	IAEPNGOP_00665
pfeA		Ferric enterobactin receptor	48	48	1	1	5807				2174	2219	2174	EEOABMNO_02821	AJGAFMDA_01966	IBJCNMFN_02743	BBMKDBAA_02799	FENECDNO_02082	BFEGIENF_02150	IMLJGFOD_00524	PKKBODMO_01012	MOFEGBOE_02958	MPGCEFDH_04041	EMLHLPPP_02990	CMMKNNBM_03865	BEBCDICL_02246	JJHNNGDM_03959	MIKJKMGH_04063	OHKOANCB_02440	HHOHIPGL_02354	KIGMIAMF_01451	PFIDBENL_02694	HJOIHEIF_03339	HKDGGHAM_01111	KCFCPCJG_02712	JBLLBHIA_02948	JLBDBLJE_02017	ODIEHOAI_01482	OBCEHLOK_02256	LBHLPMOJ_02968	KMEICMGN_00564	PIBJFFPJ_00564	MKMDODBG_01768	JCMDAKMG_01718	LOMBOFOJ_01274	PNOEFCON_00055	OPBJBMII_00519	PIJHAKBD_02693	IAEPNGOP_00610
group_2090		hypothetical protein	48	48	1	1	5801				113	164	114	EEOABMNO_02826	AJGAFMDA_01971	IBJCNMFN_02738	BBMKDBAA_02794	FENECDNO_02077	BFEGIENF_02146	IMLJGFOD_00519	PKKBODMO_01017	MOFEGBOE_02963	MPGCEFDH_04046	EMLHLPPP_02986	CMMKNNBM_03860	BEBCDICL_02251	JJHNNGDM_00448	MIKJKMGH_04068	OHKOANCB_02435	HHOHIPGL_02349	KIGMIAMF_01446	PFIDBENL_02689	HJOIHEIF_03344	HKDGGHAM_01106	KCFCPCJG_02717	JBLLBHIA_02953	JLBDBLJE_02012	ODIEHOAI_01477	OBCEHLOK_02251	LBHLPMOJ_02963	KMEICMGN_00559	PIBJFFPJ_00560	MKMDODBG_01772	JCMDAKMG_01723	LOMBOFOJ_01269	PNOEFCON_00059	OPBJBMII_00514	PIJHAKBD_02698	IAEPNGOP_00605
gabD		Succinate-semialdehyde dehydrogenase [NADP( )] GabD	48	48	1	1	5791				1202	1448	1442	EEOABMNO_02836	AJGAFMDA_01980	IBJCNMFN_02729	BBMKDBAA_02785	FENECDNO_02068	BFEGIENF_02137	IMLJGFOD_00509	PKKBODMO_01027	MOFEGBOE_02972	MPGCEFDH_04055	EMLHLPPP_02977	CMMKNNBM_04656	BEBCDICL_02261	JJHNNGDM_00439	MIKJKMGH_04078	OHKOANCB_02425	HHOHIPGL_02340	KIGMIAMF_01437	PFIDBENL_02679	HJOIHEIF_03354	HKDGGHAM_01096	KCFCPCJG_02726	JBLLBHIA_02962	JLBDBLJE_02002	ODIEHOAI_01467	OBCEHLOK_02242	LBHLPMOJ_02954	KMEICMGN_00549	PIBJFFPJ_00551	MKMDODBG_01781	JCMDAKMG_01732	LOMBOFOJ_01260	PNOEFCON_00068	OPBJBMII_00504	PIJHAKBD_02708	IAEPNGOP_00596
gabT		4-aminobutyrate aminotransferase GabT	48	48	1	1	5790				278	1283	1262	EEOABMNO_02837	AJGAFMDA_01981	IBJCNMFN_02728	BBMKDBAA_02784	FENECDNO_02067	BFEGIENF_02136	IMLJGFOD_00508	PKKBODMO_01028	MOFEGBOE_02973	MPGCEFDH_04056	EMLHLPPP_02976	CMMKNNBM_02197	BEBCDICL_02262	JJHNNGDM_00438	MIKJKMGH_04079	OHKOANCB_02424	HHOHIPGL_02339	KIGMIAMF_01436	PFIDBENL_02678	HJOIHEIF_03355	HKDGGHAM_01095	KCFCPCJG_02727	JBLLBHIA_02963	JLBDBLJE_02001	ODIEHOAI_01466	OBCEHLOK_02241	LBHLPMOJ_02953	KMEICMGN_00548	PIBJFFPJ_00550	MKMDODBG_01782	JCMDAKMG_01733	LOMBOFOJ_01259	PNOEFCON_00069	OPBJBMII_00503	PIJHAKBD_02709	IAEPNGOP_00595
gabP		GABA permease	48	48	1	1	5789				1250	1400	1396	EEOABMNO_02838	AJGAFMDA_01982	IBJCNMFN_02727	BBMKDBAA_02783	FENECDNO_02066	BFEGIENF_02135	IMLJGFOD_00507	PKKBODMO_01029	MOFEGBOE_02974	MPGCEFDH_04057	EMLHLPPP_02975	CMMKNNBM_02196	BEBCDICL_02263	JJHNNGDM_00437	MIKJKMGH_04080	OHKOANCB_02423	HHOHIPGL_02338	KIGMIAMF_01435	PFIDBENL_02677	HJOIHEIF_03356	HKDGGHAM_01094	KCFCPCJG_02728	JBLLBHIA_02964	JLBDBLJE_02000	ODIEHOAI_01465	OBCEHLOK_02240	LBHLPMOJ_02952	KMEICMGN_00547	PIBJFFPJ_00549	MKMDODBG_01783	JCMDAKMG_01734	LOMBOFOJ_01258	PNOEFCON_00070	OPBJBMII_00502	PIJHAKBD_02710	IAEPNGOP_00594
group_2095		hypothetical protein	48	48	1	1	5780				290	350	336	EEOABMNO_02847	AJGAFMDA_01991	IBJCNMFN_02718	BBMKDBAA_02774	FENECDNO_02057	BFEGIENF_02126	IMLJGFOD_00498	PKKBODMO_01038	MOFEGBOE_02983	MPGCEFDH_04066	EMLHLPPP_02966	CMMKNNBM_02187	BEBCDICL_02272	JJHNNGDM_00428	MIKJKMGH_04089	OHKOANCB_02414	HHOHIPGL_02329	KIGMIAMF_01426	PFIDBENL_02668	HJOIHEIF_01601	HKDGGHAM_01085	KCFCPCJG_02737	JBLLBHIA_02973	JLBDBLJE_01991	ODIEHOAI_01456	OBCEHLOK_02231	LBHLPMOJ_02943	KMEICMGN_00538	PIBJFFPJ_00540	MKMDODBG_01792	JCMDAKMG_01743	LOMBOFOJ_01249	PNOEFCON_00079	OPBJBMII_00493	PIJHAKBD_02719	IAEPNGOP_00585
group_2096		Putative NrdI-like protein	48	48	1	1	5775				410	410	410	EEOABMNO_02852	AJGAFMDA_01996	IBJCNMFN_02713	BBMKDBAA_02769	FENECDNO_02052	BFEGIENF_02121	IMLJGFOD_00493	PKKBODMO_01043	MOFEGBOE_02988	MPGCEFDH_04071	EMLHLPPP_02961	CMMKNNBM_02182	BEBCDICL_02277	JJHNNGDM_00423	MIKJKMGH_04094	OHKOANCB_02409	HHOHIPGL_02324	KIGMIAMF_01421	PFIDBENL_02663	HJOIHEIF_01606	HKDGGHAM_01080	KCFCPCJG_02742	JBLLBHIA_02978	JLBDBLJE_01986	ODIEHOAI_01451	OBCEHLOK_02225	LBHLPMOJ_02938	KMEICMGN_00533	PIBJFFPJ_00535	MKMDODBG_01797	JCMDAKMG_01748	LOMBOFOJ_01244	PNOEFCON_00084	OPBJBMII_00488	PIJHAKBD_02724	IAEPNGOP_00580
group_2097		hypothetical protein	48	48	1	1	5747				245	245	245	EEOABMNO_02877	AJGAFMDA_03334	IBJCNMFN_02687	BBMKDBAA_02743	FENECDNO_02026	BFEGIENF_02095	IMLJGFOD_00467	PKKBODMO_01068	MOFEGBOE_03014	MPGCEFDH_01095	EMLHLPPP_02936	CMMKNNBM_02157	BEBCDICL_02301	JJHNNGDM_00397	MIKJKMGH_00999	OHKOANCB_02384	HHOHIPGL_02298	KIGMIAMF_01395	PFIDBENL_02640	HJOIHEIF_01631	HKDGGHAM_01055	KCFCPCJG_02768	JBLLBHIA_03004	JLBDBLJE_01961	ODIEHOAI_01426	OBCEHLOK_02199	LBHLPMOJ_02912	KMEICMGN_00508	PIBJFFPJ_00509	MKMDODBG_01824	JCMDAKMG_01774	LOMBOFOJ_01218	PNOEFCON_00108	OPBJBMII_00463	PIJHAKBD_02749	IAEPNGOP_00554
hycG		Formate hydrogenlyase subunit 7	48	48	1	1	5730				296	767	757	EEOABMNO_02894	AJGAFMDA_03351	IBJCNMFN_02670	BBMKDBAA_02726	FENECDNO_02009	BFEGIENF_02078	IMLJGFOD_00450	PKKBODMO_01085	MOFEGBOE_03031	MPGCEFDH_01078	EMLHLPPP_02919	CMMKNNBM_04582	BEBCDICL_02319	JJHNNGDM_00380	MIKJKMGH_00982	OHKOANCB_02367	HHOHIPGL_02281	KIGMIAMF_01378	PFIDBENL_02623	HJOIHEIF_01648	HKDGGHAM_01038	KCFCPCJG_02785	JBLLBHIA_03021	JLBDBLJE_01944	ODIEHOAI_01409	OBCEHLOK_02182	LBHLPMOJ_02895	KMEICMGN_00491	PIBJFFPJ_00492	MKMDODBG_01841	JCMDAKMG_01791	LOMBOFOJ_01201	PNOEFCON_00125	OPBJBMII_00446	PIJHAKBD_02766	IAEPNGOP_00537
group_2099		hypothetical protein	48	48	1	1	5711				755	755	755	EEOABMNO_02913	AJGAFMDA_03370	IBJCNMFN_02650	BBMKDBAA_02707	FENECDNO_01989	BFEGIENF_02059	IMLJGFOD_00431	PKKBODMO_01104	MOFEGBOE_03050	MPGCEFDH_01058	EMLHLPPP_02900	CMMKNNBM_01475	BEBCDICL_02338	JJHNNGDM_00361	MIKJKMGH_00962	OHKOANCB_02348	HHOHIPGL_02261	KIGMIAMF_01358	PFIDBENL_02604	HJOIHEIF_01668	HKDGGHAM_01018	KCFCPCJG_02804	JBLLBHIA_03040	JLBDBLJE_01925	ODIEHOAI_01390	OBCEHLOK_02162	LBHLPMOJ_02876	KMEICMGN_00472	PIBJFFPJ_00473	MKMDODBG_01861	JCMDAKMG_01810	LOMBOFOJ_01181	PNOEFCON_00144	OPBJBMII_00427	PIJHAKBD_02785	IAEPNGOP_00517
ydeO_2		HTH-type transcriptional regulator YdeO	48	48	1	1	5710				647	887	882	EEOABMNO_02914	AJGAFMDA_03371	IBJCNMFN_02649	BBMKDBAA_02706	FENECDNO_01988	BFEGIENF_02058	IMLJGFOD_00430	PKKBODMO_01105	MOFEGBOE_03051	MPGCEFDH_01057	EMLHLPPP_02899	CMMKNNBM_01474	BEBCDICL_02339	JJHNNGDM_00360	MIKJKMGH_00961	OHKOANCB_02347	HHOHIPGL_02260	KIGMIAMF_01357	PFIDBENL_02603	HJOIHEIF_01669	HKDGGHAM_01017	KCFCPCJG_02805	JBLLBHIA_03041	JLBDBLJE_01924	ODIEHOAI_01389	OBCEHLOK_02161	LBHLPMOJ_02875	KMEICMGN_00471	PIBJFFPJ_00472	MKMDODBG_01862	JCMDAKMG_01811	LOMBOFOJ_01180	PNOEFCON_00145	OPBJBMII_00426	PIJHAKBD_02786	IAEPNGOP_00516
orgB		Oxygen-regulated invasion protein OrgB	48	48	1	1	5708				170	680	666	EEOABMNO_02916	AJGAFMDA_04367	IBJCNMFN_02647	BBMKDBAA_02704	FENECDNO_01986	BFEGIENF_02056	IMLJGFOD_00428	PKKBODMO_01107	MOFEGBOE_03053	MPGCEFDH_01055	EMLHLPPP_02897	CMMKNNBM_01472	BEBCDICL_02341	JJHNNGDM_00358	MIKJKMGH_00959	OHKOANCB_03960	HHOHIPGL_02258	KIGMIAMF_01355	PFIDBENL_02601	HJOIHEIF_01671	HKDGGHAM_01015	KCFCPCJG_02807	JBLLBHIA_03043	JLBDBLJE_01922	ODIEHOAI_01387	OBCEHLOK_02159	LBHLPMOJ_02873	KMEICMGN_00469	PIBJFFPJ_00470	MKMDODBG_01864	JCMDAKMG_01813	LOMBOFOJ_01178	PNOEFCON_00147	OPBJBMII_00424	PIJHAKBD_02788	IAEPNGOP_00514
sipA		Cell invasion protein sipA	48	48	1	1	5695				2036	2057	2056	EEOABMNO_02929	AJGAFMDA_03421	IBJCNMFN_02634	BBMKDBAA_03998	FENECDNO_01973	BFEGIENF_02043	IMLJGFOD_00415	PKKBODMO_01120	MOFEGBOE_03066	MPGCEFDH_01042	EMLHLPPP_02884	CMMKNNBM_01459	BEBCDICL_02354	JJHNNGDM_00345	MIKJKMGH_00946	OHKOANCB_03973	HHOHIPGL_02245	KIGMIAMF_01342	PFIDBENL_02588	HJOIHEIF_01684	HKDGGHAM_01002	KCFCPCJG_02820	JBLLBHIA_03056	JLBDBLJE_01909	ODIEHOAI_01374	OBCEHLOK_02146	LBHLPMOJ_02860	KMEICMGN_00456	PIBJFFPJ_00457	MKMDODBG_01877	JCMDAKMG_01826	LOMBOFOJ_01165	PNOEFCON_00160	OPBJBMII_00411	PIJHAKBD_02801	IAEPNGOP_00501
sipD		Cell invasion protein SipD	48	48	1	1	5694				1022	1031	1028	EEOABMNO_02930	AJGAFMDA_03422	IBJCNMFN_02633	BBMKDBAA_03999	FENECDNO_01972	BFEGIENF_02042	IMLJGFOD_00414	PKKBODMO_01121	MOFEGBOE_03067	MPGCEFDH_01041	EMLHLPPP_02883	CMMKNNBM_01458	BEBCDICL_02355	JJHNNGDM_00344	MIKJKMGH_00945	OHKOANCB_03974	HHOHIPGL_02244	KIGMIAMF_01341	PFIDBENL_02587	HJOIHEIF_01685	HKDGGHAM_01001	KCFCPCJG_02821	JBLLBHIA_03057	JLBDBLJE_01908	ODIEHOAI_01373	OBCEHLOK_02145	LBHLPMOJ_02859	KMEICMGN_00455	PIBJFFPJ_00456	MKMDODBG_01878	JCMDAKMG_01827	LOMBOFOJ_01164	PNOEFCON_00161	OPBJBMII_00410	PIJHAKBD_02802	IAEPNGOP_00500
group_2106		hypothetical protein	48	48	1	1	5685				1010	1010	1010	EEOABMNO_02939	AJGAFMDA_03431	IBJCNMFN_02624	BBMKDBAA_04008	FENECDNO_01963	BFEGIENF_02033	IMLJGFOD_00405	PKKBODMO_01130	MOFEGBOE_03076	MPGCEFDH_01032	EMLHLPPP_02874	CMMKNNBM_01449	BEBCDICL_02364	JJHNNGDM_00335	MIKJKMGH_00936	OHKOANCB_03983	HHOHIPGL_02235	KIGMIAMF_01332	PFIDBENL_02578	HJOIHEIF_01694	HKDGGHAM_00992	KCFCPCJG_02830	JBLLBHIA_03066	JLBDBLJE_01899	ODIEHOAI_01364	OBCEHLOK_02136	LBHLPMOJ_02850	KMEICMGN_00446	PIBJFFPJ_00447	MKMDODBG_01887	JCMDAKMG_01836	LOMBOFOJ_01155	PNOEFCON_00170	OPBJBMII_00401	PIJHAKBD_02811	IAEPNGOP_00491
spaK		Surface presentation of antigens protein SpaK	48	48	1	1	5682				407	407	407	EEOABMNO_02942	AJGAFMDA_03434	IBJCNMFN_02621	BBMKDBAA_04011	FENECDNO_01960	BFEGIENF_02030	IMLJGFOD_00402	PKKBODMO_01133	MOFEGBOE_03079	MPGCEFDH_01029	EMLHLPPP_02871	CMMKNNBM_01446	BEBCDICL_02367	JJHNNGDM_00332	MIKJKMGH_00933	OHKOANCB_03986	HHOHIPGL_02232	KIGMIAMF_01329	PFIDBENL_02575	HJOIHEIF_01697	HKDGGHAM_00989	KCFCPCJG_02833	JBLLBHIA_03069	JLBDBLJE_01896	ODIEHOAI_01361	OBCEHLOK_02133	LBHLPMOJ_02847	KMEICMGN_00443	PIBJFFPJ_00444	MKMDODBG_01890	JCMDAKMG_01839	LOMBOFOJ_01152	PNOEFCON_00173	OPBJBMII_00398	PIJHAKBD_02814	IAEPNGOP_00488
pphB		Serine/threonine-protein phosphatase 2	48	48	1	1	5669				656	656	656	EEOABMNO_02954	AJGAFMDA_03444	IBJCNMFN_02612	BBMKDBAA_04021	FENECDNO_01951	BFEGIENF_02021	IMLJGFOD_00390	PKKBODMO_01145	MOFEGBOE_03089	MPGCEFDH_01020	EMLHLPPP_02862	CMMKNNBM_01434	BEBCDICL_02377	JJHNNGDM_03580	MIKJKMGH_00921	OHKOANCB_03925	HHOHIPGL_02223	KIGMIAMF_01320	PFIDBENL_02563	HJOIHEIF_01709	HKDGGHAM_00977	KCFCPCJG_02843	JBLLBHIA_03079	JLBDBLJE_01884	ODIEHOAI_01349	OBCEHLOK_02124	LBHLPMOJ_02838	KMEICMGN_00431	PIBJFFPJ_00435	MKMDODBG_01899	JCMDAKMG_01849	LOMBOFOJ_01143	PNOEFCON_00182	OPBJBMII_00386	PIJHAKBD_02824	IAEPNGOP_00479
ygbM		Putative hydroxypyruvate isomerase YgbM	48	48	1	1	5662				749	776	775	EEOABMNO_02961	AJGAFMDA_03453	IBJCNMFN_02605	BBMKDBAA_04030	FENECDNO_01944	BFEGIENF_02014	IMLJGFOD_00383	PKKBODMO_01152	MOFEGBOE_03098	MPGCEFDH_01013	EMLHLPPP_02855	CMMKNNBM_00282	BEBCDICL_02386	JJHNNGDM_03589	MIKJKMGH_00914	OHKOANCB_03918	HHOHIPGL_02216	KIGMIAMF_01313	PFIDBENL_02556	HJOIHEIF_01716	HKDGGHAM_00970	KCFCPCJG_02852	JBLLBHIA_03088	JLBDBLJE_01877	ODIEHOAI_01342	OBCEHLOK_02117	LBHLPMOJ_02831	KMEICMGN_00424	PIBJFFPJ_00428	MKMDODBG_01906	JCMDAKMG_01858	LOMBOFOJ_01136	PNOEFCON_00189	OPBJBMII_00379	PIJHAKBD_02833	IAEPNGOP_00472
ecdB		putative UbiX-like flavin prenyltransferase	48	48	1	1	5656				593	593	593	EEOABMNO_02967	AJGAFMDA_03459	IBJCNMFN_02599	BBMKDBAA_04036	FENECDNO_01938	BFEGIENF_02008	IMLJGFOD_00377	PKKBODMO_01158	MOFEGBOE_03104	MPGCEFDH_01007	EMLHLPPP_02849	CMMKNNBM_00288	BEBCDICL_02392	JJHNNGDM_03595	MIKJKMGH_00908	OHKOANCB_03912	HHOHIPGL_02210	KIGMIAMF_01307	PFIDBENL_02550	HJOIHEIF_01722	HKDGGHAM_00964	KCFCPCJG_02858	JBLLBHIA_03094	JLBDBLJE_01871	ODIEHOAI_01336	OBCEHLOK_02111	LBHLPMOJ_02825	KMEICMGN_00418	PIBJFFPJ_00422	MKMDODBG_01912	JCMDAKMG_01864	LOMBOFOJ_01130	PNOEFCON_00195	OPBJBMII_00373	PIJHAKBD_02839	IAEPNGOP_00466
rbn_1		Ribonuclease BN	48	48	1	1	5622				797	797	797	EEOABMNO_02996	AJGAFMDA_04268	IBJCNMFN_02578	BBMKDBAA_01087	FENECDNO_01916	BFEGIENF_01987	IMLJGFOD_00348	PKKBODMO_01187	MOFEGBOE_01769	MPGCEFDH_00986	EMLHLPPP_02827	CMMKNNBM_00317	BEBCDICL_00768	JJHNNGDM_04331	MIKJKMGH_00878	OHKOANCB_04609	HHOHIPGL_02189	KIGMIAMF_01286	PFIDBENL_02521	HJOIHEIF_02114	HKDGGHAM_00935	KCFCPCJG_04021	JBLLBHIA_01575	JLBDBLJE_01842	ODIEHOAI_01306	OBCEHLOK_02090	LBHLPMOJ_02804	KMEICMGN_00389	PIBJFFPJ_00402	MKMDODBG_01933	JCMDAKMG_03831	LOMBOFOJ_01109	PNOEFCON_00216	OPBJBMII_00344	PIJHAKBD_02668	IAEPNGOP_00445
group_2117		hypothetical protein	48	48	1	1	5597				329	329	329	EEOABMNO_03012	AJGAFMDA_03798	IBJCNMFN_02562	BBMKDBAA_01062	FENECDNO_01900	BFEGIENF_01971	IMLJGFOD_00332	PKKBODMO_01203	MOFEGBOE_01744	MPGCEFDH_00970	EMLHLPPP_02811	CMMKNNBM_00333	BEBCDICL_00743	JJHNNGDM_00859	MIKJKMGH_00862	OHKOANCB_02138	HHOHIPGL_02173	KIGMIAMF_01270	PFIDBENL_02505	HJOIHEIF_02130	HKDGGHAM_00919	KCFCPCJG_03996	JBLLBHIA_01550	JLBDBLJE_01826	ODIEHOAI_01290	OBCEHLOK_02074	LBHLPMOJ_02788	KMEICMGN_00373	PIBJFFPJ_00386	MKMDODBG_01949	JCMDAKMG_03856	LOMBOFOJ_01093	PNOEFCON_00232	OPBJBMII_00328	PIJHAKBD_02643	IAEPNGOP_00429
ptsP		Phosphoenolpyruvate-dependent phosphotransferase system	48	48	1	1	5561				1208	2246	2224	EEOABMNO_03050	AJGAFMDA_02550	IBJCNMFN_02524	BBMKDBAA_01025	FENECDNO_01862	BFEGIENF_01933	IMLJGFOD_00294	PKKBODMO_01241	MOFEGBOE_01707	MPGCEFDH_00933	EMLHLPPP_02773	CMMKNNBM_00371	BEBCDICL_00706	JJHNNGDM_00896	MIKJKMGH_00824	OHKOANCB_02100	HHOHIPGL_02135	KIGMIAMF_01232	PFIDBENL_02467	HJOIHEIF_02168	HKDGGHAM_00882	KCFCPCJG_00905	JBLLBHIA_01513	JLBDBLJE_01788	ODIEHOAI_01252	OBCEHLOK_02036	LBHLPMOJ_02750	KMEICMGN_00335	PIBJFFPJ_00348	MKMDODBG_01987	JCMDAKMG_00666	LOMBOFOJ_01055	PNOEFCON_00270	OPBJBMII_00290	PIJHAKBD_02607	IAEPNGOP_00391
group_2119		Aspartate racemase	48	48	1	1	5549				707	746	707	EEOABMNO_03062	AJGAFMDA_02562	IBJCNMFN_02512	BBMKDBAA_01013	FENECDNO_01850	BFEGIENF_01921	IMLJGFOD_00282	PKKBODMO_00723	MOFEGBOE_01695	MPGCEFDH_00921	EMLHLPPP_02761	CMMKNNBM_04068	BEBCDICL_00694	JJHNNGDM_00908	MIKJKMGH_00812	OHKOANCB_02088	HHOHIPGL_02123	KIGMIAMF_01220	PFIDBENL_01966	HJOIHEIF_02180	HKDGGHAM_00870	KCFCPCJG_00917	JBLLBHIA_01501	JLBDBLJE_01776	ODIEHOAI_01240	OBCEHLOK_02024	LBHLPMOJ_02738	KMEICMGN_00323	PIBJFFPJ_00336	MKMDODBG_01999	JCMDAKMG_00678	LOMBOFOJ_01043	PNOEFCON_00282	OPBJBMII_00278	PIJHAKBD_02595	IAEPNGOP_00379
group_2120		hypothetical protein	48	48	1	1	5538				758	758	758	EEOABMNO_03072	AJGAFMDA_02572	IBJCNMFN_02502	BBMKDBAA_01003	FENECDNO_01840	BFEGIENF_01911	IMLJGFOD_00272	PKKBODMO_00733	MOFEGBOE_01685	MPGCEFDH_00911	EMLHLPPP_02751	CMMKNNBM_04058	BEBCDICL_00684	JJHNNGDM_04069	MIKJKMGH_00802	OHKOANCB_02078	HHOHIPGL_02113	KIGMIAMF_01210	PFIDBENL_01956	HJOIHEIF_02190	HKDGGHAM_00860	KCFCPCJG_00927	JBLLBHIA_01491	JLBDBLJE_01766	ODIEHOAI_01229	OBCEHLOK_02014	LBHLPMOJ_02728	KMEICMGN_00313	PIBJFFPJ_00326	MKMDODBG_02009	JCMDAKMG_00688	LOMBOFOJ_01033	PNOEFCON_00292	OPBJBMII_00268	PIJHAKBD_02585	IAEPNGOP_00369
group_2121		hypothetical protein	48	48	1	1	5537				506	512	508	EEOABMNO_03073	AJGAFMDA_02573	IBJCNMFN_02501	BBMKDBAA_01002	FENECDNO_01839	BFEGIENF_01910	IMLJGFOD_00271	PKKBODMO_00734	MOFEGBOE_01684	MPGCEFDH_00910	EMLHLPPP_02750	CMMKNNBM_04057	BEBCDICL_00683	JJHNNGDM_04070	MIKJKMGH_00801	OHKOANCB_02077	HHOHIPGL_02112	KIGMIAMF_01209	PFIDBENL_01955	HJOIHEIF_02191	HKDGGHAM_00859	KCFCPCJG_00928	JBLLBHIA_01490	JLBDBLJE_01765	ODIEHOAI_01228	OBCEHLOK_02013	LBHLPMOJ_02727	KMEICMGN_00312	PIBJFFPJ_00325	MKMDODBG_02010	JCMDAKMG_00689	LOMBOFOJ_01032	PNOEFCON_00293	OPBJBMII_00267	PIJHAKBD_02584	IAEPNGOP_00368
papC_1		Outer membrane usher protein PapC	48	48	1	1	5532				395	2489	2445	EEOABMNO_03076	AJGAFMDA_02576	IBJCNMFN_02498	BBMKDBAA_00999	FENECDNO_01836	BFEGIENF_01907	IMLJGFOD_00268	PKKBODMO_00737	MOFEGBOE_01681	MPGCEFDH_00907	EMLHLPPP_02747	CMMKNNBM_04054	BEBCDICL_00680	JJHNNGDM_04073	MIKJKMGH_00798	OHKOANCB_02074	HHOHIPGL_02109	KIGMIAMF_01206	PFIDBENL_01952	HJOIHEIF_02194	HKDGGHAM_00856	KCFCPCJG_00931	JBLLBHIA_01487	JLBDBLJE_01762	ODIEHOAI_01225	OBCEHLOK_02010	LBHLPMOJ_02724	KMEICMGN_00309	PIBJFFPJ_00322	MKMDODBG_02013	JCMDAKMG_00692	LOMBOFOJ_01029	PNOEFCON_00296	OPBJBMII_00264	PIJHAKBD_02581	IAEPNGOP_00365
group_2123		hypothetical protein	48	48	1	1	5530			Hypothetical protein with no hits to refseq/uniprot/clusters/cdd/tigrfams/pfam overlapping another protein with hits	632	632	632	EEOABMNO_03078	AJGAFMDA_04204	IBJCNMFN_02496	BBMKDBAA_00997	FENECDNO_01834	BFEGIENF_01905	IMLJGFOD_00266	PKKBODMO_00739	MOFEGBOE_01679	MPGCEFDH_00905	EMLHLPPP_02745	CMMKNNBM_02240	BEBCDICL_00678	JJHNNGDM_04383	MIKJKMGH_00796	OHKOANCB_02072	HHOHIPGL_02107	KIGMIAMF_01204	PFIDBENL_01950	HJOIHEIF_04545	HKDGGHAM_00854	KCFCPCJG_00933	JBLLBHIA_01485	JLBDBLJE_01760	ODIEHOAI_01223	OBCEHLOK_02008	LBHLPMOJ_02722	KMEICMGN_00307	PIBJFFPJ_00320	MKMDODBG_02015	JCMDAKMG_00694	LOMBOFOJ_01027	PNOEFCON_00298	OPBJBMII_00262	PIJHAKBD_02579	IAEPNGOP_00363
ail_2		Attachment invasion locus protein	48	48	1	1	5529				536	536	536	EEOABMNO_03079	AJGAFMDA_04203	IBJCNMFN_02495	BBMKDBAA_00996	FENECDNO_01833	BFEGIENF_01904	IMLJGFOD_00265	PKKBODMO_00740	MOFEGBOE_01678	MPGCEFDH_00904	EMLHLPPP_02744	CMMKNNBM_02241	BEBCDICL_00677	JJHNNGDM_04382	MIKJKMGH_00795	OHKOANCB_02071	HHOHIPGL_02106	KIGMIAMF_01203	PFIDBENL_01949	HJOIHEIF_04546	HKDGGHAM_00853	KCFCPCJG_00934	JBLLBHIA_01484	JLBDBLJE_01759	ODIEHOAI_01222	OBCEHLOK_02007	LBHLPMOJ_02721	KMEICMGN_00306	PIBJFFPJ_00319	MKMDODBG_02016	JCMDAKMG_00695	LOMBOFOJ_01026	PNOEFCON_00299	OPBJBMII_00261	PIJHAKBD_02578	IAEPNGOP_00362
group_2125		hypothetical protein	48	48	1	1	5524				800	800	800	EEOABMNO_03083	AJGAFMDA_04200	IBJCNMFN_02493	BBMKDBAA_00993	FENECDNO_01831	BFEGIENF_01902	IMLJGFOD_00261	PKKBODMO_00744	MOFEGBOE_01675	MPGCEFDH_00902	EMLHLPPP_02742	CMMKNNBM_02245	BEBCDICL_00674	JJHNNGDM_03727	MIKJKMGH_00791	OHKOANCB_02067	HHOHIPGL_02104	KIGMIAMF_01201	PFIDBENL_01945	HJOIHEIF_04550	HKDGGHAM_00849	KCFCPCJG_00937	JBLLBHIA_01481	JLBDBLJE_02288	ODIEHOAI_01218	OBCEHLOK_02005	LBHLPMOJ_02719	KMEICMGN_00302	PIBJFFPJ_00317	MKMDODBG_02018	JCMDAKMG_00698	LOMBOFOJ_01024	PNOEFCON_00301	OPBJBMII_00257	PIJHAKBD_02575	IAEPNGOP_00360
recJ		Single-stranded-DNA-specific exonuclease RecJ	48	48	1	1	5519				1601	1733	1603	EEOABMNO_03089	AJGAFMDA_04194	IBJCNMFN_02487	BBMKDBAA_00987	FENECDNO_01825	BFEGIENF_01896	IMLJGFOD_00255	PKKBODMO_00750	MOFEGBOE_01669	MPGCEFDH_00896	EMLHLPPP_02736	CMMKNNBM_02251	BEBCDICL_00668	JJHNNGDM_03733	MIKJKMGH_00785	OHKOANCB_02061	HHOHIPGL_02098	KIGMIAMF_01195	PFIDBENL_01939	HJOIHEIF_04556	HKDGGHAM_00843	KCFCPCJG_00943	JBLLBHIA_01475	JLBDBLJE_02282	ODIEHOAI_01212	OBCEHLOK_01999	LBHLPMOJ_02713	KMEICMGN_00296	PIBJFFPJ_00311	MKMDODBG_02024	JCMDAKMG_00704	LOMBOFOJ_01018	PNOEFCON_00307	OPBJBMII_00251	PIJHAKBD_02569	IAEPNGOP_00354
group_2127		hypothetical protein	48	48	1	1	5510				311	380	334	EEOABMNO_03098	AJGAFMDA_04185	IBJCNMFN_02479	BBMKDBAA_00978	FENECDNO_01817	BFEGIENF_01888	IMLJGFOD_00246	PKKBODMO_00759	MOFEGBOE_01660	MPGCEFDH_00888	EMLHLPPP_02728	CMMKNNBM_02260	BEBCDICL_00659	JJHNNGDM_03742	MIKJKMGH_00776	OHKOANCB_02052	HHOHIPGL_02090	KIGMIAMF_01187	PFIDBENL_01930	HJOIHEIF_04565	HKDGGHAM_00834	KCFCPCJG_00952	JBLLBHIA_01466	JLBDBLJE_02273	ODIEHOAI_01203	OBCEHLOK_01991	LBHLPMOJ_02705	KMEICMGN_00287	PIBJFFPJ_00303	MKMDODBG_02032	JCMDAKMG_00713	LOMBOFOJ_01010	PNOEFCON_00315	OPBJBMII_00242	PIJHAKBD_02560	IAEPNGOP_00346
group_2128		hypothetical protein	48	48	1	1	5489				425	425	425	EEOABMNO_03119	AJGAFMDA_00674	IBJCNMFN_02458	BBMKDBAA_00957	FENECDNO_01796	BFEGIENF_01867	IMLJGFOD_00225	PKKBODMO_00780	MOFEGBOE_01639	MPGCEFDH_00867	EMLHLPPP_02707	CMMKNNBM_02281	BEBCDICL_00638	JJHNNGDM_01429	MIKJKMGH_00755	OHKOANCB_02808	HHOHIPGL_02069	KIGMIAMF_01166	PFIDBENL_01909	HJOIHEIF_03016	HKDGGHAM_00813	KCFCPCJG_00973	JBLLBHIA_01445	JLBDBLJE_02252	ODIEHOAI_01182	OBCEHLOK_01970	LBHLPMOJ_02684	KMEICMGN_00266	PIBJFFPJ_00282	MKMDODBG_02053	JCMDAKMG_00734	LOMBOFOJ_00989	PNOEFCON_00336	OPBJBMII_00221	PIJHAKBD_02347	IAEPNGOP_00325
group_2129		hypothetical protein	48	48	1	1	5464				290	290	290	EEOABMNO_03148	AJGAFMDA_00652	IBJCNMFN_02430	BBMKDBAA_00935	FENECDNO_04345	BFEGIENF_01839	IMLJGFOD_00196	PKKBODMO_00809	MOFEGBOE_01617	MPGCEFDH_00839	EMLHLPPP_02679	CMMKNNBM_01591	BEBCDICL_00616	JJHNNGDM_01407	MIKJKMGH_00726	OHKOANCB_02837	HHOHIPGL_02041	KIGMIAMF_01138	PFIDBENL_01880	HJOIHEIF_03045	HKDGGHAM_00784	KCFCPCJG_00995	JBLLBHIA_01423	JLBDBLJE_02223	ODIEHOAI_01153	OBCEHLOK_01942	LBHLPMOJ_02656	KMEICMGN_00237	PIBJFFPJ_00254	MKMDODBG_02081	JCMDAKMG_00756	LOMBOFOJ_00961	PNOEFCON_00364	OPBJBMII_00192	PIJHAKBD_02325	IAEPNGOP_00297
nupG		Nucleoside permease NupG	48	48	1	1	5453				230	1256	1191	EEOABMNO_03159	AJGAFMDA_00641	IBJCNMFN_02419	BBMKDBAA_00924	FENECDNO_04334	BFEGIENF_01828	IMLJGFOD_00185	PKKBODMO_00820	MOFEGBOE_01606	MPGCEFDH_00828	EMLHLPPP_02668	CMMKNNBM_01580	BEBCDICL_00605	JJHNNGDM_01396	MIKJKMGH_00715	OHKOANCB_02848	HHOHIPGL_02030	KIGMIAMF_01127	PFIDBENL_01869	HJOIHEIF_03056	HKDGGHAM_00773	KCFCPCJG_01006	JBLLBHIA_01412	JLBDBLJE_02212	ODIEHOAI_01142	OBCEHLOK_01931	LBHLPMOJ_02645	KMEICMGN_00226	PIBJFFPJ_00243	MKMDODBG_02092	JCMDAKMG_00767	LOMBOFOJ_00950	PNOEFCON_00375	OPBJBMII_00181	PIJHAKBD_02314	IAEPNGOP_00286
group_2132		hypothetical protein	48	48	1	1	5434				374	374	374	EEOABMNO_03174	AJGAFMDA_00627	IBJCNMFN_02405	BBMKDBAA_00911	FENECDNO_04320	BFEGIENF_01814	IMLJGFOD_00170	PKKBODMO_00834	MOFEGBOE_01593	MPGCEFDH_00814	EMLHLPPP_02654	CMMKNNBM_01565	BEBCDICL_00592	JJHNNGDM_04137	MIKJKMGH_00701	OHKOANCB_02862	HHOHIPGL_02016	KIGMIAMF_01113	PFIDBENL_01855	HJOIHEIF_03070	HKDGGHAM_00759	KCFCPCJG_01020	JBLLBHIA_01399	JLBDBLJE_02198	ODIEHOAI_01128	OBCEHLOK_01917	LBHLPMOJ_02631	KMEICMGN_00212	PIBJFFPJ_00229	MKMDODBG_02106	JCMDAKMG_00781	LOMBOFOJ_00936	PNOEFCON_00389	OPBJBMII_00166	PIJHAKBD_02301	IAEPNGOP_00272
feaB		Phenylacetaldehyde dehydrogenase	48	48	1	1	5432				1484	1529	1496	EEOABMNO_03176	AJGAFMDA_00625	IBJCNMFN_02403	BBMKDBAA_00909	FENECDNO_04318	BFEGIENF_01812	IMLJGFOD_00168	PKKBODMO_00836	MOFEGBOE_01591	MPGCEFDH_00812	EMLHLPPP_02652	CMMKNNBM_01563	BEBCDICL_00590	JJHNNGDM_04139	MIKJKMGH_00699	OHKOANCB_02864	HHOHIPGL_02014	KIGMIAMF_01111	PFIDBENL_01853	HJOIHEIF_03072	HKDGGHAM_00757	KCFCPCJG_01022	JBLLBHIA_01397	JLBDBLJE_02196	ODIEHOAI_01126	OBCEHLOK_01915	LBHLPMOJ_02629	KMEICMGN_00210	PIBJFFPJ_00227	MKMDODBG_02108	JCMDAKMG_00783	LOMBOFOJ_00934	PNOEFCON_00391	OPBJBMII_00164	PIJHAKBD_02299	IAEPNGOP_00270
gss		Bifunctional glutathionylspermidine synthetase/amidase	48	48	1	1	5419				1196	1856	1841	EEOABMNO_03187	AJGAFMDA_00615	IBJCNMFN_02389	BBMKDBAA_00899	FENECDNO_02719	BFEGIENF_01798	IMLJGFOD_00158	PKKBODMO_00846	MOFEGBOE_01581	MPGCEFDH_00798	EMLHLPPP_03300	CMMKNNBM_01552	BEBCDICL_00580	JJHNNGDM_01509	MIKJKMGH_00689	OHKOANCB_00553	HHOHIPGL_02904	KIGMIAMF_01097	PFIDBENL_01843	HJOIHEIF_01159	HKDGGHAM_00747	KCFCPCJG_01032	JBLLBHIA_01387	JLBDBLJE_02186	ODIEHOAI_01116	OBCEHLOK_01901	LBHLPMOJ_03259	KMEICMGN_00200	PIBJFFPJ_00213	MKMDODBG_02867	JCMDAKMG_00793	LOMBOFOJ_00920	PNOEFCON_00406	OPBJBMII_00153	PIJHAKBD_02289	IAEPNGOP_00256
group_2135		hypothetical protein	48	48	1	1	5417				710	710	710	EEOABMNO_03189	AJGAFMDA_00613	IBJCNMFN_02387	BBMKDBAA_00897	FENECDNO_02721	BFEGIENF_01796	IMLJGFOD_00156	PKKBODMO_00848	MOFEGBOE_01579	MPGCEFDH_00796	EMLHLPPP_03302	CMMKNNBM_01550	BEBCDICL_00578	JJHNNGDM_01511	MIKJKMGH_00687	OHKOANCB_00551	HHOHIPGL_02902	KIGMIAMF_01095	PFIDBENL_01841	HJOIHEIF_01161	HKDGGHAM_00745	KCFCPCJG_01034	JBLLBHIA_01385	JLBDBLJE_02184	ODIEHOAI_01114	OBCEHLOK_01899	LBHLPMOJ_03261	KMEICMGN_00198	PIBJFFPJ_00211	MKMDODBG_02869	JCMDAKMG_00795	LOMBOFOJ_00918	PNOEFCON_00408	OPBJBMII_00151	PIJHAKBD_02287	IAEPNGOP_00254
trg_3		Methyl-accepting chemotaxis protein III	48	48	1	1	5406				464	1643	1618	EEOABMNO_03200	AJGAFMDA_00602	IBJCNMFN_02376	BBMKDBAA_00886	FENECDNO_02732	BFEGIENF_01785	IMLJGFOD_00145	PKKBODMO_00859	MOFEGBOE_01568	MPGCEFDH_00785	EMLHLPPP_03313	CMMKNNBM_01539	BEBCDICL_00567	JJHNNGDM_01522	MIKJKMGH_00676	OHKOANCB_00540	HHOHIPGL_02891	KIGMIAMF_01084	PFIDBENL_01830	HJOIHEIF_01172	HKDGGHAM_00734	KCFCPCJG_01045	JBLLBHIA_01374	JLBDBLJE_02173	ODIEHOAI_01103	OBCEHLOK_01888	LBHLPMOJ_03272	KMEICMGN_00187	PIBJFFPJ_00200	MKMDODBG_02880	JCMDAKMG_00806	LOMBOFOJ_00907	PNOEFCON_00419	OPBJBMII_00140	PIJHAKBD_02276	IAEPNGOP_00243
group_2137		hypothetical protein	48	48	1	1	5398				137	137	137	EEOABMNO_03208	AJGAFMDA_00594	IBJCNMFN_02368	BBMKDBAA_00878	FENECDNO_02740	BFEGIENF_01777	IMLJGFOD_00137	PKKBODMO_00867	MOFEGBOE_01560	MPGCEFDH_00777	EMLHLPPP_03321	CMMKNNBM_00541	BEBCDICL_00559	JJHNNGDM_01530	MIKJKMGH_00668	OHKOANCB_00532	HHOHIPGL_02883	KIGMIAMF_01076	PFIDBENL_01822	HJOIHEIF_01180	HKDGGHAM_00726	KCFCPCJG_01053	JBLLBHIA_01366	JLBDBLJE_02165	ODIEHOAI_01095	OBCEHLOK_01880	LBHLPMOJ_03281	KMEICMGN_00179	PIBJFFPJ_00192	MKMDODBG_02888	JCMDAKMG_00814	LOMBOFOJ_00899	PNOEFCON_00427	OPBJBMII_00132	PIJHAKBD_02268	IAEPNGOP_00235
group_2138		hypothetical protein	48	48	1	1	5377				392	392	392	EEOABMNO_03225	AJGAFMDA_00581	IBJCNMFN_02351	BBMKDBAA_00865	FENECDNO_02757	BFEGIENF_01760	IMLJGFOD_00120	PKKBODMO_00884	MOFEGBOE_01547	MPGCEFDH_00760	EMLHLPPP_03338	CMMKNNBM_00524	BEBCDICL_00545	JJHNNGDM_01543	MIKJKMGH_00651	OHKOANCB_00515	HHOHIPGL_02865	KIGMIAMF_01059	PFIDBENL_01805	HJOIHEIF_01197	HKDGGHAM_00709	KCFCPCJG_01066	JBLLBHIA_01353	JLBDBLJE_02148	ODIEHOAI_01078	OBCEHLOK_01863	LBHLPMOJ_03299	KMEICMGN_00162	PIBJFFPJ_00175	MKMDODBG_02905	JCMDAKMG_00827	LOMBOFOJ_00882	PNOEFCON_00444	OPBJBMII_00115	PIJHAKBD_02255	IAEPNGOP_00218
group_2139		tRNA-Met(cat)	48	48	1	1	5339				75	75	75	EEOABMNO_03262	AJGAFMDA_00544	IBJCNMFN_02314	BBMKDBAA_00828	FENECDNO_02794	BFEGIENF_01723	IMLJGFOD_00083	PKKBODMO_00922	MOFEGBOE_01510	MPGCEFDH_00723	EMLHLPPP_03376	CMMKNNBM_00487	BEBCDICL_00508	JJHNNGDM_03313	MIKJKMGH_00614	OHKOANCB_00478	HHOHIPGL_02828	KIGMIAMF_01022	PFIDBENL_01768	HJOIHEIF_01234	HKDGGHAM_00672	KCFCPCJG_01103	JBLLBHIA_01316	JLBDBLJE_02111	ODIEHOAI_01040	OBCEHLOK_01826	LBHLPMOJ_03336	KMEICMGN_00125	PIBJFFPJ_00138	MKMDODBG_02942	JCMDAKMG_00864	LOMBOFOJ_00845	PNOEFCON_00481	OPBJBMII_00078	PIJHAKBD_02217	IAEPNGOP_00181
yqjH		NADPH-dependent ferric-chelate reductase	48	48	1	1	5326				767	767	767	EEOABMNO_03263	AJGAFMDA_00543	IBJCNMFN_02313	BBMKDBAA_00827	FENECDNO_02795	BFEGIENF_01722	IMLJGFOD_00082	PKKBODMO_00923	MOFEGBOE_01509	MPGCEFDH_00722	EMLHLPPP_03377	CMMKNNBM_00486	BEBCDICL_00507	JJHNNGDM_03312	MIKJKMGH_00613	OHKOANCB_00477	HHOHIPGL_02827	KIGMIAMF_01021	PFIDBENL_01767	HJOIHEIF_01235	HKDGGHAM_00671	KCFCPCJG_01104	JBLLBHIA_01315	JLBDBLJE_02110	ODIEHOAI_01039	OBCEHLOK_01825	LBHLPMOJ_03337	KMEICMGN_00083	PIBJFFPJ_00137	MKMDODBG_02957	JCMDAKMG_00865	LOMBOFOJ_03727	PNOEFCON_00482	OPBJBMII_00077	PIJHAKBD_02177	IAEPNGOP_00180
trg_2		Methyl-accepting chemotaxis protein III	48	48	1	1	5272				1565	1568	1566	EEOABMNO_03265	AJGAFMDA_00541	IBJCNMFN_02311	BBMKDBAA_00825	FENECDNO_02797	BFEGIENF_01720	IMLJGFOD_00080	PKKBODMO_00925	MOFEGBOE_01507	MPGCEFDH_00720	EMLHLPPP_03379	CMMKNNBM_00484	BEBCDICL_00505	JJHNNGDM_04362	MIKJKMGH_00611	OHKOANCB_00475	HHOHIPGL_02825	KIGMIAMF_01019	PFIDBENL_01765	HJOIHEIF_01237	HKDGGHAM_00669	KCFCPCJG_01106	JBLLBHIA_01313	JLBDBLJE_02108	ODIEHOAI_01037	OBCEHLOK_01823	LBHLPMOJ_03339	KMEICMGN_00081	PIBJFFPJ_00135	MKMDODBG_02959	JCMDAKMG_00867	LOMBOFOJ_03729	PNOEFCON_00484	OPBJBMII_00075	PIJHAKBD_02175	IAEPNGOP_00178
group_2142		hypothetical protein	48	48	1	1	5251				164	164	164	EEOABMNO_03286	AJGAFMDA_00520	IBJCNMFN_02290	BBMKDBAA_00804	FENECDNO_02818	BFEGIENF_01699	IMLJGFOD_00059	PKKBODMO_00946	MOFEGBOE_01486	MPGCEFDH_00699	EMLHLPPP_03400	CMMKNNBM_00463	BEBCDICL_00484	JJHNNGDM_02694	MIKJKMGH_00590	OHKOANCB_00454	HHOHIPGL_02804	KIGMIAMF_00998	PFIDBENL_01744	HJOIHEIF_01258	HKDGGHAM_00648	KCFCPCJG_01127	JBLLBHIA_01292	JLBDBLJE_02087	ODIEHOAI_01016	OBCEHLOK_01802	LBHLPMOJ_03360	KMEICMGN_00060	PIBJFFPJ_00114	MKMDODBG_02980	JCMDAKMG_03476	LOMBOFOJ_03750	PNOEFCON_00505	OPBJBMII_00054	PIJHAKBD_02154	IAEPNGOP_00157
lpoA		Penicillin-binding protein activator LpoA	48	48	1	1	5210				380	2042	2007	EEOABMNO_03308	AJGAFMDA_03389	IBJCNMFN_02263	BBMKDBAA_00778	FENECDNO_02845	BFEGIENF_01671	IMLJGFOD_00032	PKKBODMO_00973	MOFEGBOE_01460	MPGCEFDH_00672	EMLHLPPP_03428	CMMKNNBM_02876	BEBCDICL_03997	JJHNNGDM_02207	MIKJKMGH_00563	OHKOANCB_00426	HHOHIPGL_02778	KIGMIAMF_00971	PFIDBENL_01717	HJOIHEIF_01285	HKDGGHAM_00621	KCFCPCJG_01153	JBLLBHIA_01266	JLBDBLJE_02060	ODIEHOAI_00989	OBCEHLOK_01775	LBHLPMOJ_03387	KMEICMGN_00032	PIBJFFPJ_00086	MKMDODBG_03007	JCMDAKMG_03502	LOMBOFOJ_03777	PNOEFCON_00533	OPBJBMII_00032	PIJHAKBD_03588	IAEPNGOP_00130
group_2144		hypothetical protein	48	48	1	1	5204				443	443	443	EEOABMNO_03314	AJGAFMDA_03395	IBJCNMFN_02257	BBMKDBAA_00772	FENECDNO_02851	BFEGIENF_01665	IMLJGFOD_00026	PKKBODMO_00979	MOFEGBOE_01454	MPGCEFDH_00666	EMLHLPPP_03434	CMMKNNBM_02882	BEBCDICL_04003	JJHNNGDM_02201	MIKJKMGH_00557	OHKOANCB_00420	HHOHIPGL_02772	KIGMIAMF_00965	PFIDBENL_01711	HJOIHEIF_01291	HKDGGHAM_00615	KCFCPCJG_01159	JBLLBHIA_01260	JLBDBLJE_02054	ODIEHOAI_00983	OBCEHLOK_01769	LBHLPMOJ_03393	KMEICMGN_00026	PIBJFFPJ_00080	MKMDODBG_03013	JCMDAKMG_03508	LOMBOFOJ_03783	PNOEFCON_00539	OPBJBMII_00026	PIJHAKBD_03582	IAEPNGOP_00124
limB		Limonene 1,2-monooxygenase	48	48	1	1	5198				1007	1007	1007	EEOABMNO_03320	AJGAFMDA_03401	IBJCNMFN_02251	BBMKDBAA_00766	FENECDNO_02857	BFEGIENF_01659	IMLJGFOD_00020	PKKBODMO_00985	MOFEGBOE_01448	MPGCEFDH_00660	EMLHLPPP_03440	CMMKNNBM_02888	BEBCDICL_04009	JJHNNGDM_02195	MIKJKMGH_00551	OHKOANCB_00414	HHOHIPGL_02766	KIGMIAMF_00959	PFIDBENL_01705	HJOIHEIF_01297	HKDGGHAM_00609	KCFCPCJG_01165	JBLLBHIA_01254	JLBDBLJE_02048	ODIEHOAI_00977	OBCEHLOK_01763	LBHLPMOJ_03399	KMEICMGN_00020	PIBJFFPJ_00074	MKMDODBG_03019	JCMDAKMG_03514	LOMBOFOJ_03789	PNOEFCON_00545	OPBJBMII_00020	PIJHAKBD_03576	IAEPNGOP_00118
mtr		Tryptophan-specific transport protein	48	48	1	1	5195				1244	1244	1244	EEOABMNO_03323	AJGAFMDA_03402	IBJCNMFN_02250	BBMKDBAA_00765	FENECDNO_02858	BFEGIENF_01658	IMLJGFOD_00017	PKKBODMO_00988	MOFEGBOE_01447	MPGCEFDH_00659	EMLHLPPP_03441	CMMKNNBM_02891	BEBCDICL_04010	JJHNNGDM_02194	MIKJKMGH_00548	OHKOANCB_00411	HHOHIPGL_02765	KIGMIAMF_00958	PFIDBENL_01702	HJOIHEIF_01300	HKDGGHAM_00606	KCFCPCJG_01166	JBLLBHIA_01253	JLBDBLJE_02045	ODIEHOAI_00974	OBCEHLOK_01762	LBHLPMOJ_03400	KMEICMGN_00017	PIBJFFPJ_00073	MKMDODBG_03020	JCMDAKMG_03515	LOMBOFOJ_03790	PNOEFCON_00546	OPBJBMII_00017	PIJHAKBD_03575	IAEPNGOP_00117
mlaB		putative phospholipid ABC transporter-binding protein MlaB	48	48	1	1	5166				296	296	296	EEOABMNO_03355	AJGAFMDA_03276	IBJCNMFN_02220	BBMKDBAA_03826	FENECDNO_02888	BFEGIENF_01628	IMLJGFOD_04547	PKKBODMO_03350	MOFEGBOE_03989	MPGCEFDH_00629	EMLHLPPP_03471	CMMKNNBM_04072	BEBCDICL_03865	JJHNNGDM_01915	MIKJKMGH_04230	OHKOANCB_00380	HHOHIPGL_02735	KIGMIAMF_00928	PFIDBENL_04211	HJOIHEIF_03515	HKDGGHAM_04227	KCFCPCJG_04116	JBLLBHIA_04057	JLBDBLJE_04108	ODIEHOAI_00943	OBCEHLOK_01732	LBHLPMOJ_03430	KMEICMGN_04392	PIBJFFPJ_00043	MKMDODBG_03050	JCMDAKMG_03938	LOMBOFOJ_03820	PNOEFCON_00576	OPBJBMII_04295	PIJHAKBD_04079	IAEPNGOP_00087
mlaE		putative phospholipid ABC transporter permease protein MlaE	48	48	1	1	5163				416	782	766	EEOABMNO_03358	AJGAFMDA_03279	IBJCNMFN_02217	BBMKDBAA_03829	FENECDNO_02891	BFEGIENF_01625	IMLJGFOD_04550	PKKBODMO_03347	MOFEGBOE_03992	MPGCEFDH_00626	EMLHLPPP_03474	CMMKNNBM_04069	BEBCDICL_03862	JJHNNGDM_01912	MIKJKMGH_04227	OHKOANCB_00377	HHOHIPGL_02732	KIGMIAMF_00925	PFIDBENL_04208	HJOIHEIF_03512	HKDGGHAM_04224	KCFCPCJG_04119	JBLLBHIA_04060	JLBDBLJE_04111	ODIEHOAI_00940	OBCEHLOK_01729	LBHLPMOJ_03433	KMEICMGN_04395	PIBJFFPJ_00040	MKMDODBG_03053	JCMDAKMG_03941	LOMBOFOJ_03823	PNOEFCON_00579	OPBJBMII_04298	PIJHAKBD_04082	IAEPNGOP_00084
group_2149		hypothetical protein	48	48	1	1	5150				632	632	632	EEOABMNO_03371	AJGAFMDA_03292	IBJCNMFN_02204	BBMKDBAA_03842	FENECDNO_02904	BFEGIENF_01612	IMLJGFOD_03991	PKKBODMO_03334	MOFEGBOE_04005	MPGCEFDH_00613	EMLHLPPP_03487	CMMKNNBM_02430	BEBCDICL_03849	JJHNNGDM_01899	MIKJKMGH_04214	OHKOANCB_00364	HHOHIPGL_02719	KIGMIAMF_00912	PFIDBENL_04195	HJOIHEIF_03499	HKDGGHAM_04211	KCFCPCJG_04132	JBLLBHIA_04073	JLBDBLJE_04124	ODIEHOAI_00927	OBCEHLOK_01716	LBHLPMOJ_03446	KMEICMGN_04408	PIBJFFPJ_00027	MKMDODBG_03066	JCMDAKMG_03954	LOMBOFOJ_03836	PNOEFCON_00592	OPBJBMII_04311	PIJHAKBD_04095	IAEPNGOP_00071
mtgA		Biosynthetic peptidoglycan transglycosylase	48	48	1	1	5149				728	728	728	EEOABMNO_03372	AJGAFMDA_03293	IBJCNMFN_02203	BBMKDBAA_03843	FENECDNO_02905	BFEGIENF_01611	IMLJGFOD_03990	PKKBODMO_03333	MOFEGBOE_04006	MPGCEFDH_00612	EMLHLPPP_03488	CMMKNNBM_02431	BEBCDICL_03848	JJHNNGDM_01898	MIKJKMGH_04213	OHKOANCB_00363	HHOHIPGL_02718	KIGMIAMF_00911	PFIDBENL_04194	HJOIHEIF_03498	HKDGGHAM_04210	KCFCPCJG_04133	JBLLBHIA_04074	JLBDBLJE_04125	ODIEHOAI_00926	OBCEHLOK_01715	LBHLPMOJ_03447	KMEICMGN_04409	PIBJFFPJ_00026	MKMDODBG_03067	JCMDAKMG_03955	LOMBOFOJ_03837	PNOEFCON_00593	OPBJBMII_04312	PIJHAKBD_04096	IAEPNGOP_00070
group_2151		hypothetical protein	48	48	1	1	5143				1103	1103	1103	EEOABMNO_03378	AJGAFMDA_03299	IBJCNMFN_02197	BBMKDBAA_03849	FENECDNO_02911	BFEGIENF_01605	IMLJGFOD_03984	PKKBODMO_03327	MOFEGBOE_04012	MPGCEFDH_00606	EMLHLPPP_03494	CMMKNNBM_02437	BEBCDICL_03842	JJHNNGDM_01892	MIKJKMGH_04207	OHKOANCB_00357	HHOHIPGL_02712	KIGMIAMF_00905	PFIDBENL_04188	HJOIHEIF_03492	HKDGGHAM_04204	KCFCPCJG_04139	JBLLBHIA_04080	JLBDBLJE_04131	ODIEHOAI_00920	OBCEHLOK_01709	LBHLPMOJ_03453	KMEICMGN_04415	PIBJFFPJ_00020	MKMDODBG_03073	JCMDAKMG_03961	LOMBOFOJ_03843	PNOEFCON_00599	OPBJBMII_04318	PIJHAKBD_04102	IAEPNGOP_00064
codA		Cytosine deaminase	48	48	1	1	5141				1280	1280	1280	EEOABMNO_03380	AJGAFMDA_03301	IBJCNMFN_02195	BBMKDBAA_03851	FENECDNO_02913	BFEGIENF_01603	IMLJGFOD_03982	PKKBODMO_03325	MOFEGBOE_04014	MPGCEFDH_00604	EMLHLPPP_03496	CMMKNNBM_02439	BEBCDICL_03840	JJHNNGDM_01890	MIKJKMGH_04205	OHKOANCB_00355	HHOHIPGL_02710	KIGMIAMF_00903	PFIDBENL_04186	HJOIHEIF_03490	HKDGGHAM_04202	KCFCPCJG_04141	JBLLBHIA_04082	JLBDBLJE_04133	ODIEHOAI_00918	OBCEHLOK_01707	LBHLPMOJ_03455	KMEICMGN_04417	PIBJFFPJ_00018	MKMDODBG_03075	JCMDAKMG_03963	LOMBOFOJ_03845	PNOEFCON_00601	OPBJBMII_04320	PIJHAKBD_04104	IAEPNGOP_00062
ttdB		L( )-tartrate dehydratase subunit beta	48	48	1	1	5119				89	617	606	EEOABMNO_03400	AJGAFMDA_03507	IBJCNMFN_02175	BBMKDBAA_03956	FENECDNO_04365	BFEGIENF_04330	IMLJGFOD_03877	PKKBODMO_03305	MOFEGBOE_04034	MPGCEFDH_04091	EMLHLPPP_04223	CMMKNNBM_03781	BEBCDICL_04025	JJHNNGDM_02099	MIKJKMGH_04338	OHKOANCB_03731	HHOHIPGL_02690	KIGMIAMF_00883	PFIDBENL_04276	HJOIHEIF_03849	HKDGGHAM_04244	KCFCPCJG_04161	JBLLBHIA_04102	JLBDBLJE_04193	ODIEHOAI_04341	OBCEHLOK_04241	LBHLPMOJ_04338	KMEICMGN_04438	PIBJFFPJ_04323	MKMDODBG_04184	JCMDAKMG_04031	LOMBOFOJ_04125	PNOEFCON_04239	OPBJBMII_04441	PIJHAKBD_04123	IAEPNGOP_00042
yhdT		putative membrane protein YhdT	48	48	1	1	5090				242	242	242	EEOABMNO_03427	AJGAFMDA_03534	IBJCNMFN_02148	BBMKDBAA_03983	FENECDNO_04392	BFEGIENF_04303	IMLJGFOD_03904	PKKBODMO_03278	MOFEGBOE_04061	MPGCEFDH_04118	EMLHLPPP_04250	CMMKNNBM_03375	BEBCDICL_04052	JJHNNGDM_02126	MIKJKMGH_04365	OHKOANCB_03703	HHOHIPGL_02663	KIGMIAMF_00856	PFIDBENL_04303	HJOIHEIF_03822	HKDGGHAM_04271	KCFCPCJG_04188	JBLLBHIA_04129	JLBDBLJE_04166	ODIEHOAI_04314	OBCEHLOK_04214	LBHLPMOJ_04365	KMEICMGN_04465	PIBJFFPJ_04296	MKMDODBG_04156	JCMDAKMG_04058	LOMBOFOJ_04152	PNOEFCON_04266	OPBJBMII_04414	PIJHAKBD_04150	IAEPNGOP_00015
group_2155		hypothetical protein	48	48	1	1	2889				257	257	257	EEOABMNO_03447	AJGAFMDA_00281	IBJCNMFN_04411	BBMKDBAA_04123	FENECDNO_04481	BFEGIENF_02604	IMLJGFOD_04245	PKKBODMO_04502	MOFEGBOE_04157	MPGCEFDH_04262	EMLHLPPP_04305	CMMKNNBM_03102	BEBCDICL_04305	JJHNNGDM_03163	MIKJKMGH_04187	OHKOANCB_04300	HHOHIPGL_04302	KIGMIAMF_04257	PFIDBENL_04474	HJOIHEIF_04367	HKDGGHAM_04464	KCFCPCJG_04260	JBLLBHIA_04201	JLBDBLJE_04298	ODIEHOAI_04121	OBCEHLOK_04363	LBHLPMOJ_04488	KMEICMGN_04584	PIBJFFPJ_04392	MKMDODBG_04467	JCMDAKMG_04216	LOMBOFOJ_04351	PNOEFCON_04328	OPBJBMII_04586	PIJHAKBD_00939	IAEPNGOP_04445
dauR		Transcriptional regulator DauR	48	48	1	1	2980				632	722	720	EEOABMNO_03499	AJGAFMDA_00230	IBJCNMFN_02754	BBMKDBAA_02697	FENECDNO_01415	BFEGIENF_02552	IMLJGFOD_04098	PKKBODMO_04365	MOFEGBOE_02098	MPGCEFDH_01138	EMLHLPPP_00007	CMMKNNBM_03327	BEBCDICL_03330	JJHNNGDM_00204	MIKJKMGH_04135	OHKOANCB_03932	HHOHIPGL_02002	KIGMIAMF_03111	PFIDBENL_04402	HJOIHEIF_04288	HKDGGHAM_04437	KCFCPCJG_00865	JBLLBHIA_01904	JLBDBLJE_04241	ODIEHOAI_04069	OBCEHLOK_02685	LBHLPMOJ_02252	KMEICMGN_04547	PIBJFFPJ_02367	MKMDODBG_02852	JCMDAKMG_02846	LOMBOFOJ_02123	PNOEFCON_01546	OPBJBMII_04549	PIJHAKBD_00990	IAEPNGOP_03166
ywrO		General stress protein 14	48	48	1	1	2986				353	551	546	EEOABMNO_03505	AJGAFMDA_00224	IBJCNMFN_02760	BBMKDBAA_02691	FENECDNO_01409	BFEGIENF_02546	IMLJGFOD_04104	PKKBODMO_04359	MOFEGBOE_02092	MPGCEFDH_01144	EMLHLPPP_00013	CMMKNNBM_03321	BEBCDICL_03336	JJHNNGDM_00198	MIKJKMGH_04129	OHKOANCB_03938	HHOHIPGL_01996	KIGMIAMF_03105	PFIDBENL_04408	HJOIHEIF_04294	HKDGGHAM_04443	KCFCPCJG_00859	JBLLBHIA_01898	JLBDBLJE_04247	ODIEHOAI_04063	OBCEHLOK_02679	LBHLPMOJ_02246	KMEICMGN_04541	PIBJFFPJ_02361	MKMDODBG_02846	JCMDAKMG_02840	LOMBOFOJ_02117	PNOEFCON_01552	OPBJBMII_04543	PIJHAKBD_00996	IAEPNGOP_03160
nasD		Nitrite reductase [NAD(P)H]	48	48	1	1	3003				1397	2543	2519	EEOABMNO_03521	AJGAFMDA_00208	IBJCNMFN_02776	BBMKDBAA_02675	FENECDNO_01393	BFEGIENF_02530	IMLJGFOD_04120	PKKBODMO_04343	MOFEGBOE_02076	MPGCEFDH_01160	EMLHLPPP_00029	CMMKNNBM_04602	BEBCDICL_03352	JJHNNGDM_00182	MIKJKMGH_04113	OHKOANCB_03954	HHOHIPGL_01980	KIGMIAMF_03089	PFIDBENL_04424	HJOIHEIF_04310	HKDGGHAM_04459	KCFCPCJG_00843	JBLLBHIA_01882	JLBDBLJE_04263	ODIEHOAI_04047	OBCEHLOK_02663	LBHLPMOJ_02230	KMEICMGN_04525	PIBJFFPJ_02345	MKMDODBG_02830	JCMDAKMG_02824	LOMBOFOJ_02101	PNOEFCON_01568	OPBJBMII_04527	PIJHAKBD_01012	IAEPNGOP_03144
cysG		Siroheme synthase	48	48	1	1	3006				974	1373	1364	EEOABMNO_03524	AJGAFMDA_00205	IBJCNMFN_02779	BBMKDBAA_02672	FENECDNO_01390	BFEGIENF_02527	IMLJGFOD_04123	PKKBODMO_04340	MOFEGBOE_02073	MPGCEFDH_01163	EMLHLPPP_00032	CMMKNNBM_04668	BEBCDICL_03355	JJHNNGDM_00179	MIKJKMGH_04110	OHKOANCB_03957	HHOHIPGL_01977	KIGMIAMF_03086	PFIDBENL_04427	HJOIHEIF_04313	HKDGGHAM_04462	KCFCPCJG_00840	JBLLBHIA_01879	JLBDBLJE_04266	ODIEHOAI_04044	OBCEHLOK_02660	LBHLPMOJ_02227	KMEICMGN_04522	PIBJFFPJ_02342	MKMDODBG_02826	JCMDAKMG_02821	LOMBOFOJ_02098	PNOEFCON_01571	OPBJBMII_04524	PIJHAKBD_01015	IAEPNGOP_03141
nudE		ADP compounds hydrolase NudE	48	48	1	1	3022				563	596	574	EEOABMNO_03541	AJGAFMDA_00189	IBJCNMFN_02795	BBMKDBAA_02656	FENECDNO_01374	BFEGIENF_02511	IMLJGFOD_04377	PKKBODMO_02253	MOFEGBOE_02057	MPGCEFDH_01179	EMLHLPPP_00048	CMMKNNBM_02521	BEBCDICL_03373	JJHNNGDM_00163	MIKJKMGH_01769	OHKOANCB_00929	HHOHIPGL_01961	KIGMIAMF_03070	PFIDBENL_01075	HJOIHEIF_02094	HKDGGHAM_03238	KCFCPCJG_00824	JBLLBHIA_01863	JLBDBLJE_02484	ODIEHOAI_01901	OBCEHLOK_02644	LBHLPMOJ_02211	KMEICMGN_02878	PIBJFFPJ_02326	MKMDODBG_02810	JCMDAKMG_02805	LOMBOFOJ_02082	PNOEFCON_01587	OPBJBMII_02156	PIJHAKBD_01031	IAEPNGOP_03125
feoC		putative [Fe-S]-dependent transcriptional repressor FeoC	48	48	1	1	3035				236	236	236	EEOABMNO_03554	AJGAFMDA_00176	IBJCNMFN_02808	BBMKDBAA_02643	FENECDNO_01361	BFEGIENF_02498	IMLJGFOD_03289	PKKBODMO_02240	MOFEGBOE_02044	MPGCEFDH_01192	EMLHLPPP_00061	CMMKNNBM_02508	BEBCDICL_03386	JJHNNGDM_00150	MIKJKMGH_01756	OHKOANCB_00942	HHOHIPGL_01948	KIGMIAMF_03057	PFIDBENL_01088	HJOIHEIF_02081	HKDGGHAM_03225	KCFCPCJG_00811	JBLLBHIA_01850	JLBDBLJE_02497	ODIEHOAI_01914	OBCEHLOK_02631	LBHLPMOJ_02198	KMEICMGN_02865	PIBJFFPJ_02313	MKMDODBG_02797	JCMDAKMG_02792	LOMBOFOJ_02069	PNOEFCON_01600	OPBJBMII_02143	PIJHAKBD_01044	IAEPNGOP_03112
glgA		Glycogen synthase	48	48	1	1	3057				932	1433	1422	EEOABMNO_03581	AJGAFMDA_00162	IBJCNMFN_02826	BBMKDBAA_02629	FENECDNO_01343	BFEGIENF_02480	IMLJGFOD_03316	PKKBODMO_02213	MOFEGBOE_02030	MPGCEFDH_01210	EMLHLPPP_00079	CMMKNNBM_03947	BEBCDICL_03400	JJHNNGDM_00136	MIKJKMGH_01729	OHKOANCB_00969	HHOHIPGL_01930	KIGMIAMF_03039	PFIDBENL_01115	HJOIHEIF_02054	HKDGGHAM_03198	KCFCPCJG_00797	JBLLBHIA_01836	JLBDBLJE_02524	ODIEHOAI_01942	OBCEHLOK_02613	LBHLPMOJ_02180	KMEICMGN_02838	PIBJFFPJ_02295	MKMDODBG_02779	JCMDAKMG_02778	LOMBOFOJ_02051	PNOEFCON_01618	OPBJBMII_02116	PIJHAKBD_01058	IAEPNGOP_03094
gntK_1		Thermoresistant gluconokinase	48	48	1	1	3063				533	608	534	EEOABMNO_03587	AJGAFMDA_00155	IBJCNMFN_02833	BBMKDBAA_02622	FENECDNO_01336	BFEGIENF_02473	IMLJGFOD_03322	PKKBODMO_02207	MOFEGBOE_02023	MPGCEFDH_01217	EMLHLPPP_00086	CMMKNNBM_03721	BEBCDICL_03126	JJHNNGDM_00129	MIKJKMGH_01723	OHKOANCB_00975	HHOHIPGL_01923	KIGMIAMF_03032	PFIDBENL_01121	HJOIHEIF_02048	HKDGGHAM_03192	KCFCPCJG_00790	JBLLBHIA_01829	JLBDBLJE_02530	ODIEHOAI_01948	OBCEHLOK_02606	LBHLPMOJ_02173	KMEICMGN_02832	PIBJFFPJ_02288	MKMDODBG_02772	JCMDAKMG_02771	LOMBOFOJ_02044	PNOEFCON_01625	OPBJBMII_02110	PIJHAKBD_01064	IAEPNGOP_03087
ugpQ		Glycerophosphodiester phosphodiesterase, cytoplasmic	48	48	1	1	3075				329	740	731	EEOABMNO_03599	AJGAFMDA_00143	IBJCNMFN_02844	BBMKDBAA_02611	FENECDNO_01325	BFEGIENF_02462	IMLJGFOD_03334	PKKBODMO_02195	MOFEGBOE_02011	MPGCEFDH_01228	EMLHLPPP_00097	CMMKNNBM_03709	BEBCDICL_03115	JJHNNGDM_00117	MIKJKMGH_01711	OHKOANCB_00987	HHOHIPGL_01912	KIGMIAMF_03021	PFIDBENL_01133	HJOIHEIF_02036	HKDGGHAM_03180	KCFCPCJG_00779	JBLLBHIA_01817	JLBDBLJE_02542	ODIEHOAI_01960	OBCEHLOK_02595	LBHLPMOJ_02162	KMEICMGN_02820	PIBJFFPJ_02277	MKMDODBG_02761	JCMDAKMG_02759	LOMBOFOJ_02033	PNOEFCON_01636	OPBJBMII_02098	PIJHAKBD_01076	IAEPNGOP_03076
zntA		Lead, cadmium, zinc and mercury-transporting ATPase	48	48	1	1	3100				950	2198	2172	EEOABMNO_03621	AJGAFMDA_00122	IBJCNMFN_02865	BBMKDBAA_02590	FENECDNO_01304	BFEGIENF_02441	IMLJGFOD_03357	PKKBODMO_02173	MOFEGBOE_01990	MPGCEFDH_01249	EMLHLPPP_00118	CMMKNNBM_04449	BEBCDICL_03094	JJHNNGDM_00096	MIKJKMGH_01689	OHKOANCB_01009	HHOHIPGL_01891	KIGMIAMF_03000	PFIDBENL_01155	HJOIHEIF_02014	HKDGGHAM_03158	KCFCPCJG_00758	JBLLBHIA_01796	JLBDBLJE_02564	ODIEHOAI_01982	OBCEHLOK_02574	LBHLPMOJ_02141	KMEICMGN_02797	PIBJFFPJ_02256	MKMDODBG_02740	JCMDAKMG_02738	LOMBOFOJ_02012	PNOEFCON_01657	OPBJBMII_02076	PIJHAKBD_01097	IAEPNGOP_03055
group_2173		hypothetical protein	48	48	1	1	3105				1217	1259	1257	EEOABMNO_03626	AJGAFMDA_00117	IBJCNMFN_02870	BBMKDBAA_02585	FENECDNO_01299	BFEGIENF_02436	IMLJGFOD_03362	PKKBODMO_02168	MOFEGBOE_01985	MPGCEFDH_01254	EMLHLPPP_00123	CMMKNNBM_04444	BEBCDICL_03089	JJHNNGDM_00091	MIKJKMGH_01684	OHKOANCB_01014	HHOHIPGL_01886	KIGMIAMF_02995	PFIDBENL_01160	HJOIHEIF_02009	HKDGGHAM_03153	KCFCPCJG_00753	JBLLBHIA_01791	JLBDBLJE_02569	ODIEHOAI_01987	OBCEHLOK_02569	LBHLPMOJ_02136	KMEICMGN_02792	PIBJFFPJ_02251	MKMDODBG_02735	JCMDAKMG_01466	LOMBOFOJ_02007	PNOEFCON_01662	OPBJBMII_02071	PIJHAKBD_01102	IAEPNGOP_03050
macA_1		Macrolide export protein MacA	48	48	1	1	3111				485	1067	1054	EEOABMNO_03632	AJGAFMDA_00111	IBJCNMFN_02876	BBMKDBAA_02579	FENECDNO_01293	BFEGIENF_02430	IMLJGFOD_03368	PKKBODMO_02162	MOFEGBOE_01979	MPGCEFDH_01260	EMLHLPPP_00129	CMMKNNBM_04503	BEBCDICL_03083	JJHNNGDM_00085	MIKJKMGH_01678	OHKOANCB_01020	HHOHIPGL_01880	KIGMIAMF_02989	PFIDBENL_01166	HJOIHEIF_02003	HKDGGHAM_03147	KCFCPCJG_00747	JBLLBHIA_01785	JLBDBLJE_02575	ODIEHOAI_01993	OBCEHLOK_02563	LBHLPMOJ_02130	KMEICMGN_02786	PIBJFFPJ_02245	MKMDODBG_02729	JCMDAKMG_01460	LOMBOFOJ_02001	PNOEFCON_01668	OPBJBMII_02065	PIJHAKBD_01108	IAEPNGOP_03044
ansB_2		L-asparaginase	48	48	1	1	3152				524	1043	870	EEOABMNO_03643	AJGAFMDA_00100	IBJCNMFN_02887	BBMKDBAA_02377	FENECDNO_01282	BFEGIENF_02419	IMLJGFOD_04438	PKKBODMO_02151	MOFEGBOE_01968	MPGCEFDH_01271	EMLHLPPP_00140	CMMKNNBM_03704	BEBCDICL_03072	JJHNNGDM_00074	MIKJKMGH_01667	OHKOANCB_01031	HHOHIPGL_01869	KIGMIAMF_02978	PFIDBENL_01177	HJOIHEIF_01590	HKDGGHAM_02174	KCFCPCJG_00736	JBLLBHIA_01774	JLBDBLJE_02586	ODIEHOAI_02004	OBCEHLOK_02552	LBHLPMOJ_02119	KMEICMGN_02775	PIBJFFPJ_02234	MKMDODBG_02717	JCMDAKMG_01449	LOMBOFOJ_01990	PNOEFCON_01679	OPBJBMII_02031	PIJHAKBD_01119	IAEPNGOP_03033
frlD		Fructosamine kinase FrlD	48	48	1	1	3154				845	845	845	EEOABMNO_03645	AJGAFMDA_00098	IBJCNMFN_02889	BBMKDBAA_02375	FENECDNO_01280	BFEGIENF_02417	IMLJGFOD_04440	PKKBODMO_02149	MOFEGBOE_01966	MPGCEFDH_01273	EMLHLPPP_00142	CMMKNNBM_03702	BEBCDICL_03070	JJHNNGDM_00072	MIKJKMGH_01665	OHKOANCB_01033	HHOHIPGL_01867	KIGMIAMF_02976	PFIDBENL_01179	HJOIHEIF_01588	HKDGGHAM_02172	KCFCPCJG_00734	JBLLBHIA_01772	JLBDBLJE_02588	ODIEHOAI_02006	OBCEHLOK_02550	LBHLPMOJ_02117	KMEICMGN_02773	PIBJFFPJ_02232	MKMDODBG_02715	JCMDAKMG_01447	LOMBOFOJ_01988	PNOEFCON_01681	OPBJBMII_02029	PIJHAKBD_01121	IAEPNGOP_03031
yhjH		Cyclic di-GMP phosphodiesterase YhjH	48	48	1	1	3165				722	767	766	EEOABMNO_03656	AJGAFMDA_00087	IBJCNMFN_02900	BBMKDBAA_02364	FENECDNO_01269	BFEGIENF_02406	IMLJGFOD_03536	PKKBODMO_02138	MOFEGBOE_01955	MPGCEFDH_01284	EMLHLPPP_00153	CMMKNNBM_04213	BEBCDICL_03059	JJHNNGDM_00061	MIKJKMGH_01654	OHKOANCB_01044	HHOHIPGL_01856	KIGMIAMF_02965	PFIDBENL_01190	HJOIHEIF_01577	HKDGGHAM_02161	KCFCPCJG_00723	JBLLBHIA_01761	JLBDBLJE_02599	ODIEHOAI_02017	OBCEHLOK_02539	LBHLPMOJ_02106	KMEICMGN_02762	PIBJFFPJ_02221	MKMDODBG_02704	JCMDAKMG_01436	LOMBOFOJ_01977	PNOEFCON_01692	OPBJBMII_02018	PIJHAKBD_01132	IAEPNGOP_03020
oppF_3		Oligopeptide transport ATP-binding protein OppF	48	48	1	1	3185				866	1013	1009	EEOABMNO_03672	AJGAFMDA_00071	IBJCNMFN_02916	BBMKDBAA_02347	FENECDNO_01253	BFEGIENF_02390	IMLJGFOD_03552	PKKBODMO_02122	MOFEGBOE_01939	MPGCEFDH_01300	EMLHLPPP_00169	CMMKNNBM_04388	BEBCDICL_03043	JJHNNGDM_00045	MIKJKMGH_01638	OHKOANCB_01938	HHOHIPGL_01840	KIGMIAMF_02949	PFIDBENL_01206	HJOIHEIF_01561	HKDGGHAM_02145	KCFCPCJG_00707	JBLLBHIA_01745	JLBDBLJE_02615	ODIEHOAI_02033	OBCEHLOK_02523	LBHLPMOJ_02090	KMEICMGN_02746	PIBJFFPJ_02205	MKMDODBG_02688	JCMDAKMG_01420	LOMBOFOJ_01961	PNOEFCON_01708	OPBJBMII_02002	PIJHAKBD_01148	IAEPNGOP_03004
group_2179		hypothetical protein	48	48	1	1	3191				611	1124	1113	EEOABMNO_03678	AJGAFMDA_00065	IBJCNMFN_02922	BBMKDBAA_02341	FENECDNO_01247	BFEGIENF_02384	IMLJGFOD_03558	PKKBODMO_02116	MOFEGBOE_01933	MPGCEFDH_01306	EMLHLPPP_00175	CMMKNNBM_04394	BEBCDICL_03037	JJHNNGDM_00039	MIKJKMGH_01632	OHKOANCB_01944	HHOHIPGL_01834	KIGMIAMF_02943	PFIDBENL_01212	HJOIHEIF_01555	HKDGGHAM_02139	KCFCPCJG_00701	JBLLBHIA_01739	JLBDBLJE_02621	ODIEHOAI_02039	OBCEHLOK_02517	LBHLPMOJ_02084	KMEICMGN_02740	PIBJFFPJ_02199	MKMDODBG_02681	JCMDAKMG_01414	LOMBOFOJ_01955	PNOEFCON_01714	OPBJBMII_01996	PIJHAKBD_01154	IAEPNGOP_02998
bisC		Biotin sulfoxide reductase	48	48	1	1	2848				431	2333	2293	EEOABMNO_03692	AJGAFMDA_00057	IBJCNMFN_02929	BBMKDBAA_02333	FENECDNO_01240	BFEGIENF_02377	IMLJGFOD_03572	PKKBODMO_02437	MOFEGBOE_01925	MPGCEFDH_01313	EMLHLPPP_00182	CMMKNNBM_04523	BEBCDICL_02401	JJHNNGDM_00031	MIKJKMGH_01618	OHKOANCB_01957	HHOHIPGL_01827	KIGMIAMF_02936	PFIDBENL_01226	HJOIHEIF_01540	HKDGGHAM_02125	KCFCPCJG_00693	JBLLBHIA_01731	JLBDBLJE_02820	ODIEHOAI_02052	OBCEHLOK_02510	LBHLPMOJ_02077	KMEICMGN_02725	PIBJFFPJ_02192	MKMDODBG_02674	JCMDAKMG_01406	LOMBOFOJ_01948	PNOEFCON_01721	OPBJBMII_01982	PIJHAKBD_01161	IAEPNGOP_02991
yiaD		putative lipoprotein YiaD	48	48	1	1	2847				422	662	657	EEOABMNO_03693	AJGAFMDA_00056	IBJCNMFN_02930	BBMKDBAA_02332	FENECDNO_01239	BFEGIENF_02376	IMLJGFOD_03573	PKKBODMO_02436	MOFEGBOE_01924	MPGCEFDH_01314	EMLHLPPP_00183	CMMKNNBM_03051	BEBCDICL_02402	JJHNNGDM_00030	MIKJKMGH_01617	OHKOANCB_01958	HHOHIPGL_01826	KIGMIAMF_02935	PFIDBENL_01227	HJOIHEIF_01539	HKDGGHAM_02124	KCFCPCJG_00692	JBLLBHIA_01730	JLBDBLJE_02821	ODIEHOAI_02053	OBCEHLOK_02509	LBHLPMOJ_02076	KMEICMGN_04829	PIBJFFPJ_02191	MKMDODBG_02673	JCMDAKMG_01405	LOMBOFOJ_01947	PNOEFCON_01722	OPBJBMII_01981	PIJHAKBD_01162	IAEPNGOP_02990
group_2182		hypothetical protein	48	48	1	1	2841				461	539	537	EEOABMNO_03698	AJGAFMDA_00051	IBJCNMFN_02935	BBMKDBAA_02327	FENECDNO_01234	BFEGIENF_02371	IMLJGFOD_03578	PKKBODMO_02431	MOFEGBOE_01919	MPGCEFDH_01319	EMLHLPPP_00188	CMMKNNBM_03046	BEBCDICL_02407	JJHNNGDM_00025	MIKJKMGH_01612	OHKOANCB_01963	HHOHIPGL_01821	KIGMIAMF_02930	PFIDBENL_01232	HJOIHEIF_01534	HKDGGHAM_02119	KCFCPCJG_00687	JBLLBHIA_01725	JLBDBLJE_02826	ODIEHOAI_02058	OBCEHLOK_02504	LBHLPMOJ_02071	KMEICMGN_02896	PIBJFFPJ_02186	MKMDODBG_02668	JCMDAKMG_01400	LOMBOFOJ_01942	PNOEFCON_01727	OPBJBMII_01976	PIJHAKBD_01167	IAEPNGOP_02985
hyfA_1		Hydrogenase-4 component A	48	48	1	1	2826				473	473	473	EEOABMNO_03713	AJGAFMDA_00039	IBJCNMFN_02954	BBMKDBAA_02315	FENECDNO_01216	BFEGIENF_02353	IMLJGFOD_03593	PKKBODMO_02416	MOFEGBOE_01907	MPGCEFDH_01337	EMLHLPPP_00206	CMMKNNBM_03031	BEBCDICL_02419	JJHNNGDM_00013	MIKJKMGH_01597	OHKOANCB_01978	HHOHIPGL_01803	KIGMIAMF_02911	PFIDBENL_01247	HJOIHEIF_01519	HKDGGHAM_02104	KCFCPCJG_00675	JBLLBHIA_01713	JLBDBLJE_02841	ODIEHOAI_02073	OBCEHLOK_02486	LBHLPMOJ_02053	KMEICMGN_02911	PIBJFFPJ_02168	MKMDODBG_02650	JCMDAKMG_01388	LOMBOFOJ_01923	PNOEFCON_01745	OPBJBMII_01961	PIJHAKBD_01179	IAEPNGOP_02966
sgbE		L-ribulose-5-phosphate 4-epimerase SgbE	48	48	1	1	2814				254	695	548	EEOABMNO_03724	AJGAFMDA_00038	IBJCNMFN_02965	BBMKDBAA_02314	FENECDNO_01205	BFEGIENF_02342	IMLJGFOD_02881	PKKBODMO_02405	MOFEGBOE_01906	MPGCEFDH_01348	EMLHLPPP_00217	CMMKNNBM_02703	BEBCDICL_02420	JJHNNGDM_00012	MIKJKMGH_01586	OHKOANCB_01989	HHOHIPGL_01792	KIGMIAMF_02900	PFIDBENL_01258	HJOIHEIF_01508	HKDGGHAM_02093	KCFCPCJG_00674	JBLLBHIA_01712	JLBDBLJE_02853	ODIEHOAI_02084	OBCEHLOK_02475	LBHLPMOJ_02042	KMEICMGN_02922	PIBJFFPJ_02157	MKMDODBG_02639	JCMDAKMG_01387	LOMBOFOJ_01912	PNOEFCON_01756	OPBJBMII_01950	PIJHAKBD_01180	IAEPNGOP_02955
envC		Murein hydrolase activator EnvC	48	48	1	1	2787				407	1283	1264	EEOABMNO_03752	AJGAFMDA_00010	IBJCNMFN_02992	BBMKDBAA_02286	FENECDNO_01178	BFEGIENF_02315	IMLJGFOD_02909	PKKBODMO_02377	MOFEGBOE_01878	MPGCEFDH_01374	EMLHLPPP_00243	CMMKNNBM_02843	BEBCDICL_02448	JJHNNGDM_02809	MIKJKMGH_01558	OHKOANCB_02017	HHOHIPGL_01766	KIGMIAMF_02873	PFIDBENL_01286	HJOIHEIF_01479	HKDGGHAM_02064	KCFCPCJG_00646	JBLLBHIA_01684	JLBDBLJE_02881	ODIEHOAI_02113	OBCEHLOK_02448	LBHLPMOJ_02015	KMEICMGN_02950	PIBJFFPJ_02131	MKMDODBG_02613	JCMDAKMG_01359	LOMBOFOJ_01885	PNOEFCON_01782	OPBJBMII_01922	PIJHAKBD_01208	IAEPNGOP_02928
cotSA		Spore coat protein SA	48	48	1	1	2778				863	1145	1139	EEOABMNO_03761	AJGAFMDA_00001	IBJCNMFN_03001	BBMKDBAA_02277	FENECDNO_01169	BFEGIENF_02306	IMLJGFOD_02918	PKKBODMO_02368	MOFEGBOE_01869	MPGCEFDH_01383	EMLHLPPP_00252	CMMKNNBM_02852	BEBCDICL_02457	JJHNNGDM_02800	MIKJKMGH_01549	OHKOANCB_02026	HHOHIPGL_01757	KIGMIAMF_02864	PFIDBENL_01295	HJOIHEIF_01470	HKDGGHAM_02055	KCFCPCJG_00637	JBLLBHIA_01675	JLBDBLJE_02890	ODIEHOAI_02122	OBCEHLOK_02439	LBHLPMOJ_02006	KMEICMGN_02959	PIBJFFPJ_02122	MKMDODBG_02604	JCMDAKMG_01350	LOMBOFOJ_01876	PNOEFCON_01791	OPBJBMII_01913	PIJHAKBD_03994	IAEPNGOP_02919
mutM		Formamidopyrimidine-DNA glycosylase	48	48	1	1	2765				695	809	806	EEOABMNO_03773	AJGAFMDA_03612	IBJCNMFN_03013	BBMKDBAA_02265	FENECDNO_01157	BFEGIENF_02294	IMLJGFOD_02930	PKKBODMO_02356	MOFEGBOE_01857	MPGCEFDH_01396	EMLHLPPP_00264	CMMKNNBM_02864	BEBCDICL_02469	JJHNNGDM_02509	MIKJKMGH_01537	OHKOANCB_02038	HHOHIPGL_01745	KIGMIAMF_02852	PFIDBENL_01307	HJOIHEIF_02285	HKDGGHAM_02043	KCFCPCJG_00625	JBLLBHIA_01663	JLBDBLJE_02902	ODIEHOAI_02134	OBCEHLOK_02427	LBHLPMOJ_01994	KMEICMGN_02971	PIBJFFPJ_02110	MKMDODBG_02592	JCMDAKMG_01338	LOMBOFOJ_01864	PNOEFCON_01803	OPBJBMII_01901	PIJHAKBD_03982	IAEPNGOP_02907
group_2194		hypothetical protein	48	48	1	1	2731				1022	1037	1030	EEOABMNO_03802	AJGAFMDA_03583	IBJCNMFN_03042	BBMKDBAA_02236	FENECDNO_01128	BFEGIENF_02265	IMLJGFOD_02960	PKKBODMO_02327	MOFEGBOE_01828	MPGCEFDH_01425	EMLHLPPP_00293	CMMKNNBM_02661	BEBCDICL_02498	JJHNNGDM_02480	MIKJKMGH_01507	OHKOANCB_02772	HHOHIPGL_01715	KIGMIAMF_02823	PFIDBENL_01336	HJOIHEIF_02255	HKDGGHAM_02013	KCFCPCJG_00596	JBLLBHIA_01634	JLBDBLJE_02931	ODIEHOAI_02163	OBCEHLOK_02398	LBHLPMOJ_01964	KMEICMGN_03000	PIBJFFPJ_02081	MKMDODBG_02563	JCMDAKMG_01309	LOMBOFOJ_01823	PNOEFCON_01832	OPBJBMII_01872	PIJHAKBD_03953	IAEPNGOP_02878
group_2195		hypothetical protein	48	48	1	1	2725				857	857	857	EEOABMNO_03807	AJGAFMDA_02962	IBJCNMFN_03049	BBMKDBAA_02232	FENECDNO_01123	BFEGIENF_02260	IMLJGFOD_02965	PKKBODMO_02322	MOFEGBOE_01824	MPGCEFDH_01430	EMLHLPPP_00298	CMMKNNBM_02666	BEBCDICL_02502	JJHNNGDM_04228	MIKJKMGH_01502	OHKOANCB_02767	HHOHIPGL_01709	KIGMIAMF_02817	PFIDBENL_01341	HJOIHEIF_02250	HKDGGHAM_02008	KCFCPCJG_00592	JBLLBHIA_01630	JLBDBLJE_02936	ODIEHOAI_02168	OBCEHLOK_02393	LBHLPMOJ_01958	KMEICMGN_03005	PIBJFFPJ_02075	MKMDODBG_02557	JCMDAKMG_01305	LOMBOFOJ_01817	PNOEFCON_01838	OPBJBMII_01867	PIJHAKBD_03949	IAEPNGOP_02872
group_2196		hypothetical protein	48	48	1	1	2709				293	293	293	EEOABMNO_03822	AJGAFMDA_02977	IBJCNMFN_03066	BBMKDBAA_02217	FENECDNO_01107	BFEGIENF_02245	IMLJGFOD_03958	PKKBODMO_02307	MOFEGBOE_01809	MPGCEFDH_01447	EMLHLPPP_00313	CMMKNNBM_04395	BEBCDICL_02517	JJHNNGDM_03065	MIKJKMGH_02417	OHKOANCB_02752	HHOHIPGL_01693	KIGMIAMF_02800	PFIDBENL_01356	HJOIHEIF_02234	HKDGGHAM_01992	KCFCPCJG_00577	JBLLBHIA_01615	JLBDBLJE_02951	ODIEHOAI_02183	OBCEHLOK_02377	LBHLPMOJ_01942	KMEICMGN_03020	PIBJFFPJ_02060	MKMDODBG_02541	JCMDAKMG_04393	LOMBOFOJ_01800	PNOEFCON_01853	OPBJBMII_01852	PIJHAKBD_03934	IAEPNGOP_02855
gmuD		6-phospho-beta-glucosidase GmuD	48	48	1	1	2708				770	1382	1369	EEOABMNO_03823	AJGAFMDA_02978	IBJCNMFN_03067	BBMKDBAA_02216	FENECDNO_01106	BFEGIENF_02244	IMLJGFOD_03957	PKKBODMO_02306	MOFEGBOE_01808	MPGCEFDH_01448	EMLHLPPP_00314	CMMKNNBM_04356	BEBCDICL_02518	JJHNNGDM_03066	MIKJKMGH_02416	OHKOANCB_02751	HHOHIPGL_01692	KIGMIAMF_02799	PFIDBENL_01357	HJOIHEIF_02233	HKDGGHAM_01991	KCFCPCJG_00576	JBLLBHIA_01614	JLBDBLJE_02952	ODIEHOAI_02184	OBCEHLOK_02376	LBHLPMOJ_01941	KMEICMGN_03021	PIBJFFPJ_02059	MKMDODBG_02540	JCMDAKMG_04392	LOMBOFOJ_01799	PNOEFCON_01854	OPBJBMII_01851	PIJHAKBD_03933	IAEPNGOP_02854
group_2198		hypothetical protein	48	48	1	1	2706				266	359	357	EEOABMNO_03825	AJGAFMDA_02980	IBJCNMFN_03069	BBMKDBAA_02214	FENECDNO_01104	BFEGIENF_02242	IMLJGFOD_03955	PKKBODMO_02303	MOFEGBOE_01806	MPGCEFDH_01450	EMLHLPPP_00316	CMMKNNBM_04354	BEBCDICL_02520	JJHNNGDM_03068	MIKJKMGH_02414	OHKOANCB_02749	HHOHIPGL_01690	KIGMIAMF_02797	PFIDBENL_01360	HJOIHEIF_02231	HKDGGHAM_01989	KCFCPCJG_00574	JBLLBHIA_01612	JLBDBLJE_02954	ODIEHOAI_02186	OBCEHLOK_02374	LBHLPMOJ_01939	KMEICMGN_03023	PIBJFFPJ_02057	MKMDODBG_02538	JCMDAKMG_04390	LOMBOFOJ_01797	PNOEFCON_01856	OPBJBMII_01849	PIJHAKBD_03930	IAEPNGOP_02852
tisB		Small toxic protein TisB	48	48	1	1	2683				89	89	89	EEOABMNO_03846	AJGAFMDA_03002	IBJCNMFN_03092	BBMKDBAA_04107	FENECDNO_01081	BFEGIENF_02219	IMLJGFOD_03934	PKKBODMO_02282	MOFEGBOE_04141	MPGCEFDH_01473	EMLHLPPP_00339	CMMKNNBM_04250	BEBCDICL_04289	JJHNNGDM_03147	MIKJKMGH_02392	OHKOANCB_02728	HHOHIPGL_01667	KIGMIAMF_02774	PFIDBENL_01381	HJOIHEIF_02210	HKDGGHAM_01968	KCFCPCJG_04317	JBLLBHIA_04185	JLBDBLJE_02975	ODIEHOAI_02207	OBCEHLOK_02351	LBHLPMOJ_01916	KMEICMGN_03044	PIBJFFPJ_02034	MKMDODBG_02515	JCMDAKMG_04273	LOMBOFOJ_01774	PNOEFCON_01879	OPBJBMII_01828	PIJHAKBD_04376	IAEPNGOP_02829
emrD		Multidrug resistance protein D	48	48	1	1	2680				542	1184	1170	EEOABMNO_03848	AJGAFMDA_03004	IBJCNMFN_03094	BBMKDBAA_04109	FENECDNO_01079	BFEGIENF_02217	IMLJGFOD_03932	PKKBODMO_02280	MOFEGBOE_04143	MPGCEFDH_01475	EMLHLPPP_00341	CMMKNNBM_04170	BEBCDICL_04291	JJHNNGDM_03149	MIKJKMGH_02390	OHKOANCB_02726	HHOHIPGL_01665	KIGMIAMF_02772	PFIDBENL_01383	HJOIHEIF_02208	HKDGGHAM_01966	KCFCPCJG_04319	JBLLBHIA_04187	JLBDBLJE_02977	ODIEHOAI_02209	OBCEHLOK_02349	LBHLPMOJ_01914	KMEICMGN_03046	PIBJFFPJ_02032	MKMDODBG_02513	JCMDAKMG_04275	LOMBOFOJ_01772	PNOEFCON_01881	OPBJBMII_01826	PIJHAKBD_04374	IAEPNGOP_02827
group_2201	chuR_4	Anaerobic sulfatase-maturating enzyme	48	48	1	1	2675				530	530	530	EEOABMNO_03853	AJGAFMDA_03009	IBJCNMFN_03099	BBMKDBAA_04114	FENECDNO_01074	BFEGIENF_02212	IMLJGFOD_03927	PKKBODMO_02275	MOFEGBOE_04148	MPGCEFDH_01480	EMLHLPPP_00346	CMMKNNBM_04175	BEBCDICL_04296	JJHNNGDM_03154	MIKJKMGH_02385	OHKOANCB_02721	HHOHIPGL_01660	KIGMIAMF_02767	PFIDBENL_01388	HJOIHEIF_02203	HKDGGHAM_01961	KCFCPCJG_04324	JBLLBHIA_04192	JLBDBLJE_02982	ODIEHOAI_02214	OBCEHLOK_02344	LBHLPMOJ_01909	KMEICMGN_03051	PIBJFFPJ_02027	MKMDODBG_02508	JCMDAKMG_04280	LOMBOFOJ_01767	PNOEFCON_01886	OPBJBMII_01821	PIJHAKBD_04369	IAEPNGOP_02822
ccp		Cytochrome c551 peroxidase	48	48	1	1	4378				1280	1400	1397	EEOABMNO_03869	AJGAFMDA_02516	IBJCNMFN_03116	BBMKDBAA_03573	FENECDNO_03872	BFEGIENF_04165	IMLJGFOD_03466	PKKBODMO_03912	MOFEGBOE_03783	MPGCEFDH_01496	EMLHLPPP_04025	CMMKNNBM_01014	BEBCDICL_03577	JJHNNGDM_00979	MIKJKMGH_03869	OHKOANCB_03342	HHOHIPGL_03949	KIGMIAMF_04061	PFIDBENL_03580	HJOIHEIF_04158	HKDGGHAM_03877	KCFCPCJG_03789	JBLLBHIA_03797	JLBDBLJE_03791	ODIEHOAI_03907	OBCEHLOK_04085	LBHLPMOJ_04219	KMEICMGN_04049	PIBJFFPJ_04015	MKMDODBG_04078	JCMDAKMG_03593	LOMBOFOJ_04059	PNOEFCON_03956	OPBJBMII_03989	PIJHAKBD_03920	IAEPNGOP_04310
yidA_1		Sugar phosphatase YidA	48	48	1	1	4392				812	845	832	EEOABMNO_03881	AJGAFMDA_02504	IBJCNMFN_03126	BBMKDBAA_03561	FENECDNO_03882	BFEGIENF_04175	IMLJGFOD_03478	PKKBODMO_03900	MOFEGBOE_03771	MPGCEFDH_01506	EMLHLPPP_04035	CMMKNNBM_01002	BEBCDICL_03587	JJHNNGDM_00967	MIKJKMGH_03857	OHKOANCB_03330	HHOHIPGL_03959	KIGMIAMF_04071	PFIDBENL_03568	HJOIHEIF_04146	HKDGGHAM_03865	KCFCPCJG_03801	JBLLBHIA_03784	JLBDBLJE_03803	ODIEHOAI_03919	OBCEHLOK_04075	LBHLPMOJ_04229	KMEICMGN_04037	PIBJFFPJ_04025	MKMDODBG_04088	JCMDAKMG_03581	LOMBOFOJ_04069	PNOEFCON_03966	OPBJBMII_03977	PIJHAKBD_03908	IAEPNGOP_04300
sauU_2		putative sulfoacetate transporter SauU	48	48	1	1	4393				1262	1262	1262	EEOABMNO_03882	AJGAFMDA_02503	IBJCNMFN_03127	BBMKDBAA_03560	FENECDNO_03883	BFEGIENF_04177	IMLJGFOD_03479	PKKBODMO_03899	MOFEGBOE_03770	MPGCEFDH_01507	EMLHLPPP_04037	CMMKNNBM_01001	BEBCDICL_03588	JJHNNGDM_00966	MIKJKMGH_03856	OHKOANCB_03329	HHOHIPGL_03960	KIGMIAMF_04072	PFIDBENL_03567	HJOIHEIF_04145	HKDGGHAM_03864	KCFCPCJG_03802	JBLLBHIA_03783	JLBDBLJE_03804	ODIEHOAI_03920	OBCEHLOK_04074	LBHLPMOJ_04230	KMEICMGN_04036	PIBJFFPJ_04027	MKMDODBG_04089	JCMDAKMG_03580	LOMBOFOJ_04070	PNOEFCON_03968	OPBJBMII_03976	PIJHAKBD_03907	IAEPNGOP_04299
benM_2		HTH-type transcriptional regulator BenM	48	48	1	1	4395				896	908	900	EEOABMNO_03884	AJGAFMDA_02501	IBJCNMFN_03129	BBMKDBAA_03558	FENECDNO_03885	BFEGIENF_04179	IMLJGFOD_03481	PKKBODMO_03897	MOFEGBOE_03768	MPGCEFDH_01509	EMLHLPPP_04039	CMMKNNBM_00999	BEBCDICL_03590	JJHNNGDM_00964	MIKJKMGH_03854	OHKOANCB_03327	HHOHIPGL_03962	KIGMIAMF_04074	PFIDBENL_03565	HJOIHEIF_04143	HKDGGHAM_03862	KCFCPCJG_03804	JBLLBHIA_03781	JLBDBLJE_03806	ODIEHOAI_03922	OBCEHLOK_04072	LBHLPMOJ_04232	KMEICMGN_04034	PIBJFFPJ_04029	MKMDODBG_04091	JCMDAKMG_03578	LOMBOFOJ_04072	PNOEFCON_03970	OPBJBMII_03974	PIJHAKBD_03905	IAEPNGOP_04297
mnmE		tRNA modification GTPase MnmE	48	48	1	1	4402				1364	1403	1376	EEOABMNO_03891	AJGAFMDA_02494	IBJCNMFN_03136	BBMKDBAA_03551	FENECDNO_03892	BFEGIENF_04186	IMLJGFOD_03488	PKKBODMO_03890	MOFEGBOE_03761	MPGCEFDH_01516	EMLHLPPP_04046	CMMKNNBM_00992	BEBCDICL_03597	JJHNNGDM_00957	MIKJKMGH_03847	OHKOANCB_03320	HHOHIPGL_03969	KIGMIAMF_04081	PFIDBENL_03558	HJOIHEIF_04136	HKDGGHAM_03855	KCFCPCJG_03811	JBLLBHIA_03774	JLBDBLJE_03813	ODIEHOAI_03929	OBCEHLOK_04065	LBHLPMOJ_04239	KMEICMGN_04027	PIBJFFPJ_04036	MKMDODBG_04098	JCMDAKMG_03571	LOMBOFOJ_04079	PNOEFCON_03977	OPBJBMII_03967	PIJHAKBD_03898	IAEPNGOP_04290
mdtL		Multidrug resistance protein MdtL	48	48	1	1	4356				1187	1187	1187	EEOABMNO_03897	AJGAFMDA_02493	IBJCNMFN_03137	BBMKDBAA_03550	FENECDNO_03893	BFEGIENF_04187	IMLJGFOD_03493	PKKBODMO_03884	MOFEGBOE_03760	MPGCEFDH_01517	EMLHLPPP_04047	CMMKNNBM_00986	BEBCDICL_03598	JJHNNGDM_00956	MIKJKMGH_03841	OHKOANCB_03409	HHOHIPGL_03970	KIGMIAMF_04082	PFIDBENL_03552	HJOIHEIF_03666	HKDGGHAM_03849	KCFCPCJG_03812	JBLLBHIA_03773	JLBDBLJE_03818	ODIEHOAI_03935	OBCEHLOK_04064	LBHLPMOJ_04240	KMEICMGN_04021	PIBJFFPJ_04037	MKMDODBG_04099	JCMDAKMG_03570	LOMBOFOJ_04080	PNOEFCON_03978	OPBJBMII_03961	PIJHAKBD_03897	IAEPNGOP_04289
chrR		Chromate reductase	48	48	1	1	4353				566	584	572	EEOABMNO_03900	AJGAFMDA_02490	IBJCNMFN_03140	BBMKDBAA_03547	FENECDNO_03896	BFEGIENF_04190	IMLJGFOD_03496	PKKBODMO_03881	MOFEGBOE_03757	MPGCEFDH_01520	EMLHLPPP_04050	CMMKNNBM_00983	BEBCDICL_03601	JJHNNGDM_00953	MIKJKMGH_03838	OHKOANCB_03412	HHOHIPGL_03973	KIGMIAMF_04085	PFIDBENL_03549	HJOIHEIF_03663	HKDGGHAM_03846	KCFCPCJG_03815	JBLLBHIA_03770	JLBDBLJE_03821	ODIEHOAI_03938	OBCEHLOK_04061	LBHLPMOJ_04243	KMEICMGN_04018	PIBJFFPJ_04040	MKMDODBG_04102	JCMDAKMG_03567	LOMBOFOJ_04083	PNOEFCON_03981	OPBJBMII_03958	PIJHAKBD_03894	IAEPNGOP_04286
yieH		6-phosphogluconate phosphatase	48	48	1	1	4351				647	665	664	EEOABMNO_03902	AJGAFMDA_02488	IBJCNMFN_03142	BBMKDBAA_03545	FENECDNO_03898	BFEGIENF_04192	IMLJGFOD_03498	PKKBODMO_03879	MOFEGBOE_03755	MPGCEFDH_01522	EMLHLPPP_04052	CMMKNNBM_00981	BEBCDICL_03603	JJHNNGDM_00951	MIKJKMGH_03836	OHKOANCB_03414	HHOHIPGL_03975	KIGMIAMF_04087	PFIDBENL_03547	HJOIHEIF_03661	HKDGGHAM_03844	KCFCPCJG_03817	JBLLBHIA_03768	JLBDBLJE_03823	ODIEHOAI_03940	OBCEHLOK_04059	LBHLPMOJ_04245	KMEICMGN_04016	PIBJFFPJ_04042	MKMDODBG_04104	JCMDAKMG_03565	LOMBOFOJ_04085	PNOEFCON_03983	OPBJBMII_03956	PIJHAKBD_03892	IAEPNGOP_04284
group_2211		Shikimate 5-dehydrogenase-like protein	48	48	1	1	4343				719	818	811	EEOABMNO_03910	AJGAFMDA_02480	IBJCNMFN_03150	BBMKDBAA_03537	FENECDNO_03905	BFEGIENF_04199	IMLJGFOD_03506	PKKBODMO_03871	MOFEGBOE_03747	MPGCEFDH_01529	EMLHLPPP_04059	CMMKNNBM_00973	BEBCDICL_03611	JJHNNGDM_00943	MIKJKMGH_03828	OHKOANCB_03422	HHOHIPGL_03982	KIGMIAMF_04095	PFIDBENL_03539	HJOIHEIF_03653	HKDGGHAM_03836	KCFCPCJG_03825	JBLLBHIA_03760	JLBDBLJE_03831	ODIEHOAI_03948	OBCEHLOK_04052	LBHLPMOJ_04252	KMEICMGN_04008	PIBJFFPJ_04049	MKMDODBG_04111	JCMDAKMG_03557	LOMBOFOJ_04093	PNOEFCON_03990	OPBJBMII_03948	PIJHAKBD_03884	IAEPNGOP_04277
group_2212		hypothetical protein	48	48	1	1	4339				698	698	698	EEOABMNO_03914	AJGAFMDA_02476	IBJCNMFN_03154	BBMKDBAA_03533	FENECDNO_03909	BFEGIENF_04203	IMLJGFOD_03510	PKKBODMO_03867	MOFEGBOE_03743	MPGCEFDH_01533	EMLHLPPP_04063	CMMKNNBM_00969	BEBCDICL_03619	JJHNNGDM_00939	MIKJKMGH_03824	OHKOANCB_03426	HHOHIPGL_03986	KIGMIAMF_04099	PFIDBENL_03535	HJOIHEIF_03649	HKDGGHAM_03832	KCFCPCJG_03829	JBLLBHIA_03756	JLBDBLJE_03835	ODIEHOAI_03952	OBCEHLOK_04048	LBHLPMOJ_04256	KMEICMGN_04004	PIBJFFPJ_04053	MKMDODBG_04115	JCMDAKMG_03553	LOMBOFOJ_04097	PNOEFCON_03994	OPBJBMII_03944	PIJHAKBD_03876	IAEPNGOP_04273
rbsC		Ribose import permease protein RbsC	48	48	1	1	4319				569	965	956	EEOABMNO_03934	AJGAFMDA_02456	IBJCNMFN_03174	BBMKDBAA_03513	FENECDNO_03929	BFEGIENF_04223	IMLJGFOD_03530	PKKBODMO_03847	MOFEGBOE_03723	MPGCEFDH_01553	EMLHLPPP_04083	CMMKNNBM_04467	BEBCDICL_03640	JJHNNGDM_00919	MIKJKMGH_03804	OHKOANCB_03446	HHOHIPGL_04006	KIGMIAMF_04119	PFIDBENL_03515	HJOIHEIF_03629	HKDGGHAM_03812	KCFCPCJG_03849	JBLLBHIA_03736	JLBDBLJE_03855	ODIEHOAI_03972	OBCEHLOK_04028	LBHLPMOJ_04276	KMEICMGN_03984	PIBJFFPJ_04073	MKMDODBG_04135	JCMDAKMG_03533	LOMBOFOJ_04117	PNOEFCON_04014	OPBJBMII_03924	PIJHAKBD_03856	IAEPNGOP_04253
rffH		Glucose-1-phosphate thymidylyltransferase 2	48	48	1	1	2277				224	881	443	EEOABMNO_03969	AJGAFMDA_02165	IBJCNMFN_04062	BBMKDBAA_03478	FENECDNO_03633	BFEGIENF_04102	IMLJGFOD_03439	PKKBODMO_03702	MOFEGBOE_03601	MPGCEFDH_03913	EMLHLPPP_03910	CMMKNNBM_02035	BEBCDICL_03294	JJHNNGDM_01747	MIKJKMGH_03772	OHKOANCB_02565	HHOHIPGL_03793	KIGMIAMF_03997	PFIDBENL_03774	HJOIHEIF_02436	HKDGGHAM_03594	KCFCPCJG_03668	JBLLBHIA_03593	JLBDBLJE_03643	ODIEHOAI_03697	OBCEHLOK_03959	LBHLPMOJ_03957	KMEICMGN_03796	PIBJFFPJ_03952	MKMDODBG_04014	JCMDAKMG_03335	LOMBOFOJ_03995	PNOEFCON_03836	OPBJBMII_03775	PIJHAKBD_03667	IAEPNGOP_04088
fadA		3-ketoacyl-CoA thiolase	48	48	1	1	2333				707	1163	1153	EEOABMNO_04028	AJGAFMDA_02109	IBJCNMFN_04120	BBMKDBAA_03422	FENECDNO_03691	BFEGIENF_04159	IMLJGFOD_03380	PKKBODMO_03761	MOFEGBOE_03545	MPGCEFDH_03855	EMLHLPPP_03853	CMMKNNBM_02412	BEBCDICL_03238	JJHNNGDM_04100	MIKJKMGH_03713	OHKOANCB_02624	HHOHIPGL_03851	KIGMIAMF_04055	PFIDBENL_03715	HJOIHEIF_02495	HKDGGHAM_03653	KCFCPCJG_03612	JBLLBHIA_03537	JLBDBLJE_03703	ODIEHOAI_03756	OBCEHLOK_04017	LBHLPMOJ_04015	KMEICMGN_03737	PIBJFFPJ_04009	MKMDODBG_04072	JCMDAKMG_03279	LOMBOFOJ_04053	PNOEFCON_03778	OPBJBMII_03834	PIJHAKBD_03611	IAEPNGOP_04146
group_2219		hypothetical protein	48	48	1	1	2342				242	269	268	EEOABMNO_04041	AJGAFMDA_02883	IBJCNMFN_03896	BBMKDBAA_03090	FENECDNO_03130	BFEGIENF_03895	IMLJGFOD_02470	PKKBODMO_04190	MOFEGBOE_03537	MPGCEFDH_03488	EMLHLPPP_03714	CMMKNNBM_04108	BEBCDICL_04416	JJHNNGDM_04314	MIKJKMGH_03131	OHKOANCB_03183	HHOHIPGL_03390	KIGMIAMF_03831	PFIDBENL_03405	HJOIHEIF_03305	HKDGGHAM_02870	KCFCPCJG_03299	JBLLBHIA_03529	JLBDBLJE_03141	ODIEHOAI_03334	OBCEHLOK_03685	LBHLPMOJ_03671	KMEICMGN_03728	PIBJFFPJ_03788	MKMDODBG_03864	JCMDAKMG_02734	LOMBOFOJ_03581	PNOEFCON_03671	OPBJBMII_03123	PIJHAKBD_02845	IAEPNGOP_03922
glnL		Nitrogen regulation protein NR(II)	48	48	1	1	2353				431	1049	1036	EEOABMNO_04052	AJGAFMDA_02872	IBJCNMFN_03907	BBMKDBAA_03079	FENECDNO_03141	BFEGIENF_03906	IMLJGFOD_02459	PKKBODMO_04201	MOFEGBOE_03526	MPGCEFDH_03499	EMLHLPPP_03725	CMMKNNBM_04097	BEBCDICL_02925	JJHNNGDM_02175	MIKJKMGH_03120	OHKOANCB_03194	HHOHIPGL_03401	KIGMIAMF_03842	PFIDBENL_03394	HJOIHEIF_03294	HKDGGHAM_02881	KCFCPCJG_03288	JBLLBHIA_03518	JLBDBLJE_03152	ODIEHOAI_03345	OBCEHLOK_03696	LBHLPMOJ_03682	KMEICMGN_03717	PIBJFFPJ_03799	MKMDODBG_03853	JCMDAKMG_02723	LOMBOFOJ_03592	PNOEFCON_03660	OPBJBMII_03134	PIJHAKBD_02856	IAEPNGOP_03933
ybhA_2		Pyridoxal phosphate phosphatase YbhA	48	48	1	1	2356				734	734	734	EEOABMNO_04055	AJGAFMDA_02869	IBJCNMFN_03910	BBMKDBAA_03076	FENECDNO_03144	BFEGIENF_03909	IMLJGFOD_02456	PKKBODMO_04204	MOFEGBOE_03523	MPGCEFDH_03502	EMLHLPPP_03728	CMMKNNBM_00718	BEBCDICL_02928	JJHNNGDM_02172	MIKJKMGH_03117	OHKOANCB_03197	HHOHIPGL_03404	KIGMIAMF_03845	PFIDBENL_03391	HJOIHEIF_03291	HKDGGHAM_02884	KCFCPCJG_03285	JBLLBHIA_03515	JLBDBLJE_03155	ODIEHOAI_03348	OBCEHLOK_03699	LBHLPMOJ_03685	KMEICMGN_03714	PIBJFFPJ_03802	MKMDODBG_03850	JCMDAKMG_02720	LOMBOFOJ_03595	PNOEFCON_03657	OPBJBMII_03137	PIJHAKBD_02859	IAEPNGOP_03936
hemN_2		Oxygen-independent coproporphyrinogen-III oxidase-like protein	48	48	1	1	2358				1241	1241	1241	EEOABMNO_04057	AJGAFMDA_02867	IBJCNMFN_03912	BBMKDBAA_03074	FENECDNO_03146	BFEGIENF_03911	IMLJGFOD_02454	PKKBODMO_04206	MOFEGBOE_03521	MPGCEFDH_03504	EMLHLPPP_03730	CMMKNNBM_00716	BEBCDICL_02930	JJHNNGDM_02170	MIKJKMGH_03115	OHKOANCB_03199	HHOHIPGL_03406	KIGMIAMF_03847	PFIDBENL_03389	HJOIHEIF_03289	HKDGGHAM_02886	KCFCPCJG_03283	JBLLBHIA_03513	JLBDBLJE_03157	ODIEHOAI_03350	OBCEHLOK_03701	LBHLPMOJ_03687	KMEICMGN_03712	PIBJFFPJ_03804	MKMDODBG_03848	JCMDAKMG_02718	LOMBOFOJ_03597	PNOEFCON_03655	OPBJBMII_03139	PIJHAKBD_02861	IAEPNGOP_03938
rhaM		L-rhamnose mutarotase	48	48	1	1	2393				182	314	311	EEOABMNO_04091	AJGAFMDA_02833	IBJCNMFN_03945	BBMKDBAA_03040	FENECDNO_03179	BFEGIENF_03945	IMLJGFOD_02420	PKKBODMO_03369	MOFEGBOE_03487	MPGCEFDH_03537	EMLHLPPP_03763	CMMKNNBM_00682	BEBCDICL_02965	JJHNNGDM_03919	MIKJKMGH_03080	OHKOANCB_03234	HHOHIPGL_03439	KIGMIAMF_03880	PFIDBENL_03355	HJOIHEIF_03255	HKDGGHAM_02920	KCFCPCJG_03249	JBLLBHIA_03479	JLBDBLJE_03191	ODIEHOAI_03384	OBCEHLOK_03735	LBHLPMOJ_03720	KMEICMGN_03678	PIBJFFPJ_03837	MKMDODBG_03815	JCMDAKMG_02684	LOMBOFOJ_03630	PNOEFCON_03620	OPBJBMII_03173	PIJHAKBD_02895	IAEPNGOP_03971
rhaS_2		HTH-type transcriptional activator RhaS	48	48	1	1	2398				488	836	828	EEOABMNO_04096	AJGAFMDA_02828	IBJCNMFN_03950	BBMKDBAA_03035	FENECDNO_03184	BFEGIENF_03950	IMLJGFOD_02415	PKKBODMO_03374	MOFEGBOE_03482	MPGCEFDH_03542	EMLHLPPP_03768	CMMKNNBM_00677	BEBCDICL_02970	JJHNNGDM_03924	MIKJKMGH_03075	OHKOANCB_03239	HHOHIPGL_03444	KIGMIAMF_03885	PFIDBENL_03350	HJOIHEIF_03250	HKDGGHAM_02925	KCFCPCJG_03244	JBLLBHIA_03474	JLBDBLJE_03196	ODIEHOAI_03389	OBCEHLOK_03740	LBHLPMOJ_03725	KMEICMGN_03673	PIBJFFPJ_03842	MKMDODBG_03810	JCMDAKMG_02679	LOMBOFOJ_03635	PNOEFCON_03615	OPBJBMII_03178	PIJHAKBD_02900	IAEPNGOP_03976
rhaT		L-rhamnose-proton symporter	48	48	1	1	2402				926	1034	1031	EEOABMNO_04098	AJGAFMDA_02826	IBJCNMFN_03952	BBMKDBAA_03033	FENECDNO_03186	BFEGIENF_03952	IMLJGFOD_02413	PKKBODMO_03376	MOFEGBOE_03480	MPGCEFDH_03544	EMLHLPPP_03770	CMMKNNBM_00675	BEBCDICL_02972	JJHNNGDM_03926	MIKJKMGH_03073	OHKOANCB_03241	HHOHIPGL_03446	KIGMIAMF_03887	PFIDBENL_03348	HJOIHEIF_03248	HKDGGHAM_02927	KCFCPCJG_03242	JBLLBHIA_03472	JLBDBLJE_03198	ODIEHOAI_03391	OBCEHLOK_03742	LBHLPMOJ_03727	KMEICMGN_03671	PIBJFFPJ_03844	MKMDODBG_03808	JCMDAKMG_02677	LOMBOFOJ_03637	PNOEFCON_03613	OPBJBMII_03180	PIJHAKBD_02902	IAEPNGOP_03978
siaQ		Sialic acid TRAP transporter small permease protein SiaQ	48	48	1	1	2405				152	515	507	EEOABMNO_04101	AJGAFMDA_02580	IBJCNMFN_03956	BBMKDBAA_03030	FENECDNO_03190	BFEGIENF_03955	IMLJGFOD_02410	PKKBODMO_03379	MOFEGBOE_03477	MPGCEFDH_03548	EMLHLPPP_03773	CMMKNNBM_00672	BEBCDICL_02975	JJHNNGDM_01255	MIKJKMGH_03070	OHKOANCB_03643	HHOHIPGL_03447	KIGMIAMF_03891	PFIDBENL_03345	HJOIHEIF_03855	HKDGGHAM_02930	KCFCPCJG_03239	JBLLBHIA_03469	JLBDBLJE_03201	ODIEHOAI_03394	OBCEHLOK_03746	LBHLPMOJ_03731	KMEICMGN_03668	PIBJFFPJ_03847	MKMDODBG_03804	JCMDAKMG_02674	LOMBOFOJ_03641	PNOEFCON_03610	OPBJBMII_03183	PIJHAKBD_02905	IAEPNGOP_03982
glpF		Glycerol uptake facilitator protein	48	48	1	1	2494				776	845	843	EEOABMNO_04134	AJGAFMDA_02603	IBJCNMFN_03989	BBMKDBAA_03007	FENECDNO_03223	BFEGIENF_04030	IMLJGFOD_02377	PKKBODMO_03412	MOFEGBOE_03454	MPGCEFDH_03581	EMLHLPPP_03806	CMMKNNBM_00639	BEBCDICL_02998	JJHNNGDM_01232	MIKJKMGH_03037	OHKOANCB_03676	HHOHIPGL_03480	KIGMIAMF_03924	PFIDBENL_03312	HJOIHEIF_03888	HKDGGHAM_02963	KCFCPCJG_03216	JBLLBHIA_03446	JLBDBLJE_03234	ODIEHOAI_03427	OBCEHLOK_03779	LBHLPMOJ_03764	KMEICMGN_03856	PIBJFFPJ_03880	MKMDODBG_03771	JCMDAKMG_02651	LOMBOFOJ_03674	PNOEFCON_03576	OPBJBMII_03216	PIJHAKBD_02928	IAEPNGOP_04015
assT_2		Arylsulfate sulfotransferase AssT	48	48	1	1	2483				1649	1790	1757	EEOABMNO_04145	AJGAFMDA_02614	IBJCNMFN_04000	BBMKDBAA_02996	FENECDNO_03234	BFEGIENF_04041	IMLJGFOD_02366	PKKBODMO_03423	MOFEGBOE_03443	MPGCEFDH_03592	EMLHLPPP_03817	CMMKNNBM_04311	BEBCDICL_03009	JJHNNGDM_01221	MIKJKMGH_03026	OHKOANCB_03687	HHOHIPGL_03491	KIGMIAMF_03935	PFIDBENL_03301	HJOIHEIF_03899	HKDGGHAM_02974	KCFCPCJG_03205	JBLLBHIA_03435	JLBDBLJE_03245	ODIEHOAI_03438	OBCEHLOK_03790	LBHLPMOJ_03775	KMEICMGN_03867	PIBJFFPJ_03891	MKMDODBG_03760	JCMDAKMG_02640	LOMBOFOJ_03685	PNOEFCON_03565	OPBJBMII_03227	PIJHAKBD_02939	IAEPNGOP_04026
metL		Bifunctional aspartokinase/homoserine dehydrogenase 2	48	48	1	1	2480				1607	2432	2414	EEOABMNO_04148	AJGAFMDA_02617	IBJCNMFN_04003	BBMKDBAA_02993	FENECDNO_03237	BFEGIENF_04044	IMLJGFOD_02363	PKKBODMO_03426	MOFEGBOE_03440	MPGCEFDH_03595	EMLHLPPP_03820	CMMKNNBM_04222	BEBCDICL_03012	JJHNNGDM_01218	MIKJKMGH_03023	OHKOANCB_03779	HHOHIPGL_03494	KIGMIAMF_03938	PFIDBENL_03298	HJOIHEIF_03902	HKDGGHAM_02977	KCFCPCJG_03202	JBLLBHIA_03432	JLBDBLJE_03248	ODIEHOAI_03441	OBCEHLOK_03793	LBHLPMOJ_03778	KMEICMGN_03870	PIBJFFPJ_03894	MKMDODBG_03757	JCMDAKMG_02637	LOMBOFOJ_03688	PNOEFCON_03562	OPBJBMII_03230	PIJHAKBD_02942	IAEPNGOP_04029
group_2231		hypothetical protein	48	48	1	1	2477				1124	1124	1124	EEOABMNO_04151	AJGAFMDA_02620	IBJCNMFN_04006	BBMKDBAA_02990	FENECDNO_03240	BFEGIENF_04046	IMLJGFOD_02360	PKKBODMO_03429	MOFEGBOE_03437	MPGCEFDH_03598	EMLHLPPP_03822	CMMKNNBM_04219	BEBCDICL_03015	JJHNNGDM_01215	MIKJKMGH_03020	OHKOANCB_03782	HHOHIPGL_03497	KIGMIAMF_03941	PFIDBENL_03295	HJOIHEIF_03905	HKDGGHAM_02980	KCFCPCJG_03199	JBLLBHIA_03429	JLBDBLJE_03251	ODIEHOAI_03444	OBCEHLOK_03796	LBHLPMOJ_03781	KMEICMGN_03873	PIBJFFPJ_03896	MKMDODBG_03754	JCMDAKMG_02634	LOMBOFOJ_03691	PNOEFCON_03560	OPBJBMII_03233	PIJHAKBD_02945	IAEPNGOP_04032
gldA		Glycerol dehydrogenase	48	48	1	1	2473				536	1103	1091	EEOABMNO_04156	AJGAFMDA_02624	IBJCNMFN_04010	BBMKDBAA_02986	FENECDNO_03244	BFEGIENF_04050	IMLJGFOD_02355	PKKBODMO_03434	MOFEGBOE_03433	MPGCEFDH_03602	EMLHLPPP_03826	CMMKNNBM_04214	BEBCDICL_03019	JJHNNGDM_01211	MIKJKMGH_03014	OHKOANCB_03787	HHOHIPGL_03501	KIGMIAMF_03945	PFIDBENL_03290	HJOIHEIF_03910	HKDGGHAM_02985	KCFCPCJG_03195	JBLLBHIA_03425	JLBDBLJE_03256	ODIEHOAI_03449	OBCEHLOK_03800	LBHLPMOJ_03785	KMEICMGN_03878	PIBJFFPJ_03900	MKMDODBG_03750	JCMDAKMG_02630	LOMBOFOJ_03695	PNOEFCON_03556	OPBJBMII_03238	PIJHAKBD_02949	IAEPNGOP_04036
thiH		2-iminoacetate synthase	48	48	1	1	2961				1133	1133	1133	EEOABMNO_04202	AJGAFMDA_04106	IBJCNMFN_04349	BBMKDBAA_04056	FENECDNO_04462	BFEGIENF_04403	IMLJGFOD_04138	PKKBODMO_04389	MOFEGBOE_04093	MPGCEFDH_01120	EMLHLPPP_04282	CMMKNNBM_02825	BEBCDICL_04145	JJHNNGDM_03562	MIKJKMGH_04472	OHKOANCB_04479	HHOHIPGL_04254	KIGMIAMF_04238	PFIDBENL_04337	HJOIHEIF_04527	HKDGGHAM_04378	KCFCPCJG_04246	JBLLBHIA_04161	JLBDBLJE_04285	ODIEHOAI_04527	OBCEHLOK_04350	LBHLPMOJ_04469	KMEICMGN_04565	PIBJFFPJ_04343	MKMDODBG_04454	JCMDAKMG_04202	LOMBOFOJ_04332	PNOEFCON_01528	OPBJBMII_04567	PIJHAKBD_04224	IAEPNGOP_04392
thiC		Phosphomethylpyrimidine synthase	48	48	1	1	2955				1895	1895	1895	EEOABMNO_04207	AJGAFMDA_04101	IBJCNMFN_04354	BBMKDBAA_04051	FENECDNO_04467	BFEGIENF_04398	IMLJGFOD_04143	PKKBODMO_04384	MOFEGBOE_04088	MPGCEFDH_01115	EMLHLPPP_04277	CMMKNNBM_02830	BEBCDICL_04140	JJHNNGDM_03567	MIKJKMGH_04477	OHKOANCB_04484	HHOHIPGL_04249	KIGMIAMF_04243	PFIDBENL_04342	HJOIHEIF_04532	HKDGGHAM_04383	KCFCPCJG_04241	JBLLBHIA_04156	JLBDBLJE_04280	ODIEHOAI_04522	OBCEHLOK_04345	LBHLPMOJ_04474	KMEICMGN_04570	PIBJFFPJ_04338	MKMDODBG_04449	JCMDAKMG_04197	LOMBOFOJ_04337	PNOEFCON_01523	OPBJBMII_04572	PIJHAKBD_04219	IAEPNGOP_04387
nfi		Endonuclease V	48	48	1	1	2950				671	671	671	EEOABMNO_04211	AJGAFMDA_04097	IBJCNMFN_04358	BBMKDBAA_04047	FENECDNO_04471	BFEGIENF_04394	IMLJGFOD_04147	PKKBODMO_04380	MOFEGBOE_04084	MPGCEFDH_01111	EMLHLPPP_04273	CMMKNNBM_02834	BEBCDICL_04136	JJHNNGDM_03571	MIKJKMGH_04481	OHKOANCB_04488	HHOHIPGL_04245	KIGMIAMF_04247	PFIDBENL_04346	HJOIHEIF_04536	HKDGGHAM_04387	KCFCPCJG_04237	JBLLBHIA_04152	JLBDBLJE_04276	ODIEHOAI_04518	OBCEHLOK_04341	LBHLPMOJ_04478	KMEICMGN_04574	PIBJFFPJ_04334	MKMDODBG_04445	JCMDAKMG_04193	LOMBOFOJ_04341	PNOEFCON_01519	OPBJBMII_04576	PIJHAKBD_04215	IAEPNGOP_04382
gfcB		putative lipoprotein GfcB	48	48	1	1	4073				638	638	638	EEOABMNO_04264	AJGAFMDA_02793	IBJCNMFN_01538	BBMKDBAA_03671	FENECDNO_04125	BFEGIENF_04250	IMLJGFOD_01850	PKKBODMO_04145	MOFEGBOE_03823	MPGCEFDH_02591	EMLHLPPP_04109	CMMKNNBM_02612	BEBCDICL_02131	JJHNNGDM_02961	MIKJKMGH_04294	OHKOANCB_03498	HHOHIPGL_04110	KIGMIAMF_04146	PFIDBENL_03931	HJOIHEIF_02783	HKDGGHAM_03910	KCFCPCJG_03879	JBLLBHIA_03821	JLBDBLJE_03750	ODIEHOAI_04196	OBCEHLOK_04108	LBHLPMOJ_04303	KMEICMGN_03941	PIBJFFPJ_04172	MKMDODBG_04381	JCMDAKMG_03690	LOMBOFOJ_04272	PNOEFCON_04412	OPBJBMII_03881	PIJHAKBD_03827	IAEPNGOP_04352
alr		Alanine racemase, biosynthetic	48	48	1	1	4010				986	1079	1077	EEOABMNO_04288	AJGAFMDA_02817	IBJCNMFN_01564	BBMKDBAA_03695	FENECDNO_04151	BFEGIENF_04275	IMLJGFOD_01875	PKKBODMO_04321	MOFEGBOE_03799	MPGCEFDH_02617	EMLHLPPP_04134	CMMKNNBM_02636	BEBCDICL_02155	JJHNNGDM_02937	MIKJKMGH_01412	OHKOANCB_04281	HHOHIPGL_04134	KIGMIAMF_04172	PFIDBENL_03907	HJOIHEIF_02807	HKDGGHAM_03886	KCFCPCJG_03903	JBLLBHIA_03845	JLBDBLJE_03774	ODIEHOAI_04565	OBCEHLOK_04134	LBHLPMOJ_04328	KMEICMGN_03965	PIBJFFPJ_04196	MKMDODBG_04345	JCMDAKMG_03714	LOMBOFOJ_04235	PNOEFCON_02584	OPBJBMII_03905	PIJHAKBD_04306	IAEPNGOP_04326
group_2241		hypothetical protein	48	48	1	1	4007				281	416	413	EEOABMNO_04291	AJGAFMDA_02820	IBJCNMFN_01567	BBMKDBAA_03698	FENECDNO_04154	BFEGIENF_04278	IMLJGFOD_01878	PKKBODMO_04318	MOFEGBOE_03796	MPGCEFDH_02620	EMLHLPPP_04137	CMMKNNBM_02639	BEBCDICL_02158	JJHNNGDM_04191	MIKJKMGH_01409	OHKOANCB_04278	HHOHIPGL_04137	KIGMIAMF_04175	PFIDBENL_03904	HJOIHEIF_02810	HKDGGHAM_03883	KCFCPCJG_03906	JBLLBHIA_03848	JLBDBLJE_03777	ODIEHOAI_04568	OBCEHLOK_04137	LBHLPMOJ_04331	KMEICMGN_03968	PIBJFFPJ_04199	MKMDODBG_04348	JCMDAKMG_03717	LOMBOFOJ_04232	PNOEFCON_02581	OPBJBMII_03908	PIJHAKBD_04309	IAEPNGOP_04323
group_2242		hypothetical protein	48	48	1	1	4000				1388	1388	1388	EEOABMNO_04298	AJGAFMDA_04284	IBJCNMFN_01574	BBMKDBAA_03705	FENECDNO_04161	BFEGIENF_04285	IMLJGFOD_01885	PKKBODMO_04311	MOFEGBOE_03789	MPGCEFDH_02627	EMLHLPPP_04144	CMMKNNBM_04315	BEBCDICL_02165	JJHNNGDM_04325	MIKJKMGH_01402	OHKOANCB_04643	HHOHIPGL_04144	KIGMIAMF_04182	PFIDBENL_03897	HJOIHEIF_02817	HKDGGHAM_04623	KCFCPCJG_03913	JBLLBHIA_03855	JLBDBLJE_03784	ODIEHOAI_04575	OBCEHLOK_04144	LBHLPMOJ_04535	KMEICMGN_03975	PIBJFFPJ_04206	MKMDODBG_04355	JCMDAKMG_03724	LOMBOFOJ_04225	PNOEFCON_02574	OPBJBMII_03915	PIJHAKBD_04316	IAEPNGOP_04316
nhaK		Sodium, potassium, lithium and rubidium/H( ) antiporter	48	48	1	1	3977				1646	1688	1659	EEOABMNO_04309	AJGAFMDA_03204	IBJCNMFN_01585	BBMKDBAA_03877	FENECDNO_01430	BFEGIENF_02614	IMLJGFOD_01897	PKKBODMO_00363	MOFEGBOE_00556	MPGCEFDH_02638	EMLHLPPP_02638	CMMKNNBM_02803	BEBCDICL_02176	JJHNNGDM_01976	MIKJKMGH_01391	OHKOANCB_03143	HHOHIPGL_00653	KIGMIAMF_02212	PFIDBENL_01677	HJOIHEIF_01000	HKDGGHAM_01945	KCFCPCJG_00009	JBLLBHIA_00536	JLBDBLJE_03928	ODIEHOAI_03770	OBCEHLOK_02700	LBHLPMOJ_02267	KMEICMGN_01231	PIBJFFPJ_02382	MKMDODBG_02122	JCMDAKMG_00876	LOMBOFOJ_03223	PNOEFCON_02563	OPBJBMII_01430	PIJHAKBD_03755	IAEPNGOP_01938
nrfG		Formate-dependent nitrite reductase complex subunit NrfG	48	48	1	1	3964				620	620	620	EEOABMNO_04321	AJGAFMDA_03191	IBJCNMFN_01598	BBMKDBAA_03890	FENECDNO_01443	BFEGIENF_02627	IMLJGFOD_01909	PKKBODMO_00351	MOFEGBOE_00543	MPGCEFDH_02651	EMLHLPPP_02625	CMMKNNBM_00792	BEBCDICL_02189	JJHNNGDM_01989	MIKJKMGH_01379	OHKOANCB_03155	HHOHIPGL_00666	KIGMIAMF_02225	PFIDBENL_01665	HJOIHEIF_01012	HKDGGHAM_01933	KCFCPCJG_00022	JBLLBHIA_00549	JLBDBLJE_03940	ODIEHOAI_03782	OBCEHLOK_02713	LBHLPMOJ_02280	KMEICMGN_01243	PIBJFFPJ_02395	MKMDODBG_02135	JCMDAKMG_00889	LOMBOFOJ_03210	PNOEFCON_02550	OPBJBMII_01442	PIJHAKBD_03742	IAEPNGOP_01925
group_2246		hypothetical protein	48	48	1	1	3962				668	689	682	EEOABMNO_04323	AJGAFMDA_03189	IBJCNMFN_01600	BBMKDBAA_03892	FENECDNO_01445	BFEGIENF_02629	IMLJGFOD_01911	PKKBODMO_00349	MOFEGBOE_00541	MPGCEFDH_02653	EMLHLPPP_02623	CMMKNNBM_00794	BEBCDICL_02191	JJHNNGDM_01991	MIKJKMGH_01377	OHKOANCB_03157	HHOHIPGL_00668	KIGMIAMF_02227	PFIDBENL_01663	HJOIHEIF_01014	HKDGGHAM_01931	KCFCPCJG_00024	JBLLBHIA_00551	JLBDBLJE_03942	ODIEHOAI_03784	OBCEHLOK_02715	LBHLPMOJ_02282	KMEICMGN_01245	PIBJFFPJ_02397	MKMDODBG_02137	JCMDAKMG_00891	LOMBOFOJ_03208	PNOEFCON_02548	OPBJBMII_01444	PIJHAKBD_03740	IAEPNGOP_01923
phnO		Aminoalkylphosphonate N-acetyltransferase	48	48	1	1	3958				434	434	434	EEOABMNO_04327	AJGAFMDA_03185	IBJCNMFN_01604	BBMKDBAA_03896	FENECDNO_01449	BFEGIENF_02633	IMLJGFOD_01915	PKKBODMO_00345	MOFEGBOE_00537	MPGCEFDH_02657	EMLHLPPP_02619	CMMKNNBM_00798	BEBCDICL_02195	JJHNNGDM_01995	MIKJKMGH_01373	OHKOANCB_03161	HHOHIPGL_00672	KIGMIAMF_02231	PFIDBENL_01659	HJOIHEIF_01018	HKDGGHAM_01927	KCFCPCJG_00028	JBLLBHIA_00555	JLBDBLJE_03946	ODIEHOAI_03788	OBCEHLOK_02719	LBHLPMOJ_02286	KMEICMGN_01249	PIBJFFPJ_02401	MKMDODBG_02141	JCMDAKMG_00895	LOMBOFOJ_03204	PNOEFCON_02544	OPBJBMII_01448	PIJHAKBD_03736	IAEPNGOP_01919
group_2252		hypothetical protein	48	48	1	1	3913				476	515	501	EEOABMNO_04366	AJGAFMDA_01020	IBJCNMFN_01647	BBMKDBAA_01470	FENECDNO_01492	BFEGIENF_02686	IMLJGFOD_01954	PKKBODMO_00306	MOFEGBOE_00487	MPGCEFDH_02699	EMLHLPPP_02566	CMMKNNBM_00837	BEBCDICL_01290	JJHNNGDM_00754	MIKJKMGH_01334	OHKOANCB_02161	HHOHIPGL_00712	KIGMIAMF_02273	PFIDBENL_01620	HJOIHEIF_01057	HKDGGHAM_01888	KCFCPCJG_00078	JBLLBHIA_00606	JLBDBLJE_01458	ODIEHOAI_03827	OBCEHLOK_02761	LBHLPMOJ_02328	KMEICMGN_01288	PIBJFFPJ_02453	MKMDODBG_02183	JCMDAKMG_00945	LOMBOFOJ_03162	PNOEFCON_02492	OPBJBMII_01487	PIJHAKBD_04244	IAEPNGOP_01877
rcsA_1		Transcriptional regulatory protein RcsA	48	48	1	1	3905				587	644	609	EEOABMNO_04375	AJGAFMDA_01029	IBJCNMFN_01655	BBMKDBAA_01479	FENECDNO_01500	BFEGIENF_02694	IMLJGFOD_01963	PKKBODMO_00297	MOFEGBOE_00478	MPGCEFDH_02707	EMLHLPPP_02558	CMMKNNBM_00846	BEBCDICL_01298	JJHNNGDM_00763	MIKJKMGH_01325	OHKOANCB_02170	HHOHIPGL_00720	KIGMIAMF_02281	PFIDBENL_01611	HJOIHEIF_01066	HKDGGHAM_01879	KCFCPCJG_00087	JBLLBHIA_00615	JLBDBLJE_01449	ODIEHOAI_04504	OBCEHLOK_02769	LBHLPMOJ_02336	KMEICMGN_01297	PIBJFFPJ_02461	MKMDODBG_02191	JCMDAKMG_00954	LOMBOFOJ_03154	PNOEFCON_02484	OPBJBMII_01496	PIJHAKBD_04252	IAEPNGOP_01869
artJ_1		ABC transporter arginine-binding protein 1	48	48	1	1	3890				719	740	735	EEOABMNO_04389	AJGAFMDA_01043	IBJCNMFN_01668	BBMKDBAA_01493	FENECDNO_01513	BFEGIENF_02707	IMLJGFOD_01977	PKKBODMO_00283	MOFEGBOE_00464	MPGCEFDH_02720	EMLHLPPP_02545	CMMKNNBM_00860	BEBCDICL_01312	JJHNNGDM_00777	MIKJKMGH_01311	OHKOANCB_02184	HHOHIPGL_00733	KIGMIAMF_02294	PFIDBENL_01597	HJOIHEIF_01080	HKDGGHAM_01865	KCFCPCJG_00101	JBLLBHIA_00629	JLBDBLJE_01435	ODIEHOAI_04490	OBCEHLOK_02782	LBHLPMOJ_02349	KMEICMGN_01311	PIBJFFPJ_02474	MKMDODBG_02204	JCMDAKMG_00968	LOMBOFOJ_03141	PNOEFCON_02471	OPBJBMII_01510	PIJHAKBD_04266	IAEPNGOP_01856
nnr		Bifunctional NAD(P)H-hydrate repair enzyme Nnr	48	48	1	1	3884				998	1544	1532	EEOABMNO_04394	AJGAFMDA_01048	IBJCNMFN_01673	BBMKDBAA_01498	FENECDNO_01518	BFEGIENF_02712	IMLJGFOD_01983	PKKBODMO_00278	MOFEGBOE_00459	MPGCEFDH_02725	EMLHLPPP_02540	CMMKNNBM_04577	BEBCDICL_01316	JJHNNGDM_00782	MIKJKMGH_01307	OHKOANCB_02188	HHOHIPGL_00738	KIGMIAMF_02299	PFIDBENL_01593	HJOIHEIF_01085	HKDGGHAM_01860	KCFCPCJG_00106	JBLLBHIA_00634	JLBDBLJE_01430	ODIEHOAI_04485	OBCEHLOK_02787	LBHLPMOJ_02354	KMEICMGN_01316	PIBJFFPJ_02479	MKMDODBG_02209	JCMDAKMG_00973	LOMBOFOJ_03136	PNOEFCON_02467	OPBJBMII_01515	PIJHAKBD_01488	IAEPNGOP_01851
mutL		DNA mismatch repair protein MutL	48	48	1	1	3880				506	1856	1799	EEOABMNO_04397	AJGAFMDA_01051	IBJCNMFN_01676	BBMKDBAA_01501	FENECDNO_01521	BFEGIENF_02715	IMLJGFOD_01419	PKKBODMO_00275	MOFEGBOE_00456	MPGCEFDH_02728	EMLHLPPP_02537	CMMKNNBM_03226	BEBCDICL_01319	JJHNNGDM_00785	MIKJKMGH_01304	OHKOANCB_02191	HHOHIPGL_00741	KIGMIAMF_02302	PFIDBENL_01590	HJOIHEIF_01088	HKDGGHAM_01857	KCFCPCJG_00109	JBLLBHIA_00637	JLBDBLJE_01427	ODIEHOAI_04482	OBCEHLOK_02790	LBHLPMOJ_02357	KMEICMGN_01319	PIBJFFPJ_02482	MKMDODBG_02212	JCMDAKMG_00976	LOMBOFOJ_03133	PNOEFCON_02464	OPBJBMII_01518	PIJHAKBD_01491	IAEPNGOP_01848
miaA		tRNA dimethylallyltransferase	48	48	1	1	3879				905	950	948	EEOABMNO_04398	AJGAFMDA_01052	IBJCNMFN_01677	BBMKDBAA_01502	FENECDNO_01522	BFEGIENF_02716	IMLJGFOD_01418	PKKBODMO_00274	MOFEGBOE_00455	MPGCEFDH_02729	EMLHLPPP_02536	CMMKNNBM_03225	BEBCDICL_01320	JJHNNGDM_00786	MIKJKMGH_01303	OHKOANCB_02192	HHOHIPGL_00742	KIGMIAMF_02303	PFIDBENL_01589	HJOIHEIF_01089	HKDGGHAM_01856	KCFCPCJG_00110	JBLLBHIA_00638	JLBDBLJE_01426	ODIEHOAI_04481	OBCEHLOK_02791	LBHLPMOJ_02358	KMEICMGN_01320	PIBJFFPJ_02483	MKMDODBG_02213	JCMDAKMG_00977	LOMBOFOJ_03132	PNOEFCON_02463	OPBJBMII_01519	PIJHAKBD_01492	IAEPNGOP_01847
ulaE_2		L-ribulose-5-phosphate 3-epimerase UlaE	48	48	1	1	3851				674	854	850	EEOABMNO_04425	AJGAFMDA_01077	IBJCNMFN_01704	BBMKDBAA_01527	FENECDNO_01549	BFEGIENF_02744	IMLJGFOD_01391	PKKBODMO_00247	MOFEGBOE_00430	MPGCEFDH_02756	EMLHLPPP_02509	CMMKNNBM_03022	BEBCDICL_01345	JJHNNGDM_00813	MIKJKMGH_01276	OHKOANCB_02219	HHOHIPGL_00769	KIGMIAMF_02330	PFIDBENL_01562	HJOIHEIF_01116	HKDGGHAM_01829	KCFCPCJG_00135	JBLLBHIA_00663	JLBDBLJE_01399	ODIEHOAI_04631	OBCEHLOK_02818	LBHLPMOJ_02385	KMEICMGN_01347	PIBJFFPJ_02511	MKMDODBG_02240	JCMDAKMG_01002	LOMBOFOJ_03105	PNOEFCON_02436	OPBJBMII_01546	PIJHAKBD_01517	IAEPNGOP_01820
ulaF		L-ribulose-5-phosphate 4-epimerase UlaF	48	48	1	1	3850				686	686	686	EEOABMNO_04426	AJGAFMDA_01078	IBJCNMFN_01705	BBMKDBAA_01528	FENECDNO_01550	BFEGIENF_02745	IMLJGFOD_01390	PKKBODMO_00246	MOFEGBOE_00429	MPGCEFDH_02757	EMLHLPPP_02508	CMMKNNBM_03021	BEBCDICL_01346	JJHNNGDM_00814	MIKJKMGH_01275	OHKOANCB_02220	HHOHIPGL_00770	KIGMIAMF_02331	PFIDBENL_01561	HJOIHEIF_01117	HKDGGHAM_01828	KCFCPCJG_00136	JBLLBHIA_00664	JLBDBLJE_01398	ODIEHOAI_04630	OBCEHLOK_02819	LBHLPMOJ_02386	KMEICMGN_01348	PIBJFFPJ_02512	MKMDODBG_02241	JCMDAKMG_01003	LOMBOFOJ_03104	PNOEFCON_02435	OPBJBMII_01547	PIJHAKBD_01518	IAEPNGOP_01819
msrA		Peptide methionine sulfoxide reductase MsrA	48	48	1	1	3829				638	638	638	EEOABMNO_04445	AJGAFMDA_01097	IBJCNMFN_01725	BBMKDBAA_01547	FENECDNO_01570	BFEGIENF_02765	IMLJGFOD_01371	PKKBODMO_00227	MOFEGBOE_00410	MPGCEFDH_02777	EMLHLPPP_02488	CMMKNNBM_03002	BEBCDICL_01365	JJHNNGDM_00833	MIKJKMGH_01256	OHKOANCB_02239	HHOHIPGL_00790	KIGMIAMF_02351	PFIDBENL_01542	HJOIHEIF_01136	HKDGGHAM_01809	KCFCPCJG_00155	JBLLBHIA_00683	JLBDBLJE_01379	ODIEHOAI_02468	OBCEHLOK_02839	LBHLPMOJ_02406	KMEICMGN_01367	PIBJFFPJ_02532	MKMDODBG_02261	JCMDAKMG_01022	LOMBOFOJ_03084	PNOEFCON_02415	OPBJBMII_01566	PIJHAKBD_01537	IAEPNGOP_01799
mpl		UDP-N-acetylmuramate--L-alanyl-gamma-D-glutamyl-meso-2,6-diaminoheptandioate ligase	48	48	1	1	3819				410	1379	1354	EEOABMNO_04453	AJGAFMDA_01105	IBJCNMFN_01733	BBMKDBAA_01555	FENECDNO_01578	BFEGIENF_02773	IMLJGFOD_01363	PKKBODMO_00219	MOFEGBOE_00402	MPGCEFDH_02785	EMLHLPPP_02480	CMMKNNBM_00141	BEBCDICL_01373	JJHNNGDM_02546	MIKJKMGH_01248	OHKOANCB_02247	HHOHIPGL_00799	KIGMIAMF_02359	PFIDBENL_01534	HJOIHEIF_01144	HKDGGHAM_01801	KCFCPCJG_00163	JBLLBHIA_00691	JLBDBLJE_01371	ODIEHOAI_02460	OBCEHLOK_02848	LBHLPMOJ_02414	KMEICMGN_01375	PIBJFFPJ_02540	MKMDODBG_02269	JCMDAKMG_01030	LOMBOFOJ_03076	PNOEFCON_02407	OPBJBMII_01574	PIJHAKBD_01545	IAEPNGOP_01791
pmbA		Metalloprotease PmbA	48	48	1	1	3805				1352	1421	1353	EEOABMNO_04474	AJGAFMDA_01107	IBJCNMFN_01735	BBMKDBAA_01557	FENECDNO_01580	BFEGIENF_02775	IMLJGFOD_01342	PKKBODMO_00198	MOFEGBOE_00400	MPGCEFDH_02787	EMLHLPPP_02478	CMMKNNBM_00120	BEBCDICL_01375	JJHNNGDM_02548	MIKJKMGH_01227	OHKOANCB_03763	HHOHIPGL_00801	KIGMIAMF_02361	PFIDBENL_01513	HJOIHEIF_03088	HKDGGHAM_01780	KCFCPCJG_00165	JBLLBHIA_00693	JLBDBLJE_01350	ODIEHOAI_02439	OBCEHLOK_02850	LBHLPMOJ_02416	KMEICMGN_01395	PIBJFFPJ_02542	MKMDODBG_02271	JCMDAKMG_01032	LOMBOFOJ_03074	PNOEFCON_02405	OPBJBMII_01595	PIJHAKBD_01547	IAEPNGOP_01789
dgaF_1		2-dehydro-3-deoxy-phosphogluconate aldolase	48	48	1	1	3796				740	740	740	EEOABMNO_04483	AJGAFMDA_01116	IBJCNMFN_01744	BBMKDBAA_01566	FENECDNO_01589	BFEGIENF_02784	IMLJGFOD_01333	PKKBODMO_00189	MOFEGBOE_00391	MPGCEFDH_02796	EMLHLPPP_02469	CMMKNNBM_00111	BEBCDICL_01384	JJHNNGDM_02557	MIKJKMGH_01218	OHKOANCB_03754	HHOHIPGL_00810	KIGMIAMF_02370	PFIDBENL_01504	HJOIHEIF_03097	HKDGGHAM_01771	KCFCPCJG_00174	JBLLBHIA_00702	JLBDBLJE_01341	ODIEHOAI_02430	OBCEHLOK_02859	LBHLPMOJ_02425	KMEICMGN_01404	PIBJFFPJ_02551	MKMDODBG_02280	JCMDAKMG_01041	LOMBOFOJ_03065	PNOEFCON_02396	OPBJBMII_01604	PIJHAKBD_01556	IAEPNGOP_01780
relE_2		mRNA interferase RelE	48	48	1	1	3793				284	284	284	EEOABMNO_04486	AJGAFMDA_01119	IBJCNMFN_01747	BBMKDBAA_01569	FENECDNO_01592	BFEGIENF_02787	IMLJGFOD_01330	PKKBODMO_00186	MOFEGBOE_00388	MPGCEFDH_02799	EMLHLPPP_02466	CMMKNNBM_00108	BEBCDICL_01387	JJHNNGDM_02560	MIKJKMGH_01215	OHKOANCB_03751	HHOHIPGL_00813	KIGMIAMF_02373	PFIDBENL_01501	HJOIHEIF_03100	HKDGGHAM_01768	KCFCPCJG_00177	JBLLBHIA_00705	JLBDBLJE_01338	ODIEHOAI_02427	OBCEHLOK_02862	LBHLPMOJ_02428	KMEICMGN_01407	PIBJFFPJ_02554	MKMDODBG_02283	JCMDAKMG_01044	LOMBOFOJ_03062	PNOEFCON_02393	OPBJBMII_01607	PIJHAKBD_01559	IAEPNGOP_01777
group_2266		hypothetical protein	48	48	1	1	3780				1334	1403	1401	EEOABMNO_04500	AJGAFMDA_01132	IBJCNMFN_01760	BBMKDBAA_01582	FENECDNO_01605	BFEGIENF_02799	IMLJGFOD_01316	PKKBODMO_00172	MOFEGBOE_00375	MPGCEFDH_02812	EMLHLPPP_02454	CMMKNNBM_00094	BEBCDICL_01400	JJHNNGDM_02573	MIKJKMGH_01201	OHKOANCB_03737	HHOHIPGL_00826	KIGMIAMF_02386	PFIDBENL_01487	HJOIHEIF_03114	HKDGGHAM_01754	KCFCPCJG_00190	JBLLBHIA_00718	JLBDBLJE_01324	ODIEHOAI_02413	OBCEHLOK_02875	LBHLPMOJ_02441	KMEICMGN_01421	PIBJFFPJ_02566	MKMDODBG_02296	JCMDAKMG_01057	LOMBOFOJ_03049	PNOEFCON_02381	OPBJBMII_01621	PIJHAKBD_01572	IAEPNGOP_01764
group_2267		hypothetical protein	48	48	1	1	3772				380	488	485	EEOABMNO_04508	AJGAFMDA_01141	IBJCNMFN_01768	BBMKDBAA_01591	FENECDNO_01613	BFEGIENF_02807	IMLJGFOD_01308	PKKBODMO_00164	MOFEGBOE_00366	MPGCEFDH_02820	EMLHLPPP_02446	CMMKNNBM_00086	BEBCDICL_01408	JJHNNGDM_02860	MIKJKMGH_01193	OHKOANCB_00753	HHOHIPGL_00834	KIGMIAMF_02394	PFIDBENL_01479	HJOIHEIF_03122	HKDGGHAM_01746	KCFCPCJG_00199	JBLLBHIA_00727	JLBDBLJE_01316	ODIEHOAI_02405	OBCEHLOK_02883	LBHLPMOJ_02449	KMEICMGN_01429	PIBJFFPJ_02574	MKMDODBG_02304	JCMDAKMG_01066	LOMBOFOJ_03041	PNOEFCON_02373	OPBJBMII_01629	PIJHAKBD_01581	IAEPNGOP_01756
yjgN		Inner membrane protein YjgN	48	48	1	1	3770				1187	1187	1187	EEOABMNO_04510	AJGAFMDA_01143	IBJCNMFN_01770	BBMKDBAA_01593	FENECDNO_01615	BFEGIENF_02809	IMLJGFOD_01306	PKKBODMO_00162	MOFEGBOE_00364	MPGCEFDH_02822	EMLHLPPP_02444	CMMKNNBM_00084	BEBCDICL_01410	JJHNNGDM_02862	MIKJKMGH_01191	OHKOANCB_00755	HHOHIPGL_00836	KIGMIAMF_02396	PFIDBENL_01477	HJOIHEIF_03124	HKDGGHAM_01744	KCFCPCJG_00201	JBLLBHIA_00729	JLBDBLJE_01314	ODIEHOAI_02403	OBCEHLOK_02885	LBHLPMOJ_02451	KMEICMGN_01431	PIBJFFPJ_02576	MKMDODBG_02306	JCMDAKMG_01068	LOMBOFOJ_03039	PNOEFCON_02371	OPBJBMII_01631	PIJHAKBD_01583	IAEPNGOP_01754
holC		DNA polymerase III subunit chi	48	48	1	1	3768				443	482	471	EEOABMNO_04512	AJGAFMDA_01145	IBJCNMFN_01772	BBMKDBAA_01595	FENECDNO_01617	BFEGIENF_02811	IMLJGFOD_01304	PKKBODMO_00160	MOFEGBOE_00362	MPGCEFDH_02824	EMLHLPPP_02442	CMMKNNBM_00082	BEBCDICL_01412	JJHNNGDM_02864	MIKJKMGH_01189	OHKOANCB_00757	HHOHIPGL_00838	KIGMIAMF_02398	PFIDBENL_01475	HJOIHEIF_03126	HKDGGHAM_01742	KCFCPCJG_00203	JBLLBHIA_00731	JLBDBLJE_01312	ODIEHOAI_02401	OBCEHLOK_02887	LBHLPMOJ_02453	KMEICMGN_01433	PIBJFFPJ_02578	MKMDODBG_02308	JCMDAKMG_01070	LOMBOFOJ_03037	PNOEFCON_02369	OPBJBMII_01633	PIJHAKBD_01585	IAEPNGOP_01752
group_2277		hypothetical protein	48	48	1	1	3719			Hypothetical protein with no hits to refseq/uniprot/clusters/cdd/tigrfams/pfam overlapping another protein with hits	107	107	107	EEOABMNO_04535	AJGAFMDA_03830	IBJCNMFN_01797	BBMKDBAA_01623	FENECDNO_01642	BFEGIENF_02838	IMLJGFOD_01281	PKKBODMO_00137	MOFEGBOE_00334	MPGCEFDH_01941	EMLHLPPP_02414	CMMKNNBM_00059	BEBCDICL_01428	JJHNNGDM_03757	MIKJKMGH_01164	OHKOANCB_00780	HHOHIPGL_00865	KIGMIAMF_02423	PFIDBENL_01452	HJOIHEIF_02666	HKDGGHAM_01718	KCFCPCJG_00231	JBLLBHIA_00759	JLBDBLJE_01289	ODIEHOAI_02378	OBCEHLOK_02914	LBHLPMOJ_02480	KMEICMGN_01456	PIBJFFPJ_02605	MKMDODBG_02358	JCMDAKMG_00335	LOMBOFOJ_03434	PNOEFCON_02341	OPBJBMII_01657	PIJHAKBD_01608	IAEPNGOP_01713
ubiG_1		Ubiquinone biosynthesis O-methyltransferase	48	48	1	1	3717				1625	1625	1625	EEOABMNO_04537	AJGAFMDA_03832	IBJCNMFN_01799	BBMKDBAA_01625	FENECDNO_01644	BFEGIENF_02840	IMLJGFOD_01279	PKKBODMO_00135	MOFEGBOE_00332	MPGCEFDH_01943	EMLHLPPP_02412	CMMKNNBM_00057	BEBCDICL_01430	JJHNNGDM_03759	MIKJKMGH_01162	OHKOANCB_00782	HHOHIPGL_00867	KIGMIAMF_02425	PFIDBENL_01450	HJOIHEIF_02668	HKDGGHAM_01716	KCFCPCJG_00233	JBLLBHIA_00761	JLBDBLJE_01287	ODIEHOAI_02376	OBCEHLOK_02916	LBHLPMOJ_02482	KMEICMGN_01458	PIBJFFPJ_02607	MKMDODBG_02360	JCMDAKMG_00333	LOMBOFOJ_03436	PNOEFCON_02339	OPBJBMII_01659	PIJHAKBD_01610	IAEPNGOP_01711
group_2280		hypothetical protein	48	48	1	1	3713				911	911	911	EEOABMNO_04542	AJGAFMDA_03836	IBJCNMFN_01803	BBMKDBAA_01629	FENECDNO_01648	BFEGIENF_02844	IMLJGFOD_01274	PKKBODMO_00130	MOFEGBOE_00328	MPGCEFDH_01947	EMLHLPPP_02408	CMMKNNBM_00052	BEBCDICL_01435	JJHNNGDM_01386	MIKJKMGH_01157	OHKOANCB_00787	HHOHIPGL_00871	KIGMIAMF_02429	PFIDBENL_01445	HJOIHEIF_02673	HKDGGHAM_01711	KCFCPCJG_00237	JBLLBHIA_00765	JLBDBLJE_01282	ODIEHOAI_02371	OBCEHLOK_02920	LBHLPMOJ_02486	KMEICMGN_01463	PIBJFFPJ_02611	MKMDODBG_02364	JCMDAKMG_00329	LOMBOFOJ_03440	PNOEFCON_02335	OPBJBMII_01664	PIJHAKBD_01614	IAEPNGOP_01707
group_2281		hypothetical protein	48	48	1	1	3711				368	461	430	EEOABMNO_04543	AJGAFMDA_03837	IBJCNMFN_01804	BBMKDBAA_01630	FENECDNO_01649	BFEGIENF_02845	IMLJGFOD_01273	PKKBODMO_00129	MOFEGBOE_00327	MPGCEFDH_01948	EMLHLPPP_02407	CMMKNNBM_00051	BEBCDICL_01436	JJHNNGDM_01385	MIKJKMGH_01156	OHKOANCB_00788	HHOHIPGL_00872	KIGMIAMF_02430	PFIDBENL_01444	HJOIHEIF_02674	HKDGGHAM_01710	KCFCPCJG_00238	JBLLBHIA_00766	JLBDBLJE_01281	ODIEHOAI_02370	OBCEHLOK_02921	LBHLPMOJ_02487	KMEICMGN_01464	PIBJFFPJ_02612	MKMDODBG_02365	JCMDAKMG_00328	LOMBOFOJ_03441	PNOEFCON_02334	OPBJBMII_01665	PIJHAKBD_01615	IAEPNGOP_01706
mdoB		Phosphoglycerol transferase I	48	48	1	1	3678				2210	2291	2289	EEOABMNO_04578	AJGAFMDA_00877	IBJCNMFN_01827	BBMKDBAA_01653	FENECDNO_01672	BFEGIENF_02868	IMLJGFOD_01238	PKKBODMO_00094	MOFEGBOE_00304	MPGCEFDH_01971	EMLHLPPP_02383	CMMKNNBM_00016	BEBCDICL_01459	JJHNNGDM_01362	MIKJKMGH_01121	OHKOANCB_00823	HHOHIPGL_00895	KIGMIAMF_02453	PFIDBENL_01409	HJOIHEIF_02709	HKDGGHAM_01675	KCFCPCJG_00261	JBLLBHIA_00789	JLBDBLJE_01245	ODIEHOAI_02335	OBCEHLOK_02944	LBHLPMOJ_02510	KMEICMGN_01499	PIBJFFPJ_02635	MKMDODBG_02388	JCMDAKMG_00305	LOMBOFOJ_03464	PNOEFCON_02310	OPBJBMII_01700	PIJHAKBD_01638	IAEPNGOP_01682
group_2284		hypothetical protein	48	48	1	1	3675				461	491	471	EEOABMNO_04579	AJGAFMDA_00878	IBJCNMFN_01828	BBMKDBAA_01654	FENECDNO_01673	BFEGIENF_02869	IMLJGFOD_01237	PKKBODMO_00093	MOFEGBOE_00303	MPGCEFDH_01972	EMLHLPPP_02382	CMMKNNBM_00015	BEBCDICL_01460	JJHNNGDM_01361	MIKJKMGH_01120	OHKOANCB_00824	HHOHIPGL_00896	KIGMIAMF_02454	PFIDBENL_01408	HJOIHEIF_02710	HKDGGHAM_01674	KCFCPCJG_00262	JBLLBHIA_00790	JLBDBLJE_01244	ODIEHOAI_02334	OBCEHLOK_02945	LBHLPMOJ_02511	KMEICMGN_01500	PIBJFFPJ_02636	MKMDODBG_02389	JCMDAKMG_00304	LOMBOFOJ_03465	PNOEFCON_02309	OPBJBMII_01701	PIJHAKBD_01639	IAEPNGOP_01681
ycdT		putative diguanylate cyclase YcdT	48	48	1	1	3665				926	1064	1058	EEOABMNO_04588	AJGAFMDA_00887	IBJCNMFN_01838	BBMKDBAA_01663	FENECDNO_01683	BFEGIENF_02878	IMLJGFOD_01227	PKKBODMO_00084	MOFEGBOE_00294	MPGCEFDH_01982	EMLHLPPP_02373	CMMKNNBM_00006	BEBCDICL_01469	JJHNNGDM_01352	MIKJKMGH_01111	OHKOANCB_00833	HHOHIPGL_00906	KIGMIAMF_02464	PFIDBENL_01399	HJOIHEIF_02719	HKDGGHAM_01665	KCFCPCJG_00271	JBLLBHIA_00799	JLBDBLJE_01235	ODIEHOAI_02325	OBCEHLOK_02955	LBHLPMOJ_02521	KMEICMGN_01509	PIBJFFPJ_02645	MKMDODBG_02399	JCMDAKMG_00295	LOMBOFOJ_03475	PNOEFCON_02300	OPBJBMII_01710	PIJHAKBD_01648	IAEPNGOP_01671
group_2287		hypothetical protein	48	48	1	1	3664				236	236	236	EEOABMNO_04589	AJGAFMDA_00888	IBJCNMFN_01839	BBMKDBAA_01664	FENECDNO_01684	BFEGIENF_02879	IMLJGFOD_01226	PKKBODMO_00083	MOFEGBOE_00293	MPGCEFDH_01983	EMLHLPPP_02372	CMMKNNBM_00005	BEBCDICL_01470	JJHNNGDM_01351	MIKJKMGH_01110	OHKOANCB_00834	HHOHIPGL_00907	KIGMIAMF_02465	PFIDBENL_01398	HJOIHEIF_02720	HKDGGHAM_01664	KCFCPCJG_00272	JBLLBHIA_00800	JLBDBLJE_01234	ODIEHOAI_02324	OBCEHLOK_02956	LBHLPMOJ_02522	KMEICMGN_01510	PIBJFFPJ_02646	MKMDODBG_02400	JCMDAKMG_00294	LOMBOFOJ_03476	PNOEFCON_02299	OPBJBMII_01711	PIJHAKBD_01649	IAEPNGOP_01670
rsmC		Ribosomal RNA small subunit methyltransferase C	48	48	1	1	3659				368	1028	1014	EEOABMNO_04593	AJGAFMDA_00892	IBJCNMFN_01843	BBMKDBAA_01668	FENECDNO_01688	BFEGIENF_02883	IMLJGFOD_01222	PKKBODMO_00079	MOFEGBOE_00289	MPGCEFDH_01987	EMLHLPPP_02368	CMMKNNBM_00001	BEBCDICL_01472	JJHNNGDM_01347	MIKJKMGH_01106	OHKOANCB_00838	HHOHIPGL_00911	KIGMIAMF_02469	PFIDBENL_03507	HJOIHEIF_02722	HKDGGHAM_01660	KCFCPCJG_00276	JBLLBHIA_00804	JLBDBLJE_01230	ODIEHOAI_02321	OBCEHLOK_02960	LBHLPMOJ_02526	KMEICMGN_01514	PIBJFFPJ_02650	MKMDODBG_02404	JCMDAKMG_00290	LOMBOFOJ_03480	PNOEFCON_03676	OPBJBMII_01715	PIJHAKBD_01651	IAEPNGOP_01666
yjjW		Putative glycyl-radical enzyme activating enzyme YjjW	48	48	1	1	3650				587	863	765	EEOABMNO_04602	AJGAFMDA_00901	IBJCNMFN_01852	BBMKDBAA_01677	FENECDNO_01697	BFEGIENF_02892	IMLJGFOD_01213	PKKBODMO_00070	MOFEGBOE_00280	MPGCEFDH_01996	EMLHLPPP_02359	CMMKNNBM_03441	BEBCDICL_01481	JJHNNGDM_01338	MIKJKMGH_01097	OHKOANCB_00847	HHOHIPGL_00920	KIGMIAMF_02478	PFIDBENL_03498	HJOIHEIF_02731	HKDGGHAM_01651	KCFCPCJG_00285	JBLLBHIA_00813	JLBDBLJE_01221	ODIEHOAI_02312	OBCEHLOK_02969	LBHLPMOJ_02535	KMEICMGN_01523	PIBJFFPJ_02659	MKMDODBG_02413	JCMDAKMG_00281	LOMBOFOJ_03489	PNOEFCON_03685	OPBJBMII_01724	PIJHAKBD_01660	IAEPNGOP_01657
radA		DNA repair protein RadA	48	48	1	1	3635				734	1382	1368	EEOABMNO_04616	AJGAFMDA_00911	IBJCNMFN_01866	BBMKDBAA_01687	FENECDNO_01711	BFEGIENF_02906	IMLJGFOD_01199	PKKBODMO_00056	MOFEGBOE_00270	MPGCEFDH_02010	EMLHLPPP_02345	CMMKNNBM_02934	BEBCDICL_01491	JJHNNGDM_01328	MIKJKMGH_01083	OHKOANCB_00862	HHOHIPGL_00934	KIGMIAMF_02492	PFIDBENL_03484	HJOIHEIF_03414	HKDGGHAM_01637	KCFCPCJG_00295	JBLLBHIA_00823	JLBDBLJE_01207	ODIEHOAI_02298	OBCEHLOK_02983	LBHLPMOJ_02549	KMEICMGN_01537	PIBJFFPJ_02673	MKMDODBG_02427	JCMDAKMG_00271	LOMBOFOJ_03503	PNOEFCON_03699	OPBJBMII_01738	PIJHAKBD_01670	IAEPNGOP_01643
trpR		Trp operon repressor	48	48	1	1	3631				326	326	326	EEOABMNO_04620	AJGAFMDA_00915	IBJCNMFN_01870	BBMKDBAA_01691	FENECDNO_01715	BFEGIENF_02910	IMLJGFOD_01195	PKKBODMO_00052	MOFEGBOE_00266	MPGCEFDH_02014	EMLHLPPP_02341	CMMKNNBM_02930	BEBCDICL_01495	JJHNNGDM_01324	MIKJKMGH_01079	OHKOANCB_00866	HHOHIPGL_00938	KIGMIAMF_02496	PFIDBENL_03480	HJOIHEIF_03410	HKDGGHAM_01633	KCFCPCJG_00299	JBLLBHIA_00827	JLBDBLJE_01203	ODIEHOAI_02294	OBCEHLOK_02987	LBHLPMOJ_02553	KMEICMGN_01541	PIBJFFPJ_02677	MKMDODBG_02431	JCMDAKMG_00267	LOMBOFOJ_03507	PNOEFCON_03703	OPBJBMII_01742	PIJHAKBD_01674	IAEPNGOP_01639
creD		Inner membrane protein CreD	48	48	1	1	3623				1349	1349	1349	EEOABMNO_04628	AJGAFMDA_00923	IBJCNMFN_01878	BBMKDBAA_01699	FENECDNO_01723	BFEGIENF_02918	IMLJGFOD_01187	PKKBODMO_00044	MOFEGBOE_00258	MPGCEFDH_02022	EMLHLPPP_02333	CMMKNNBM_02922	BEBCDICL_01503	JJHNNGDM_04078	MIKJKMGH_01071	OHKOANCB_00874	HHOHIPGL_00946	KIGMIAMF_02504	PFIDBENL_03472	HJOIHEIF_03402	HKDGGHAM_01625	KCFCPCJG_00307	JBLLBHIA_00835	JLBDBLJE_01195	ODIEHOAI_02286	OBCEHLOK_02995	LBHLPMOJ_02561	KMEICMGN_01549	PIBJFFPJ_02685	MKMDODBG_02439	JCMDAKMG_00259	LOMBOFOJ_03515	PNOEFCON_03711	OPBJBMII_01750	PIJHAKBD_01682	IAEPNGOP_01631
fimD_1		Outer membrane usher protein FimD	48	48	1	1	3620				2090	2537	2518	EEOABMNO_04631	AJGAFMDA_00926	IBJCNMFN_01881	BBMKDBAA_01702	FENECDNO_01726	BFEGIENF_02921	IMLJGFOD_01184	PKKBODMO_00041	MOFEGBOE_00255	MPGCEFDH_02025	EMLHLPPP_02330	CMMKNNBM_02919	BEBCDICL_01506	JJHNNGDM_04081	MIKJKMGH_01068	OHKOANCB_00877	HHOHIPGL_00949	KIGMIAMF_02507	PFIDBENL_03469	HJOIHEIF_03399	HKDGGHAM_01622	KCFCPCJG_00310	JBLLBHIA_00838	JLBDBLJE_01192	ODIEHOAI_02283	OBCEHLOK_02998	LBHLPMOJ_02564	KMEICMGN_01552	PIBJFFPJ_02688	MKMDODBG_02442	JCMDAKMG_00256	LOMBOFOJ_03518	PNOEFCON_03714	OPBJBMII_01753	PIJHAKBD_01685	IAEPNGOP_01628
group_2297		hypothetical protein	48	48	1	1	3616				314	314	314	EEOABMNO_04635	AJGAFMDA_00930	IBJCNMFN_01885	BBMKDBAA_01706	FENECDNO_01730	BFEGIENF_02925	IMLJGFOD_01180	PKKBODMO_00037	MOFEGBOE_00251	MPGCEFDH_02029	EMLHLPPP_02326	CMMKNNBM_02915	BEBCDICL_01510	JJHNNGDM_03255	MIKJKMGH_01064	OHKOANCB_00881	HHOHIPGL_00953	KIGMIAMF_02511	PFIDBENL_03465	HJOIHEIF_03395	HKDGGHAM_01618	KCFCPCJG_00314	JBLLBHIA_00842	JLBDBLJE_01188	ODIEHOAI_02279	OBCEHLOK_03002	LBHLPMOJ_02568	KMEICMGN_01556	PIBJFFPJ_02692	MKMDODBG_02446	JCMDAKMG_00252	LOMBOFOJ_03522	PNOEFCON_03718	OPBJBMII_01757	PIJHAKBD_01689	IAEPNGOP_01624
group_2332		hypothetical protein	48	48	1	1	3575				1247	1256	1251	EEOABMNO_00037	AJGAFMDA_00968	IBJCNMFN_01922	BBMKDBAA_01744	FENECDNO_01767	BFEGIENF_02962	IMLJGFOD_01141	PKKBODMO_04563	MOFEGBOE_00213	MPGCEFDH_02066	EMLHLPPP_02289	CMMKNNBM_01522	BEBCDICL_03675	JJHNNGDM_03932	MIKJKMGH_01025	OHKOANCB_04094	HHOHIPGL_00990	KIGMIAMF_02548	PFIDBENL_03426	HJOIHEIF_04235	HKDGGHAM_01579	KCFCPCJG_00352	JBLLBHIA_00880	JLBDBLJE_01149	ODIEHOAI_02240	OBCEHLOK_03039	LBHLPMOJ_02605	KMEICMGN_01595	PIBJFFPJ_02729	MKMDODBG_02483	JCMDAKMG_00214	LOMBOFOJ_03559	PNOEFCON_03755	OPBJBMII_01796	PIJHAKBD_01728	IAEPNGOP_01587
assT_3		hypothetical protein	48	48	1	1	3573				161	1721	776	EEOABMNO_00038	AJGAFMDA_00970	IBJCNMFN_01924	BBMKDBAA_01746	FENECDNO_01769	BFEGIENF_02964	IMLJGFOD_01140	PKKBODMO_04562	MOFEGBOE_00211	MPGCEFDH_02068	EMLHLPPP_02287	CMMKNNBM_01523	BEBCDICL_03674	JJHNNGDM_03931	MIKJKMGH_01024	OHKOANCB_04093	HHOHIPGL_00992	KIGMIAMF_02550	PFIDBENL_03425	HJOIHEIF_04234	HKDGGHAM_01578	KCFCPCJG_00354	JBLLBHIA_00882	JLBDBLJE_01148	ODIEHOAI_02239	OBCEHLOK_03041	LBHLPMOJ_02607	KMEICMGN_01596	PIBJFFPJ_02731	MKMDODBG_02485	JCMDAKMG_00212	LOMBOFOJ_03561	PNOEFCON_03757	OPBJBMII_01797	PIJHAKBD_01729	IAEPNGOP_01585
group_2341		hypothetical protein	48	48	1	1	2307				830	887	884	EEOABMNO_04002	AJGAFMDA_02135	IBJCNMFN_04094	BBMKDBAA_03448	FENECDNO_03665	BFEGIENF_04133	IMLJGFOD_03406	PKKBODMO_03735	MOFEGBOE_03571	MPGCEFDH_03881	EMLHLPPP_03879	CMMKNNBM_02386	BEBCDICL_03264	JJHNNGDM_03232	MIKJKMGH_03739	OHKOANCB_02598	HHOHIPGL_03825	KIGMIAMF_04029	PFIDBENL_03741	HJOIHEIF_02469	HKDGGHAM_03627	KCFCPCJG_03638	JBLLBHIA_03563	JLBDBLJE_03676	ODIEHOAI_03730	OBCEHLOK_03991	LBHLPMOJ_03989	KMEICMGN_03763	PIBJFFPJ_03983	MKMDODBG_04046	JCMDAKMG_03305	LOMBOFOJ_04027	PNOEFCON_03805	OPBJBMII_03808	PIJHAKBD_03637	IAEPNGOP_04120
group_236		hypothetical protein	48	48	1	1	7740				521	680	643	EEOABMNO_01054	AJGAFMDA_01881	IBJCNMFN_00032	BBMKDBAA_01244	FENECDNO_00809	BFEGIENF_00807	IMLJGFOD_02298	PKKBODMO_03226	MOFEGBOE_02317	MPGCEFDH_03668	EMLHLPPP_04212	CMMKNNBM_01789	BEBCDICL_02844	JJHNNGDM_02263	MIKJKMGH_04415	OHKOANCB_02683	HHOHIPGL_02449	KIGMIAMF_00810	PFIDBENL_04160	HJOIHEIF_02629	HKDGGHAM_02540	KCFCPCJG_01263	JBLLBHIA_02124	JLBDBLJE_02778	ODIEHOAI_00864	OBCEHLOK_00512	LBHLPMOJ_00727	KMEICMGN_03197	PIBJFFPJ_03623	MKMDODBG_00457	JCMDAKMG_02165	LOMBOFOJ_00810	PNOEFCON_04167	OPBJBMII_02966	PIJHAKBD_03211	IAEPNGOP_03708
panB		3-methyl-2-oxobutanoate hydroxymethyltransferase	48	48	1	1	3421				791	794	792	EEOABMNO_00181	AJGAFMDA_01635	IBJCNMFN_02066	BBMKDBAA_02136	FENECDNO_03059	BFEGIENF_03824	IMLJGFOD_01487	PKKBODMO_01776	MOFEGBOE_00069	MPGCEFDH_02210	EMLHLPPP_03642	CMMKNNBM_03072	BEBCDICL_01798	JJHNNGDM_03546	MIKJKMGH_03529	OHKOANCB_03822	HHOHIPGL_01127	KIGMIAMF_02692	PFIDBENL_02988	HJOIHEIF_01902	HKDGGHAM_02741	KCFCPCJG_00496	JBLLBHIA_02572	JLBDBLJE_02343	ODIEHOAI_02864	OBCEHLOK_03401	LBHLPMOJ_03599	KMEICMGN_02657	PIBJFFPJ_03463	MKMDODBG_03160	JCMDAKMG_00070	LOMBOFOJ_03359	PNOEFCON_03262	OPBJBMII_02760	PIJHAKBD_02077	IAEPNGOP_01443
bamA		Outer membrane protein assembly factor BamA	48	48	1	1	3370				2411	2432	2418	EEOABMNO_00224	AJGAFMDA_03041	IBJCNMFN_02109	BBMKDBAA_02180	FENECDNO_03103	BFEGIENF_03866	IMLJGFOD_01444	PKKBODMO_01733	MOFEGBOE_00025	MPGCEFDH_02253	EMLHLPPP_03684	CMMKNNBM_01936	BEBCDICL_01756	JJHNNGDM_01472	MIKJKMGH_03573	OHKOANCB_03271	HHOHIPGL_01170	KIGMIAMF_02735	PFIDBENL_02945	HJOIHEIF_03448	HKDGGHAM_04160	KCFCPCJG_00540	JBLLBHIA_02528	JLBDBLJE_02300	ODIEHOAI_02907	OBCEHLOK_03357	LBHLPMOJ_03643	KMEICMGN_02700	PIBJFFPJ_03421	MKMDODBG_03117	JCMDAKMG_00025	LOMBOFOJ_03403	PNOEFCON_03304	OPBJBMII_02803	PIJHAKBD_02121	IAEPNGOP_01399
fliK		Flagellar hook-length control protein	48	48	1	1	6341				491	1223	1188	EEOABMNO_02004	AJGAFMDA_03641	IBJCNMFN_03287	BBMKDBAA_01177	FENECDNO_03306	BFEGIENF_03594	IMLJGFOD_03815	PKKBODMO_04446	MOFEGBOE_02384	MPGCEFDH_02552	EMLHLPPP_03017	CMMKNNBM_02343	BEBCDICL_04089	JJHNNGDM_03031	MIKJKMGH_04437	OHKOANCB_04057	HHOHIPGL_01214	KIGMIAMF_03390	PFIDBENL_04382	HJOIHEIF_04199	HKDGGHAM_04070	KCFCPCJG_01196	JBLLBHIA_02191	JLBDBLJE_01488	ODIEHOAI_03155	OBCEHLOK_01413	LBHLPMOJ_01625	KMEICMGN_04319	PIBJFFPJ_03021	MKMDODBG_01583	JCMDAKMG_04167	LOMBOFOJ_02632	PNOEFCON_02616	OPBJBMII_04222	PIJHAKBD_03143	IAEPNGOP_03446
mdh_1		NAD-dependent methanol dehydrogenase	48	48	1	1	1775				893	1196	1182	EEOABMNO_02546	AJGAFMDA_00811	IBJCNMFN_03763	BBMKDBAA_00609	FENECDNO_02667	BFEGIENF_03181	IMLJGFOD_04037	PKKBODMO_01500	MOFEGBOE_01291	MPGCEFDH_03257	EMLHLPPP_00563	CMMKNNBM_04508	BEBCDICL_01204	JJHNNGDM_00270	MIKJKMGH_02161	OHKOANCB_00570	HHOHIPGL_01448	KIGMIAMF_03700	PFIDBENL_02910	HJOIHEIF_01755	HKDGGHAM_02193	KCFCPCJG_01915	JBLLBHIA_01097	JLBDBLJE_03980	ODIEHOAI_01678	OBCEHLOK_03130	LBHLPMOJ_03191	KMEICMGN_02323	PIBJFFPJ_01873	MKMDODBG_03529	JCMDAKMG_02868	LOMBOFOJ_02332	PNOEFCON_01286	OPBJBMII_02438	PIJHAKBD_01787	IAEPNGOP_02598
metH		Methionine synthase	48	48	1	1	4031				2615	3692	3661	EEOABMNO_04231	AJGAFMDA_02777	IBJCNMFN_01525	BBMKDBAA_03656	FENECDNO_04112	BFEGIENF_04237	IMLJGFOD_01816	PKKBODMO_04178	MOFEGBOE_03838	MPGCEFDH_02578	EMLHLPPP_04096	CMMKNNBM_03647	BEBCDICL_02115	JJHNNGDM_03624	MIKJKMGH_04327	OHKOANCB_03532	HHOHIPGL_04097	KIGMIAMF_04133	PFIDBENL_03964	HJOIHEIF_02750	HKDGGHAM_03943	KCFCPCJG_03863	JBLLBHIA_03806	JLBDBLJE_03717	ODIEHOAI_04229	OBCEHLOK_04095	LBHLPMOJ_04290	KMEICMGN_03908	PIBJFFPJ_04159	MKMDODBG_04368	JCMDAKMG_03674	LOMBOFOJ_04259	PNOEFCON_04425	OPBJBMII_03848	PIJHAKBD_03842	IAEPNGOP_04365
zur		Zinc uptake regulation protein	48	48	1	1	4091				515	521	515	EEOABMNO_04282	AJGAFMDA_02811	IBJCNMFN_01558	BBMKDBAA_03689	FENECDNO_04145	BFEGIENF_04269	IMLJGFOD_01869	PKKBODMO_04327	MOFEGBOE_03805	MPGCEFDH_02611	EMLHLPPP_04128	CMMKNNBM_02630	BEBCDICL_02149	JJHNNGDM_02943	MIKJKMGH_01418	OHKOANCB_04287	HHOHIPGL_04128	KIGMIAMF_04166	PFIDBENL_03913	HJOIHEIF_02801	HKDGGHAM_03892	KCFCPCJG_03897	JBLLBHIA_03839	JLBDBLJE_03768	ODIEHOAI_04559	OBCEHLOK_04128	LBHLPMOJ_04322	KMEICMGN_03959	PIBJFFPJ_04190	MKMDODBG_04339	JCMDAKMG_03708	LOMBOFOJ_04241	PNOEFCON_02590	OPBJBMII_03899	PIJHAKBD_03809	IAEPNGOP_04332
yqiK		Inner membrane protein YqiK	48	48	1	1	5354				1679	1763	1681	EEOABMNO_03248	AJGAFMDA_00558	IBJCNMFN_02328	BBMKDBAA_00842	FENECDNO_02780	BFEGIENF_01737	IMLJGFOD_00097	PKKBODMO_00907	MOFEGBOE_01524	MPGCEFDH_00737	EMLHLPPP_03362	CMMKNNBM_00501	BEBCDICL_00522	JJHNNGDM_03327	MIKJKMGH_00628	OHKOANCB_00492	HHOHIPGL_02842	KIGMIAMF_01036	PFIDBENL_01782	HJOIHEIF_01220	HKDGGHAM_00686	KCFCPCJG_01089	JBLLBHIA_01330	JLBDBLJE_02125	ODIEHOAI_01054	OBCEHLOK_01840	LBHLPMOJ_03322	KMEICMGN_00139	PIBJFFPJ_00152	MKMDODBG_02928	JCMDAKMG_00850	LOMBOFOJ_00859	PNOEFCON_00467	OPBJBMII_00092	PIJHAKBD_02231	IAEPNGOP_00195
group_2634		Deacetylase	48	48	1	1	3823				1007	1163	1156	EEOABMNO_04450	AJGAFMDA_01102	IBJCNMFN_01730	BBMKDBAA_01552	FENECDNO_01575	BFEGIENF_02770	IMLJGFOD_01366	PKKBODMO_00222	MOFEGBOE_00405	MPGCEFDH_02782	EMLHLPPP_02483	CMMKNNBM_02997	BEBCDICL_01370	JJHNNGDM_00838	MIKJKMGH_01251	OHKOANCB_02244	HHOHIPGL_00796	KIGMIAMF_02356	PFIDBENL_01537	HJOIHEIF_01141	HKDGGHAM_01804	KCFCPCJG_00160	JBLLBHIA_00688	JLBDBLJE_01374	ODIEHOAI_02463	OBCEHLOK_02845	LBHLPMOJ_02411	KMEICMGN_01372	PIBJFFPJ_02537	MKMDODBG_02266	JCMDAKMG_01027	LOMBOFOJ_03079	PNOEFCON_02410	OPBJBMII_01571	PIJHAKBD_01542	IAEPNGOP_01794
ompN_1		Outer membrane protein N	48	48	1	1	7328				1133	1151	1145	EEOABMNO_01501	AJGAFMDA_03212	IBJCNMFN_00443	BBMKDBAA_00234	FENECDNO_00398	BFEGIENF_00412	IMLJGFOD_00836	PKKBODMO_01249	MOFEGBOE_00798	MPGCEFDH_02885	EMLHLPPP_02248	CMMKNNBM_02076	BEBCDICL_00233	JJHNNGDM_01113	MIKJKMGH_00242	OHKOANCB_00183	HHOHIPGL_00400	KIGMIAMF_00399	PFIDBENL_00242	HJOIHEIF_00229	HKDGGHAM_00242	KCFCPCJG_02517	JBLLBHIA_00234	JLBDBLJE_00484	ODIEHOAI_00484	OBCEHLOK_00907	LBHLPMOJ_01121	KMEICMGN_00876	PIBJFFPJ_03371	MKMDODBG_00851	JCMDAKMG_01240	LOMBOFOJ_00399	PNOEFCON_03348	OPBJBMII_00769	PIJHAKBD_00389	IAEPNGOP_01098
rcnA		Nickel/cobalt efflux system RcnA	48	48	1	1	5539				800	908	860	EEOABMNO_03071	AJGAFMDA_02571	IBJCNMFN_02503	BBMKDBAA_01004	FENECDNO_01841	BFEGIENF_01912	IMLJGFOD_00273	PKKBODMO_00732	MOFEGBOE_01686	MPGCEFDH_00912	EMLHLPPP_02752	CMMKNNBM_04059	BEBCDICL_00685	JJHNNGDM_04068	MIKJKMGH_00803	OHKOANCB_02079	HHOHIPGL_02114	KIGMIAMF_01211	PFIDBENL_01957	HJOIHEIF_02189	HKDGGHAM_00861	KCFCPCJG_00926	JBLLBHIA_01492	JLBDBLJE_01767	ODIEHOAI_01230	OBCEHLOK_02015	LBHLPMOJ_02729	KMEICMGN_00314	PIBJFFPJ_00327	MKMDODBG_02008	JCMDAKMG_00687	LOMBOFOJ_01034	PNOEFCON_00291	OPBJBMII_00269	PIJHAKBD_02586	IAEPNGOP_00370
nlhH		Carboxylesterase NlhH	48	48	1	1	2379				614	929	915	EEOABMNO_04077	AJGAFMDA_02847	IBJCNMFN_03932	BBMKDBAA_03054	FENECDNO_03166	BFEGIENF_03932	IMLJGFOD_02434	PKKBODMO_04226	MOFEGBOE_03501	MPGCEFDH_03524	EMLHLPPP_03750	CMMKNNBM_00696	BEBCDICL_02950	JJHNNGDM_02150	MIKJKMGH_03094	OHKOANCB_03220	HHOHIPGL_03426	KIGMIAMF_03867	PFIDBENL_03369	HJOIHEIF_03269	HKDGGHAM_02906	KCFCPCJG_03263	JBLLBHIA_03493	JLBDBLJE_03177	ODIEHOAI_03370	OBCEHLOK_03722	LBHLPMOJ_03707	KMEICMGN_03692	PIBJFFPJ_03824	MKMDODBG_03828	JCMDAKMG_02698	LOMBOFOJ_03617	PNOEFCON_03634	OPBJBMII_03159	PIJHAKBD_02881	IAEPNGOP_03958
yfdH		Prophage bactoprenol glucosyl transferase	48	48	1	1	1289				584	926	908	EEOABMNO_00560	AJGAFMDA_03121	IBJCNMFN_01271	BBMKDBAA_01862	FENECDNO_02333	BFEGIENF_01188	IMLJGFOD_03163	PKKBODMO_04138	MOFEGBOE_02719	MPGCEFDH_00359	EMLHLPPP_00997	CMMKNNBM_01370	BEBCDICL_02551	JJHNNGDM_01872	MIKJKMGH_02015	OHKOANCB_01395	HHOHIPGL_03168	KIGMIAMF_01776	PFIDBENL_00866	HJOIHEIF_00848	HKDGGHAM_01329	KCFCPCJG_02273	JBLLBHIA_03238	JLBDBLJE_00984	ODIEHOAI_03074	OBCEHLOK_00047	LBHLPMOJ_00202	KMEICMGN_02079	PIBJFFPJ_00937	MKMDODBG_00047	JCMDAKMG_03615	LOMBOFOJ_01628	PNOEFCON_00804	OPBJBMII_01189	PIJHAKBD_00586	IAEPNGOP_02221
rsxC_1		Electron transport complex subunit RsxC	48	48	1	1	7342				254	2300	2119	EEOABMNO_01487	AJGAFMDA_03227	IBJCNMFN_00426	BBMKDBAA_00219	FENECDNO_00415	BFEGIENF_00429	IMLJGFOD_00822	PKKBODMO_01263	MOFEGBOE_00783	MPGCEFDH_02902	EMLHLPPP_02231	CMMKNNBM_02090	BEBCDICL_00218	JJHNNGDM_01128	MIKJKMGH_00228	OHKOANCB_00197	HHOHIPGL_00417	KIGMIAMF_00416	PFIDBENL_00228	HJOIHEIF_00215	HKDGGHAM_00228	KCFCPCJG_02502	JBLLBHIA_00219	JLBDBLJE_00498	ODIEHOAI_00498	OBCEHLOK_00890	LBHLPMOJ_01104	KMEICMGN_00862	PIBJFFPJ_03354	MKMDODBG_00834	JCMDAKMG_01255	LOMBOFOJ_00416	PNOEFCON_04020	OPBJBMII_00755	PIJHAKBD_00404	IAEPNGOP_01115
algC		Phosphomannomutase/phosphoglucomutase	48	48	1	1	6197				194	1370	1166	EEOABMNO_02187	AJGAFMDA_03556	IBJCNMFN_03424	BBMKDBAA_04168	FENECDNO_04294	BFEGIENF_03456	IMLJGFOD_02639	PKKBODMO_02742	MOFEGBOE_04212	MPGCEFDH_02415	EMLHLPPP_03154	CMMKNNBM_02236	BEBCDICL_04351	JJHNNGDM_03297	MIKJKMGH_02555	OHKOANCB_01194	HHOHIPGL_03030	KIGMIAMF_03253	PFIDBENL_02102	HJOIHEIF_01452	HKDGGHAM_02712	KCFCPCJG_02251	JBLLBHIA_03397	JLBDBLJE_01615	ODIEHOAI_03282	OBCEHLOK_01550	LBHLPMOJ_01488	KMEICMGN_01747	PIBJFFPJ_02884	MKMDODBG_01387	JCMDAKMG_04355	LOMBOFOJ_02495	PNOEFCON_02754	OPBJBMII_02305	PIJHAKBD_04420	IAEPNGOP_03309
ttuB_2		Putative tartrate transporter	48	48	1	1	1565				845	1325	1287	EEOABMNO_02357	AJGAFMDA_04120	IBJCNMFN_03580	BBMKDBAA_00430	FENECDNO_02484	BFEGIENF_02999	IMLJGFOD_02144	PKKBODMO_01689	MOFEGBOE_01111	MPGCEFDH_03465	EMLHLPPP_00381	CMMKNNBM_01659	BEBCDICL_01576	JJHNNGDM_03542	MIKJKMGH_02350	OHKOANCB_04345	HHOHIPGL_01632	KIGMIAMF_03517	PFIDBENL_02721	HJOIHEIF_02556	HKDGGHAM_02382	KCFCPCJG_03587	JBLLBHIA_00917	JLBDBLJE_03118	ODIEHOAI_01867	OBCEHLOK_03313	LBHLPMOJ_03008	KMEICMGN_02512	PIBJFFPJ_01691	MKMDODBG_03887	JCMDAKMG_03254	LOMBOFOJ_02149	PNOEFCON_01104	OPBJBMII_02627	PIJHAKBD_03062	IAEPNGOP_02794
assT_1		Arylsulfate sulfotransferase AssT	48	48	1	1	5361				179	1796	1697	EEOABMNO_03241	AJGAFMDA_00565	IBJCNMFN_02335	BBMKDBAA_00849	FENECDNO_02773	BFEGIENF_01744	IMLJGFOD_00104	PKKBODMO_00900	MOFEGBOE_01531	MPGCEFDH_00744	EMLHLPPP_03355	CMMKNNBM_00508	BEBCDICL_00529	JJHNNGDM_03334	MIKJKMGH_00635	OHKOANCB_00499	HHOHIPGL_02849	KIGMIAMF_01043	PFIDBENL_01789	HJOIHEIF_01213	HKDGGHAM_00693	KCFCPCJG_01082	JBLLBHIA_01337	JLBDBLJE_02132	ODIEHOAI_01061	OBCEHLOK_01847	LBHLPMOJ_03315	KMEICMGN_00146	PIBJFFPJ_00159	MKMDODBG_02921	JCMDAKMG_00843	LOMBOFOJ_00866	PNOEFCON_00460	OPBJBMII_00099	PIJHAKBD_02238	IAEPNGOP_00202
fruA_3		PTS system fructose-specific EIIB'BC component	48	48	1	1	4344				104	1373	1293	EEOABMNO_03909	AJGAFMDA_02481	IBJCNMFN_03149	BBMKDBAA_03538	FENECDNO_03904	BFEGIENF_04198	IMLJGFOD_03505	PKKBODMO_03872	MOFEGBOE_03748	MPGCEFDH_01528	EMLHLPPP_04058	CMMKNNBM_00974	BEBCDICL_03610	JJHNNGDM_00944	MIKJKMGH_03829	OHKOANCB_03421	HHOHIPGL_03981	KIGMIAMF_04094	PFIDBENL_03540	HJOIHEIF_03654	HKDGGHAM_03837	KCFCPCJG_03824	JBLLBHIA_03761	JLBDBLJE_03830	ODIEHOAI_03947	OBCEHLOK_04053	LBHLPMOJ_04251	KMEICMGN_04009	PIBJFFPJ_04048	MKMDODBG_04110	JCMDAKMG_03558	LOMBOFOJ_04092	PNOEFCON_03989	OPBJBMII_03949	PIJHAKBD_03885	IAEPNGOP_04278
yihV		Sulfofructose kinase	48	48	1	1	2370				236	896	863	EEOABMNO_04069	AJGAFMDA_02855	IBJCNMFN_03924	BBMKDBAA_03062	FENECDNO_03158	BFEGIENF_03923	IMLJGFOD_02442	PKKBODMO_04218	MOFEGBOE_03509	MPGCEFDH_03516	EMLHLPPP_03742	CMMKNNBM_00704	BEBCDICL_02942	JJHNNGDM_02158	MIKJKMGH_03102	OHKOANCB_03211	HHOHIPGL_03418	KIGMIAMF_03859	PFIDBENL_03377	HJOIHEIF_03277	HKDGGHAM_02898	KCFCPCJG_03271	JBLLBHIA_03501	JLBDBLJE_03169	ODIEHOAI_03362	OBCEHLOK_03713	LBHLPMOJ_03699	KMEICMGN_03700	PIBJFFPJ_03816	MKMDODBG_03836	JCMDAKMG_02706	LOMBOFOJ_03609	PNOEFCON_03642	OPBJBMII_03151	PIJHAKBD_02873	IAEPNGOP_03950
group_439		hypothetical protein	48	48	1	1	1195				569	836	766	EEOABMNO_00499	AJGAFMDA_00479	IBJCNMFN_01313	BBMKDBAA_01766	FENECDNO_02291	BFEGIENF_01146	IMLJGFOD_03101	PKKBODMO_04077	MOFEGBOE_02446	MPGCEFDH_00401	EMLHLPPP_00955	CMMKNNBM_03272	BEBCDICL_00859	JJHNNGDM_04232	MIKJKMGH_01954	OHKOANCB_03590	HHOHIPGL_03210	KIGMIAMF_01734	PFIDBENL_00806	HJOIHEIF_00787	HKDGGHAM_01390	KCFCPCJG_01520	JBLLBHIA_02252	JLBDBLJE_00922	ODIEHOAI_03135	OBCEHLOK_00005	LBHLPMOJ_00160	KMEICMGN_02141	PIBJFFPJ_00895	MKMDODBG_00005	JCMDAKMG_00381	LOMBOFOJ_01586	PNOEFCON_00847	OPBJBMII_01250	PIJHAKBD_00688	IAEPNGOP_02263
pagP		Lipid A palmitoyltransferase PagP	48	48	1	1	1355				284	572	536	EEOABMNO_00628	AJGAFMDA_02080	IBJCNMFN_01208	BBMKDBAA_01930	FENECDNO_02396	BFEGIENF_01253	IMLJGFOD_04202	PKKBODMO_02040	MOFEGBOE_02787	MPGCEFDH_00296	EMLHLPPP_01061	CMMKNNBM_03895	BEBCDICL_02612	JJHNNGDM_00630	MIKJKMGH_02084	OHKOANCB_01464	HHOHIPGL_03591	KIGMIAMF_01839	PFIDBENL_00934	HJOIHEIF_00917	HKDGGHAM_01260	KCFCPCJG_02341	JBLLBHIA_03170	JLBDBLJE_01052	ODIEHOAI_03006	OBCEHLOK_00110	LBHLPMOJ_00265	KMEICMGN_02011	PIBJFFPJ_01002	MKMDODBG_00110	JCMDAKMG_02354	LOMBOFOJ_01691	PNOEFCON_00740	OPBJBMII_01121	PIJHAKBD_00519	IAEPNGOP_02158
sifA_1		Secreted effector protein SifA	48	48	1	1	7148				587	950	828	EEOABMNO_01634	AJGAFMDA_01287	IBJCNMFN_00579	BBMKDBAA_00360	FENECDNO_00263	BFEGIENF_00277	IMLJGFOD_00968	PKKBODMO_00585	MOFEGBOE_00924	MPGCEFDH_01670	EMLHLPPP_01751	CMMKNNBM_00259	BEBCDICL_00360	JJHNNGDM_03109	MIKJKMGH_00376	OHKOANCB_00050	HHOHIPGL_00265	KIGMIAMF_00263	PFIDBENL_00374	HJOIHEIF_00363	HKDGGHAM_00375	KCFCPCJG_02643	JBLLBHIA_00360	JLBDBLJE_00351	ODIEHOAI_00351	OBCEHLOK_01041	LBHLPMOJ_01256	KMEICMGN_01009	PIBJFFPJ_01561	MKMDODBG_00986	JCMDAKMG_01114	LOMBOFOJ_00263	PNOEFCON_02245	OPBJBMII_00902	PIJHAKBD_00264	IAEPNGOP_00963
ybgD		putative fimbrial-like protein YbgD	48	48	1	1	5531				137	590	573	EEOABMNO_03077	AJGAFMDA_02577	IBJCNMFN_02497	BBMKDBAA_00998	FENECDNO_01835	BFEGIENF_01906	IMLJGFOD_00267	PKKBODMO_00738	MOFEGBOE_01680	MPGCEFDH_00906	EMLHLPPP_02746	CMMKNNBM_02239	BEBCDICL_00679	JJHNNGDM_04074	MIKJKMGH_00797	OHKOANCB_02073	HHOHIPGL_02108	KIGMIAMF_01205	PFIDBENL_01951	HJOIHEIF_02195	HKDGGHAM_00855	KCFCPCJG_00932	JBLLBHIA_01486	JLBDBLJE_01761	ODIEHOAI_01224	OBCEHLOK_02009	LBHLPMOJ_02723	KMEICMGN_00308	PIBJFFPJ_00321	MKMDODBG_02014	JCMDAKMG_00693	LOMBOFOJ_01028	PNOEFCON_00297	OPBJBMII_00263	PIJHAKBD_02580	IAEPNGOP_00364
sfp		4'-phosphopantetheinyl transferase sfp	48	48	1	1	3107				398	578	569	EEOABMNO_03628	AJGAFMDA_00115	IBJCNMFN_02872	BBMKDBAA_02583	FENECDNO_01297	BFEGIENF_02434	IMLJGFOD_03364	PKKBODMO_02166	MOFEGBOE_01983	MPGCEFDH_01256	EMLHLPPP_00125	CMMKNNBM_04499	BEBCDICL_03087	JJHNNGDM_00089	MIKJKMGH_01682	OHKOANCB_01016	HHOHIPGL_01884	KIGMIAMF_02993	PFIDBENL_01162	HJOIHEIF_02007	HKDGGHAM_03151	KCFCPCJG_00751	JBLLBHIA_01789	JLBDBLJE_02571	ODIEHOAI_01989	OBCEHLOK_02567	LBHLPMOJ_02134	KMEICMGN_02790	PIBJFFPJ_02249	MKMDODBG_02733	JCMDAKMG_01464	LOMBOFOJ_02005	PNOEFCON_01664	OPBJBMII_02069	PIJHAKBD_01104	IAEPNGOP_03048
rihC		Non-specific ribonucleoside hydrolase RihC	48	48	1	1	3560				557	920	912	EEOABMNO_00050	AJGAFMDA_00982	IBJCNMFN_01936	BBMKDBAA_01758	FENECDNO_01781	BFEGIENF_02976	IMLJGFOD_01128	PKKBODMO_04550	MOFEGBOE_00199	MPGCEFDH_02080	EMLHLPPP_02275	CMMKNNBM_01535	BEBCDICL_03662	JJHNNGDM_03876	MIKJKMGH_01012	OHKOANCB_04081	HHOHIPGL_01006	KIGMIAMF_02562	PFIDBENL_03413	HJOIHEIF_04222	HKDGGHAM_01566	KCFCPCJG_00366	JBLLBHIA_00894	JLBDBLJE_01136	ODIEHOAI_02226	OBCEHLOK_03053	LBHLPMOJ_02619	KMEICMGN_01608	PIBJFFPJ_02743	MKMDODBG_02497	JCMDAKMG_00200	LOMBOFOJ_03573	PNOEFCON_03769	OPBJBMII_01809	PIJHAKBD_01741	IAEPNGOP_01573
group_525		hypothetical protein	48	48	1	1	3450				773	1628	1446	EEOABMNO_00155	AJGAFMDA_01662	IBJCNMFN_02042	BBMKDBAA_02109	FENECDNO_03035	BFEGIENF_03800	IMLJGFOD_01513	PKKBODMO_01802	MOFEGBOE_00096	MPGCEFDH_02186	EMLHLPPP_03618	CMMKNNBM_04237	BEBCDICL_01818	JJHNNGDM_01004	MIKJKMGH_03406	OHKOANCB_03057	HHOHIPGL_01104	KIGMIAMF_02668	PFIDBENL_03014	HJOIHEIF_01928	HKDGGHAM_02767	KCFCPCJG_00469	JBLLBHIA_02599	JLBDBLJE_02368	ODIEHOAI_02839	OBCEHLOK_03425	LBHLPMOJ_03575	KMEICMGN_02631	PIBJFFPJ_03487	MKMDODBG_03184	JCMDAKMG_00097	LOMBOFOJ_03335	PNOEFCON_03238	OPBJBMII_02734	PIJHAKBD_02050	IAEPNGOP_01467
ddrA_2		Diol dehydratase-reactivating factor alpha subunit	48	48	1	1	6275				317	1832	1800	EEOABMNO_02126	AJGAFMDA_02234	IBJCNMFN_03362	BBMKDBAA_03369	FENECDNO_03837	BFEGIENF_03519	IMLJGFOD_02700	PKKBODMO_03518	MOFEGBOE_03150	MPGCEFDH_02477	EMLHLPPP_03092	CMMKNNBM_04622	BEBCDICL_02055	JJHNNGDM_03371	MIKJKMGH_02494	OHKOANCB_03112	HHOHIPGL_02968	KIGMIAMF_03315	PFIDBENL_02163	HJOIHEIF_03535	HKDGGHAM_03524	KCFCPCJG_02197	JBLLBHIA_02862	JLBDBLJE_01554	ODIEHOAI_03221	OBCEHLOK_01488	LBHLPMOJ_01550	KMEICMGN_01808	PIBJFFPJ_02946	MKMDODBG_01449	JCMDAKMG_01635	LOMBOFOJ_02557	PNOEFCON_02692	OPBJBMII_02366	PIJHAKBD_03467	IAEPNGOP_03371
group_536		hypothetical protein	48	48	1	1	1231				722	722	722	EEOABMNO_00552	AJGAFMDA_04205	IBJCNMFN_01278	BBMKDBAA_01799	FENECDNO_02326	BFEGIENF_01181	IMLJGFOD_03155	PKKBODMO_04130	MOFEGBOE_02413	MPGCEFDH_00366	EMLHLPPP_00990	CMMKNNBM_01362	BEBCDICL_00808	JJHNNGDM_04149	MIKJKMGH_02007	OHKOANCB_03548	HHOHIPGL_03175	KIGMIAMF_01769	PFIDBENL_00859	HJOIHEIF_00840	HKDGGHAM_01337	KCFCPCJG_01487	JBLLBHIA_02219	JLBDBLJE_00976	ODIEHOAI_03082	OBCEHLOK_00040	LBHLPMOJ_00195	KMEICMGN_02087	PIBJFFPJ_00930	MKMDODBG_00040	JCMDAKMG_00348	LOMBOFOJ_01621	PNOEFCON_00811	OPBJBMII_01197	PIJHAKBD_00656	IAEPNGOP_02228
entD		Enterobactin synthase component D	48	48	1	1	1307				677	704	703	EEOABMNO_00584	AJGAFMDA_03144	IBJCNMFN_01253	BBMKDBAA_01885	FENECDNO_02351	BFEGIENF_01206	IMLJGFOD_03188	PKKBODMO_02084	MOFEGBOE_02742	MPGCEFDH_00341	EMLHLPPP_01015	CMMKNNBM_04186	BEBCDICL_02567	JJHNNGDM_01849	MIKJKMGH_02039	OHKOANCB_01419	HHOHIPGL_03636	KIGMIAMF_01794	PFIDBENL_00890	HJOIHEIF_00872	HKDGGHAM_01305	KCFCPCJG_02296	JBLLBHIA_03215	JLBDBLJE_01008	ODIEHOAI_03050	OBCEHLOK_00065	LBHLPMOJ_00220	KMEICMGN_02055	PIBJFFPJ_00955	MKMDODBG_00065	JCMDAKMG_03638	LOMBOFOJ_01646	PNOEFCON_00786	OPBJBMII_01165	PIJHAKBD_00563	IAEPNGOP_02203
group_544		hypothetical protein	48	48	1	1	1894				242	560	436	EEOABMNO_00811	AJGAFMDA_01761	IBJCNMFN_01038	BBMKDBAA_01415	FENECDNO_01041	BFEGIENF_01425	IMLJGFOD_02574	PKKBODMO_02972	MOFEGBOE_02146	MPGCEFDH_00125	EMLHLPPP_01231	CMMKNNBM_03784	BEBCDICL_03781	JJHNNGDM_01278	MIKJKMGH_03898	OHKOANCB_02909	HHOHIPGL_02626	KIGMIAMF_02009	PFIDBENL_04088	HJOIHEIF_04105	HKDGGHAM_03255	KCFCPCJG_01434	JBLLBHIA_01952	JLBDBLJE_03320	ODIEHOAI_03474	OBCEHLOK_00280	LBHLPMOJ_00435	KMEICMGN_03393	PIBJFFPJ_01173	MKMDODBG_00280	JCMDAKMG_03131	LOMBOFOJ_02873	PNOEFCON_03484	OPBJBMII_03533	PIJHAKBD_01254	IAEPNGOP_03898
dacC		D-alanyl-D-alanine carboxypeptidase DacC	48	48	1	1	1950				269	1202	1122	EEOABMNO_00866	AJGAFMDA_01805	IBJCNMFN_00986	BBMKDBAA_01371	FENECDNO_00989	BFEGIENF_01478	IMLJGFOD_02518	PKKBODMO_02917	MOFEGBOE_02190	MPGCEFDH_00073	EMLHLPPP_01283	CMMKNNBM_01217	BEBCDICL_03713	JJHNNGDM_02074	MIKJKMGH_01474	OHKOANCB_03622	HHOHIPGL_02574	KIGMIAMF_02061	PFIDBENL_03140	HJOIHEIF_03745	HKDGGHAM_03310	KCFCPCJG_01390	JBLLBHIA_01996	JLBDBLJE_03375	ODIEHOAI_03529	OBCEHLOK_00332	LBHLPMOJ_00488	KMEICMGN_03449	PIBJFFPJ_01225	MKMDODBG_00332	JCMDAKMG_03175	LOMBOFOJ_02925	PNOEFCON_03432	OPBJBMII_03589	PIJHAKBD_01298	IAEPNGOP_03845
fis		DNA-binding protein Fis	48	48	1	1	5086				296	296	296	EEOABMNO_03432	AJGAFMDA_03538	IBJCNMFN_02144	BBMKDBAA_03987	FENECDNO_04396	BFEGIENF_04299	IMLJGFOD_03909	PKKBODMO_03273	MOFEGBOE_04065	MPGCEFDH_04122	EMLHLPPP_04254	CMMKNNBM_03380	BEBCDICL_04056	JJHNNGDM_02130	MIKJKMGH_04370	OHKOANCB_03698	HHOHIPGL_02659	KIGMIAMF_00852	PFIDBENL_04308	HJOIHEIF_03817	HKDGGHAM_04276	KCFCPCJG_04192	JBLLBHIA_04133	JLBDBLJE_04161	ODIEHOAI_04309	OBCEHLOK_04210	LBHLPMOJ_04369	KMEICMGN_04470	PIBJFFPJ_04292	MKMDODBG_04152	JCMDAKMG_04062	LOMBOFOJ_04156	PNOEFCON_04270	OPBJBMII_04409	PIJHAKBD_04154	IAEPNGOP_00011
zraP		Zinc resistance-associated protein	48	48	1	1	2946				455	455	455	EEOABMNO_04215	AJGAFMDA_04093	IBJCNMFN_04362	BBMKDBAA_04043	FENECDNO_04475	BFEGIENF_04390	IMLJGFOD_04151	PKKBODMO_04376	MOFEGBOE_04080	MPGCEFDH_01107	EMLHLPPP_04269	CMMKNNBM_02838	BEBCDICL_04132	JJHNNGDM_03575	MIKJKMGH_04485	OHKOANCB_04492	HHOHIPGL_04241	KIGMIAMF_04251	PFIDBENL_04350	HJOIHEIF_04540	HKDGGHAM_04391	KCFCPCJG_04233	JBLLBHIA_04148	JLBDBLJE_04272	ODIEHOAI_04514	OBCEHLOK_04337	LBHLPMOJ_04482	KMEICMGN_04578	PIBJFFPJ_04330	MKMDODBG_04441	JCMDAKMG_04189	LOMBOFOJ_04345	PNOEFCON_01515	OPBJBMII_04580	PIJHAKBD_04211	IAEPNGOP_04378
bfr		Bacterioferritin	48	48	1	1	2933				476	476	476	EEOABMNO_03490	AJGAFMDA_00239	IBJCNMFN_04454	BBMKDBAA_04165	FENECDNO_04524	BFEGIENF_02561	IMLJGFOD_04288	PKKBODMO_04545	MOFEGBOE_04199	MPGCEFDH_04219	EMLHLPPP_04348	CMMKNNBM_03145	BEBCDICL_04348	JJHNNGDM_03205	MIKJKMGH_04144	OHKOANCB_04343	HHOHIPGL_04345	KIGMIAMF_04300	PFIDBENL_04431	HJOIHEIF_04410	HKDGGHAM_04507	KCFCPCJG_04303	JBLLBHIA_04244	JLBDBLJE_04341	ODIEHOAI_04078	OBCEHLOK_04406	LBHLPMOJ_04531	KMEICMGN_04627	PIBJFFPJ_04435	MKMDODBG_04511	JCMDAKMG_04259	LOMBOFOJ_04394	PNOEFCON_04371	OPBJBMII_04629	PIJHAKBD_00981	IAEPNGOP_04488
yjgH		RutC family protein YjgH	48	48	1	1	7250				389	389	389	EEOABMNO_01578	AJGAFMDA_01236	IBJCNMFN_00519	BBMKDBAA_00310	FENECDNO_00323	BFEGIENF_00336	IMLJGFOD_00913	PKKBODMO_00642	MOFEGBOE_00874	MPGCEFDH_01610	EMLHLPPP_01810	CMMKNNBM_00203	BEBCDICL_00310	JJHNNGDM_04364	MIKJKMGH_00320	OHKOANCB_00106	HHOHIPGL_00325	KIGMIAMF_00323	PFIDBENL_00318	HJOIHEIF_00306	HKDGGHAM_00319	KCFCPCJG_02593	JBLLBHIA_00310	JLBDBLJE_00407	ODIEHOAI_00407	OBCEHLOK_00981	LBHLPMOJ_01196	KMEICMGN_00953	PIBJFFPJ_01620	MKMDODBG_00926	JCMDAKMG_01164	LOMBOFOJ_00324	PNOEFCON_04227	OPBJBMII_00846	PIJHAKBD_00314	IAEPNGOP_01023
atpB		ATP synthase subunit a	48	48	1	1	4331				815	815	815	EEOABMNO_03922	AJGAFMDA_02468	IBJCNMFN_03162	BBMKDBAA_03525	FENECDNO_03917	BFEGIENF_04211	IMLJGFOD_03518	PKKBODMO_03859	MOFEGBOE_03735	MPGCEFDH_01541	EMLHLPPP_04071	CMMKNNBM_00961	BEBCDICL_03627	JJHNNGDM_00931	MIKJKMGH_03816	OHKOANCB_03434	HHOHIPGL_03994	KIGMIAMF_04107	PFIDBENL_03527	HJOIHEIF_03641	HKDGGHAM_03824	KCFCPCJG_03837	JBLLBHIA_03748	JLBDBLJE_03843	ODIEHOAI_03960	OBCEHLOK_04040	LBHLPMOJ_04264	KMEICMGN_03996	PIBJFFPJ_04061	MKMDODBG_04123	JCMDAKMG_03545	LOMBOFOJ_04105	PNOEFCON_04002	OPBJBMII_03936	PIJHAKBD_03868	IAEPNGOP_04265
cyoB		Cytochrome bo(3) ubiquinol oxidase subunit 1	48	48	1	1	1140				1991	1991	1991	EEOABMNO_00445	AJGAFMDA_00425	IBJCNMFN_01368	BBMKDBAA_02508	FENECDNO_02236	BFEGIENF_01092	IMLJGFOD_01653	PKKBODMO_02491	MOFEGBOE_02500	MPGCEFDH_00456	EMLHLPPP_00901	CMMKNNBM_01120	BEBCDICL_00912	JJHNNGDM_00502	MIKJKMGH_01900	OHKOANCB_02303	HHOHIPGL_03265	KIGMIAMF_01679	PFIDBENL_00752	HJOIHEIF_00733	HKDGGHAM_01444	KCFCPCJG_01574	JBLLBHIA_02306	JLBDBLJE_00868	ODIEHOAI_02525	OBCEHLOK_03633	LBHLPMOJ_00105	KMEICMGN_02195	PIBJFFPJ_00841	MKMDODBG_03389	JCMDAKMG_00435	LOMBOFOJ_01531	PNOEFCON_00901	OPBJBMII_01305	PIJHAKBD_00742	IAEPNGOP_02318
gloC		Hydroxyacylglutathione hydrolase GloC	48	48	1	1	2049				647	647	647	EEOABMNO_00960	AJGAFMDA_01847	IBJCNMFN_00895	BBMKDBAA_01278	FENECDNO_00898	BFEGIENF_01569	IMLJGFOD_03650	PKKBODMO_04297	MOFEGBOE_02283	MPGCEFDH_03702	EMLHLPPP_01374	CMMKNNBM_03925	BEBCDICL_02878	JJHNNGDM_02606	MIKJKMGH_04275	OHKOANCB_02987	HHOHIPGL_02483	KIGMIAMF_02152	PFIDBENL_03234	HJOIHEIF_03193	HKDGGHAM_04000	KCFCPCJG_01297	JBLLBHIA_02090	JLBDBLJE_03909	ODIEHOAI_03858	OBCEHLOK_00423	LBHLPMOJ_00580	KMEICMGN_04198	PIBJFFPJ_04120	MKMDODBG_00423	JCMDAKMG_02130	LOMBOFOJ_03016	PNOEFCON_01480	OPBJBMII_04100	PIJHAKBD_01393	IAEPNGOP_03754
group_5641		hypothetical protein	48	48	1	1	3653				161	161	161	EEOABMNO_04599	AJGAFMDA_00898	IBJCNMFN_01849	BBMKDBAA_01674	FENECDNO_01694	BFEGIENF_02889	IMLJGFOD_01216	PKKBODMO_00073	MOFEGBOE_00283	MPGCEFDH_01993	EMLHLPPP_02362	CMMKNNBM_03438	BEBCDICL_01478	JJHNNGDM_01341	MIKJKMGH_01100	OHKOANCB_00844	HHOHIPGL_00917	KIGMIAMF_02475	PFIDBENL_03501	HJOIHEIF_02728	HKDGGHAM_01654	KCFCPCJG_00282	JBLLBHIA_00810	JLBDBLJE_01224	ODIEHOAI_02315	OBCEHLOK_02966	LBHLPMOJ_02532	KMEICMGN_01520	PIBJFFPJ_02656	MKMDODBG_02410	JCMDAKMG_00284	LOMBOFOJ_03486	PNOEFCON_03682	OPBJBMII_01721	PIJHAKBD_01657	IAEPNGOP_01660
mntS		Small protein MntS	48	48	1	1	1918				128	128	128	EEOABMNO_00835	AJGAFMDA_01785	IBJCNMFN_01014	BBMKDBAA_01391	FENECDNO_01017	BFEGIENF_01449	IMLJGFOD_02550	PKKBODMO_02948	MOFEGBOE_02170	MPGCEFDH_00101	EMLHLPPP_01255	CMMKNNBM_03469	BEBCDICL_04177	JJHNNGDM_02094	MIKJKMGH_03874	OHKOANCB_02933	HHOHIPGL_02602	KIGMIAMF_02033	PFIDBENL_04112	HJOIHEIF_04129	HKDGGHAM_03279	KCFCPCJG_01410	JBLLBHIA_01976	JLBDBLJE_03344	ODIEHOAI_03498	OBCEHLOK_00304	LBHLPMOJ_00459	KMEICMGN_03417	PIBJFFPJ_01197	MKMDODBG_00304	JCMDAKMG_03155	LOMBOFOJ_02897	PNOEFCON_03460	OPBJBMII_03557	PIJHAKBD_01278	IAEPNGOP_03874
miaB		tRNA-2-methylthio-N(6)-dimethylallyladenosine synthase	48	48	1	1	1398				1424	1424	1424	EEOABMNO_00670	AJGAFMDA_02038	IBJCNMFN_01172	BBMKDBAA_01972	FENECDNO_02432	BFEGIENF_01290	IMLJGFOD_02860	PKKBODMO_01998	MOFEGBOE_02829	MPGCEFDH_00260	EMLHLPPP_01098	CMMKNNBM_01835	BEBCDICL_02654	JJHNNGDM_00588	MIKJKMGH_02126	OHKOANCB_01507	HHOHIPGL_03555	KIGMIAMF_01875	PFIDBENL_00976	HJOIHEIF_00959	HKDGGHAM_01218	KCFCPCJG_02383	JBLLBHIA_03128	JLBDBLJE_01094	ODIEHOAI_02964	OBCEHLOK_00146	LBHLPMOJ_00301	KMEICMGN_01969	PIBJFFPJ_01039	MKMDODBG_00146	JCMDAKMG_02396	LOMBOFOJ_01727	PNOEFCON_00703	OPBJBMII_01079	PIJHAKBD_00477	IAEPNGOP_02122
osmB		Osmotically-inducible lipoprotein B	48	48	1	1	6824				218	218	218	EEOABMNO_01737	AJGAFMDA_02416	IBJCNMFN_00685	BBMKDBAA_03147	FENECDNO_00157	BFEGIENF_00169	IMLJGFOD_01070	PKKBODMO_00483	MOFEGBOE_01028	MPGCEFDH_01776	EMLHLPPP_01642	CMMKNNBM_00394	BEBCDICL_00464	JJHNNGDM_03641	MIKJKMGH_00479	OHKOANCB_01883	HHOHIPGL_00159	KIGMIAMF_00157	PFIDBENL_00477	HJOIHEIF_00466	HKDGGHAM_00478	KCFCPCJG_03109	JBLLBHIA_00464	JLBDBLJE_00249	ODIEHOAI_00249	OBCEHLOK_01147	LBHLPMOJ_01889	KMEICMGN_01111	PIBJFFPJ_01453	MKMDODBG_01093	JCMDAKMG_02544	LOMBOFOJ_00157	PNOEFCON_02137	OPBJBMII_03282	PIJHAKBD_00159	IAEPNGOP_00857
lldR_1		Putative L-lactate dehydrogenase operon regulatory protein	48	48	1	1	3709				725	725	725	EEOABMNO_04545	AJGAFMDA_03839	IBJCNMFN_01806	BBMKDBAA_01632	FENECDNO_01651	BFEGIENF_02847	IMLJGFOD_01271	PKKBODMO_00127	MOFEGBOE_00325	MPGCEFDH_01950	EMLHLPPP_02405	CMMKNNBM_00049	BEBCDICL_01438	JJHNNGDM_01383	MIKJKMGH_01154	OHKOANCB_00790	HHOHIPGL_00874	KIGMIAMF_02432	PFIDBENL_01442	HJOIHEIF_02676	HKDGGHAM_01708	KCFCPCJG_00240	JBLLBHIA_00768	JLBDBLJE_01279	ODIEHOAI_02368	OBCEHLOK_02923	LBHLPMOJ_02489	KMEICMGN_01466	PIBJFFPJ_02614	MKMDODBG_02367	JCMDAKMG_00326	LOMBOFOJ_03443	PNOEFCON_02332	OPBJBMII_01667	PIJHAKBD_01617	IAEPNGOP_01704
yeiP		Elongation factor P-like protein	48	48	1	1	6040				572	572	572	EEOABMNO_02294	AJGAFMDA_03915	IBJCNMFN_03539	BBMKDBAA_02864	FENECDNO_03525	BFEGIENF_03340	IMLJGFOD_03259	PKKBODMO_02635	MOFEGBOE_03395	MPGCEFDH_02298	EMLHLPPP_03271	CMMKNNBM_02107	BEBCDICL_01527	JJHNNGDM_03414	MIKJKMGH_02663	OHKOANCB_01087	HHOHIPGL_03147	KIGMIAMF_03138	PFIDBENL_01995	HJOIHEIF_01345	HKDGGHAM_02605	KCFCPCJG_03323	JBLLBHIA_03291	JLBDBLJE_01723	ODIEHOAI_03633	OBCEHLOK_01668	LBHLPMOJ_01370	KMEICMGN_01640	PIBJFFPJ_02768	MKMDODBG_01270	JCMDAKMG_03008	LOMBOFOJ_03943	PNOEFCON_02872	OPBJBMII_02198	PIJHAKBD_02521	IAEPNGOP_03193
group_5647		hypothetical protein	48	48	1	1	3860				275	275	275	EEOABMNO_04416	AJGAFMDA_01068	IBJCNMFN_01695	BBMKDBAA_01518	FENECDNO_01540	BFEGIENF_02735	IMLJGFOD_01400	PKKBODMO_00256	MOFEGBOE_00439	MPGCEFDH_02747	EMLHLPPP_02518	CMMKNNBM_03207	BEBCDICL_01336	JJHNNGDM_00804	MIKJKMGH_01285	OHKOANCB_02210	HHOHIPGL_00760	KIGMIAMF_02321	PFIDBENL_01571	HJOIHEIF_01107	HKDGGHAM_01838	KCFCPCJG_00126	JBLLBHIA_00654	JLBDBLJE_01408	ODIEHOAI_04640	OBCEHLOK_02809	LBHLPMOJ_02376	KMEICMGN_01338	PIBJFFPJ_02502	MKMDODBG_02231	JCMDAKMG_00993	LOMBOFOJ_03114	PNOEFCON_02445	OPBJBMII_01537	PIJHAKBD_01508	IAEPNGOP_01829
gatB_3		PTS system galactitol-specific EIIB component	48	48	1	1	2698				287	287	287	EEOABMNO_03831	AJGAFMDA_02986	IBJCNMFN_03077	BBMKDBAA_02208	FENECDNO_01096	BFEGIENF_02234	IMLJGFOD_03949	PKKBODMO_02297	MOFEGBOE_01800	MPGCEFDH_01458	EMLHLPPP_00324	CMMKNNBM_04348	BEBCDICL_02526	JJHNNGDM_03074	MIKJKMGH_02408	OHKOANCB_02743	HHOHIPGL_01682	KIGMIAMF_02789	PFIDBENL_01366	HJOIHEIF_02225	HKDGGHAM_01983	KCFCPCJG_00568	JBLLBHIA_01606	JLBDBLJE_02960	ODIEHOAI_02192	OBCEHLOK_02366	LBHLPMOJ_01931	KMEICMGN_03029	PIBJFFPJ_02049	MKMDODBG_02530	JCMDAKMG_04384	LOMBOFOJ_01789	PNOEFCON_01864	OPBJBMII_01843	PIJHAKBD_03924	IAEPNGOP_02844
gmd		GDP-mannose 4,6-dehydratase	48	48	1	1	6191				1121	1121	1121	EEOABMNO_02192	AJGAFMDA_03561	IBJCNMFN_03429	BBMKDBAA_02965	FENECDNO_04289	BFEGIENF_03451	IMLJGFOD_02634	PKKBODMO_02737	MOFEGBOE_03294	MPGCEFDH_02410	EMLHLPPP_03159	CMMKNNBM_03480	BEBCDICL_02008	JJHNNGDM_03302	MIKJKMGH_02560	OHKOANCB_01189	HHOHIPGL_03035	KIGMIAMF_03248	PFIDBENL_02097	HJOIHEIF_01447	HKDGGHAM_02707	KCFCPCJG_04223	JBLLBHIA_03392	JLBDBLJE_01620	ODIEHOAI_03287	OBCEHLOK_01555	LBHLPMOJ_01483	KMEICMGN_01742	PIBJFFPJ_02879	MKMDODBG_01382	JCMDAKMG_04137	LOMBOFOJ_02490	PNOEFCON_02759	OPBJBMII_02300	PIJHAKBD_03301	IAEPNGOP_03304
group_5650		hypothetical protein	48	48	1	1	6368				224	224	224	EEOABMNO_01980	AJGAFMDA_02939	IBJCNMFN_03263	BBMKDBAA_01154	FENECDNO_03330	BFEGIENF_03618	IMLJGFOD_03079	PKKBODMO_03146	MOFEGBOE_03678	MPGCEFDH_03952	EMLHLPPP_01398	CMMKNNBM_00867	BEBCDICL_03536	JJHNNGDM_02754	MIKJKMGH_03142	OHKOANCB_03350	HHOHIPGL_01238	KIGMIAMF_03414	PFIDBENL_02233	HJOIHEIF_02905	HKDGGHAM_03137	KCFCPCJG_03750	JBLLBHIA_03692	JLBDBLJE_00008	ODIEHOAI_00008	OBCEHLOK_01389	LBHLPMOJ_01649	KMEICMGN_03624	PIBJFFPJ_03045	MKMDODBG_01607	JCMDAKMG_03417	LOMBOFOJ_02656	PNOEFCON_03946	OPBJBMII_03523	PIJHAKBD_03120	IAEPNGOP_03470
gsiD		Glutathione transport system permease protein GsiD	48	48	1	1	1936				911	911	911	EEOABMNO_00852	AJGAFMDA_01800	IBJCNMFN_00999	BBMKDBAA_01376	FENECDNO_01002	BFEGIENF_01464	IMLJGFOD_02533	PKKBODMO_02931	MOFEGBOE_02185	MPGCEFDH_00086	EMLHLPPP_01270	CMMKNNBM_01203	BEBCDICL_04192	JJHNNGDM_02079	MIKJKMGH_01488	OHKOANCB_03608	HHOHIPGL_02587	KIGMIAMF_02048	PFIDBENL_03126	HJOIHEIF_03731	HKDGGHAM_03296	KCFCPCJG_01395	JBLLBHIA_01991	JLBDBLJE_03361	ODIEHOAI_03515	OBCEHLOK_00319	LBHLPMOJ_00474	KMEICMGN_03434	PIBJFFPJ_01212	MKMDODBG_00319	JCMDAKMG_03170	LOMBOFOJ_02912	PNOEFCON_03445	OPBJBMII_03574	PIJHAKBD_01293	IAEPNGOP_03859
glnP		Glutamine transport system permease protein GlnP	48	48	1	1	1912				659	659	659	EEOABMNO_00829	AJGAFMDA_01779	IBJCNMFN_01020	BBMKDBAA_01397	FENECDNO_01023	BFEGIENF_01443	IMLJGFOD_02556	PKKBODMO_02954	MOFEGBOE_02164	MPGCEFDH_00107	EMLHLPPP_01249	CMMKNNBM_03475	BEBCDICL_04171	JJHNNGDM_01260	MIKJKMGH_03880	OHKOANCB_02927	HHOHIPGL_02608	KIGMIAMF_02027	PFIDBENL_04106	HJOIHEIF_04123	HKDGGHAM_03273	KCFCPCJG_01416	JBLLBHIA_01970	JLBDBLJE_03338	ODIEHOAI_03492	OBCEHLOK_00298	LBHLPMOJ_00453	KMEICMGN_03411	PIBJFFPJ_01191	MKMDODBG_00298	JCMDAKMG_03149	LOMBOFOJ_02891	PNOEFCON_03466	OPBJBMII_03551	PIJHAKBD_01272	IAEPNGOP_03880
ygdR_3		putative lipoprotein YgdR	48	48	1	1	5557				218	218	218	EEOABMNO_03054	AJGAFMDA_02554	IBJCNMFN_02520	BBMKDBAA_01021	FENECDNO_01858	BFEGIENF_01929	IMLJGFOD_00290	PKKBODMO_01245	MOFEGBOE_01703	MPGCEFDH_00929	EMLHLPPP_02769	CMMKNNBM_04093	BEBCDICL_00702	JJHNNGDM_00900	MIKJKMGH_00820	OHKOANCB_02096	HHOHIPGL_02131	KIGMIAMF_01228	PFIDBENL_02463	HJOIHEIF_02172	HKDGGHAM_00878	KCFCPCJG_00909	JBLLBHIA_01509	JLBDBLJE_01784	ODIEHOAI_01248	OBCEHLOK_02032	LBHLPMOJ_02746	KMEICMGN_00331	PIBJFFPJ_00344	MKMDODBG_01991	JCMDAKMG_00670	LOMBOFOJ_01051	PNOEFCON_00274	OPBJBMII_00286	PIJHAKBD_02603	IAEPNGOP_00387
group_5654		hypothetical protein	48	48	1	1	6755				809	809	809	EEOABMNO_01804	AJGAFMDA_04238	IBJCNMFN_00751	BBMKDBAA_03577	FENECDNO_00091	BFEGIENF_00103	IMLJGFOD_03733	PKKBODMO_00416	MOFEGBOE_03850	MPGCEFDH_01842	EMLHLPPP_01576	CMMKNNBM_04022	BEBCDICL_02671	JJHNNGDM_03792	MIKJKMGH_03985	OHKOANCB_02446	HHOHIPGL_00093	KIGMIAMF_00091	PFIDBENL_00544	HJOIHEIF_00533	HKDGGHAM_00545	KCFCPCJG_03922	JBLLBHIA_03864	JLBDBLJE_00182	ODIEHOAI_00182	OBCEHLOK_01213	LBHLPMOJ_01823	KMEICMGN_01178	PIBJFFPJ_01387	MKMDODBG_01159	JCMDAKMG_03733	LOMBOFOJ_00091	PNOEFCON_02071	OPBJBMII_03349	PIJHAKBD_00091	IAEPNGOP_00791
hpf_2		Ribosome hibernation promoting factor	48	48	1	1	5154				287	287	287	EEOABMNO_03367	AJGAFMDA_03288	IBJCNMFN_02208	BBMKDBAA_03838	FENECDNO_02900	BFEGIENF_01616	IMLJGFOD_03995	PKKBODMO_03338	MOFEGBOE_04001	MPGCEFDH_00617	EMLHLPPP_03483	CMMKNNBM_02426	BEBCDICL_03853	JJHNNGDM_01903	MIKJKMGH_04218	OHKOANCB_00368	HHOHIPGL_02723	KIGMIAMF_00916	PFIDBENL_04199	HJOIHEIF_03503	HKDGGHAM_04215	KCFCPCJG_04128	JBLLBHIA_04069	JLBDBLJE_04120	ODIEHOAI_00931	OBCEHLOK_01720	LBHLPMOJ_03442	KMEICMGN_04404	PIBJFFPJ_00031	MKMDODBG_03062	JCMDAKMG_03950	LOMBOFOJ_03832	PNOEFCON_00588	OPBJBMII_04307	PIJHAKBD_04091	IAEPNGOP_00075
lepA		Elongation factor 4	48	48	1	1	7039				1799	1799	1799	EEOABMNO_02667	AJGAFMDA_01600	IBJCNMFN_03889	BBMKDBAA_00732	FENECDNO_03478	BFEGIENF_03307	IMLJGFOD_03667	PKKBODMO_02762	MOFEGBOE_01414	MPGCEFDH_03131	EMLHLPPP_00690	CMMKNNBM_01641	BEBCDICL_01083	JJHNNGDM_01944	MIKJKMGH_02803	OHKOANCB_01810	HHOHIPGL_01323	KIGMIAMF_03826	PFIDBENL_02319	HJOIHEIF_04159	HKDGGHAM_03740	KCFCPCJG_01792	JBLLBHIA_01220	JLBDBLJE_04346	ODIEHOAI_01559	OBCEHLOK_03875	LBHLPMOJ_03860	KMEICMGN_03240	PIBJFFPJ_01999	MKMDODBG_03653	JCMDAKMG_02227	LOMBOFOJ_02458	PNOEFCON_01414	OPBJBMII_03009	PIJHAKBD_01908	IAEPNGOP_02472
flgD		Basal-body rod modification protein FlgD	48	48	1	1	7645				698	698	698	EEOABMNO_01141	AJGAFMDA_01350	IBJCNMFN_00119	BBMKDBAA_03270	FENECDNO_00722	BFEGIENF_00721	IMLJGFOD_02210	PKKBODMO_04059	MOFEGBOE_03253	MPGCEFDH_03836	EMLHLPPP_01939	CMMKNNBM_01028	BEBCDICL_03190	JJHNNGDM_00686	MIKJKMGH_03352	OHKOANCB_01554	HHOHIPGL_03729	KIGMIAMF_00723	PFIDBENL_03839	HJOIHEIF_02946	HKDGGHAM_02453	KCFCPCJG_02093	JBLLBHIA_02759	JLBDBLJE_02691	ODIEHOAI_00777	OBCEHLOK_00599	LBHLPMOJ_00814	KMEICMGN_03110	PIBJFFPJ_03710	MKMDODBG_00544	JCMDAKMG_01531	LOMBOFOJ_00723	PNOEFCON_02970	OPBJBMII_02879	PIJHAKBD_03366	IAEPNGOP_03621
[truncated: 7,849 more rows]
[truncated: 12 more columns]
