# Supplementary material for: Characterization of Basal Transcriptomes Identifies Potential Metabolic and Virulence-Associated Adaptations Among Diverse Nontyphoidal Salmonella enterica Serovars
Source: Front Microbiol. 2021 Oct 13;12:730411. doi: 10.3389/fmicb.2021.730411 (PMC8552914; doi:10.3389/fmicb.2021.730411)
Supplement: Supplementary file 8 [file Data_Sheet_3.xlsx]

## Sheet: annotated_goterms
GO Term	Annotation	Counts in S. Javiana	Counts in S. Cerro	Counts in S. Typhimurium	ORa - Cerro vs. Typhimurium	OR - Javiana vs. Typhimurium	OR - Cerro vs. Javiana	FDRb - Cerro vs. Typhimurium	FDR - Javiana vs. Typhimurium	FDR - Cerro vs. Javiana
GO:0103111	D-glucosamine PTS permease activity	2	27	1	37.0502	2.07106	17.8895	1.25e-09	0.486925	1.79e-08
GO:0042126	nitrate metabolic process	1	7	1	9.59535	1.03549	9.26649	0.0119994	0.741212	0.0136406
GO:0001522	pseudouridine synthesis	1	6	1	8.22415	1.03549	7.94228	0.0251883	0.741212	0.0280767
GO:0015942	formate metabolic process	1	6	1	8.22415	1.03549	7.94228	0.0251883	0.741212	0.0280767
GO:0051119	sugar transmembrane transporter activity	4	6	1	8.22415	4.14246	1.98533	0.0251883	0.176781	0.221491
EC:2.1.1.79	cyclopropane-fatty-acyl-phospholipid synthase	1	5	1	6.85309	1.03549	6.61821	0.0519869	0.741212	0.0568284
GO:0008825	cyclopropane-fatty-acyl-phospholipid synthase activity	1	5	1	6.85309	1.03549	6.61821	0.0519869	0.741212	0.0568284
GO:0009250	glucan biosynthetic process	1	5	1	6.85309	1.03549	6.61821	0.0519869	0.741212	0.0568284
GO:0019544	arginine catabolic process to glutamate	1	5	1	6.85309	1.03549	6.61821	0.0519869	0.741212	0.0568284
GO:0004812	aminoacyl-tRNA ligase activity	1	4	1	5.48218	1.03549	5.29429	0.104925	0.741212	0.112499
GO:0006044	N-acetylglucosamine metabolic process	3	4	1	5.48218	3.10672	1.76462	0.104925	0.299532	0.350686
GO:0006072	glycerol-3-phosphate metabolic process	1	4	1	5.48218	1.03549	5.29429	0.104925	0.741212	0.112499
GO:0006418	tRNA aminoacylation for protein translation	1	4	1	5.48218	1.03549	5.29429	0.104925	0.741212	0.112499
GO:0008320	protein transmembrane transporter activity	1	4	1	5.48218	1.03549	5.29429	0.104925	0.741212	0.112499
GO:0015935	small ribosomal subunit	1	4	1	5.48218	1.03549	5.29429	0.104925	0.741212	0.112499
GO:0102131	3-oxo-glutaryl-[acp] methyl ester reductase activity	1	4	1	5.48218	1.03549	5.29429	0.104925	0.741212	0.112499
GO:0102132	3-oxo-pimeloyl-[acp] methyl ester reductase activity	1	4	1	5.48218	1.03549	5.29429	0.104925	0.741212	0.112499
GO:0090529	cell septum assembly	3	11	3	5.02682	1.03549	4.85452	0.00637439	0.639775	0.00764882
EC:3.6.3.33	vitamin B12-transporting ATPase	2	7	2	4.79749	1.03549	4.63306	0.0342531	0.674319	0.0384913
GO:0015420	ATPase-coupled vitamin B12 transmembrane transporter activity	2	7	2	4.79749	1.03549	4.63306	0.0342531	0.674319	0.0384913
GO:0015424	amino acid-transporting ATPase activity	2	7	2	4.79749	1.03549	4.63306	0.0342531	0.674319	0.0384913
GO:0016620	oxidoreductase activity, acting on the aldehyde or oxo group of donors, NAD or NADP as acceptor	2	6	2	4.11191	1.03549	3.97098	0.0647549	0.674319	0.0713851
EC:2.6.1.16	glutamine-fructose-6-phosphate transaminase (isomerizing)	1	3	1	4.11141	1.03549	3.9705	0.205314	0.741212	0.215978
EC:3.5.1.2	glutaminase	1	3	1	4.11141	1.03549	3.9705	0.205314	0.741212	0.215978
EC:4.2.1.32	L(+)-tartrate dehydratase	1	3	1	4.11141	1.03549	3.9705	0.205314	0.741212	0.215978
GO:0000462	maturation of SSU-rRNA from tricistronic rRNA transcript (SSU-rRNA, 5.8S rRNA, LSU-rRNA)	2	3	1	4.11141	2.07106	1.98517	0.205314	0.486925	0.371196
GO:0000724	double-strand break repair via homologous recombination	1	3	1	4.11141	1.03549	3.9705	0.205314	0.741212	0.215978
GO:0001123	transcription initiation from bacterial-type RNA polymerase promoter	1	3	1	4.11141	1.03549	3.9705	0.205314	0.741212	0.215978
GO:0004359	glutaminase activity	1	3	1	4.11141	1.03549	3.9705	0.205314	0.741212	0.215978
GO:0004360	glutamine-fructose-6-phosphate transaminase (isomerizing) activity	1	3	1	4.11141	1.03549	3.9705	0.205314	0.741212	0.215978
GO:0006139	nucleobase-containing compound metabolic process	1	3	1	4.11141	1.03549	3.9705	0.205314	0.741212	0.215978
GO:0007015	actin filament organization	1	3	1	4.11141	1.03549	3.9705	0.205314	0.741212	0.215978
GO:0008026	helicase activity	2	3	1	4.11141	2.07106	1.98517	0.205314	0.486925	0.371196
GO:0008173	RNA methyltransferase activity	1	3	1	4.11141	1.03549	3.9705	0.205314	0.741212	0.215978
GO:0008730	L(+)-tartrate dehydratase activity	1	3	1	4.11141	1.03549	3.9705	0.205314	0.741212	0.215978
GO:0016743	carboxyl- or carbamoyltransferase activity	1	3	1	4.11141	1.03549	3.9705	0.205314	0.741212	0.215978
GO:0031167	rRNA methylation	4	11	4	3.76997	1.03549	3.64074	0.0147939	0.617499	0.0175364
GO:0005623	cell	5	16	6	3.65642	0.862879	4.23746	0.00369248	0.523588	0.00213533
GO:0000271	polysaccharide biosynthetic process	5	8	3	3.65528	1.72596	2.11783	0.0409709	0.344372	0.143222
GO:0006448	regulation of translational elongation	10	18	7	3.52607	1.47946	2.38335	0.00248508	0.289095	0.0191636
EC:2.7.7.13	mannose-1-phosphate guanylyltransferase	2	5	2	3.42641	1.03549	3.30897	0.118983	0.674319	0.128708
EC:5.99.1.3	DNA topoisomerase (ATP-hydrolysing)	2	5	2	3.42641	1.03549	3.30897	0.118983	0.674319	0.128708
GO:0003918	DNA topoisomerase type II (double strand cut, ATP-hydrolyzing) activity	2	5	2	3.42641	1.03549	3.30897	0.118983	0.674319	0.128708
GO:0004475	mannose-1-phosphate guanylyltransferase activity	2	5	2	3.42641	1.03549	3.30897	0.118983	0.674319	0.128708
GO:0006825	copper ion transport	2	5	2	3.42641	1.03549	3.30897	0.118983	0.674319	0.128708
GO:0030258	lipid modification	2	5	2	3.42641	1.03549	3.30897	0.118983	0.674319	0.128708
GO:1904047	S-adenosyl-L-methionine binding	5	5	2	3.42641	2.58904	1.32343	0.118983	0.212495	0.44468
GO:0004871	obsolete signal transducer activity	7	17	7	3.33	1.0355	3.21584	0.00431717	0.578976	0.0055335
GO:0003746	translation elongation factor activity	11	18	8	3.08519	1.42398	2.16659	0.00489966	0.296622	0.0304503
GO:0005840	ribosome	29	51	23	3.04407	1.30597	2.33088	3.05e-06	0.206265	0.00015083
GO:0009058	biosynthetic process	5	11	5	3.01586	1.0355	2.91248	0.029399	0.601426	0.0344351
GO:0016853	isomerase activity	11	34	17	2.74378	0.669875	4.09596	0.000361173	0.197138	9.52e-06
GO:0009325	nitrate reductase complex	4	8	4	2.74135	1.03549	2.64739	0.077956	0.617499	0.0873022
GO:0004497	monooxygenase activity	2	6	3	2.74117	0.6903	3.97098	0.125758	0.516342	0.0713851
GO:0006520	cellular amino acid metabolic process	5	6	3	2.74117	1.72596	1.5882	0.125758	0.344372	0.317551
GO:0019290	siderophore biosynthetic process	2	6	3	2.74117	0.6903	3.97098	0.125758	0.516342	0.0713851
GO:0065002	intracellular protein transmembrane transport	3	6	3	2.74117	1.03549	2.64721	0.125758	0.639775	0.137173
EC:1.1.1.100	3-oxoacyl-[acyl-carrier-protein] reductase	2	4	2	2.74098	1.03549	2.64704	0.210802	0.674319	0.223841
EC:1.3.99.3	acyl-CoA dehydrogenase	2	4	2	2.74098	1.03549	2.64704	0.210802	0.674319	0.223841
EC:2.7.1.15	ribokinase	2	4	2	2.74098	1.03549	2.64704	0.210802	0.674319	0.223841
EC:3.6.1.19	nucleoside-triphosphate diphosphatase	2	4	2	2.74098	1.03549	2.64704	0.210802	0.674319	0.223841
GO:0003995	acyl-CoA dehydrogenase activity	2	4	2	2.74098	1.03549	2.64704	0.210802	0.674319	0.223841
GO:0004316	3-oxoacyl-[acyl-carrier-protein] reductase (NADPH) activity	2	4	2	2.74098	1.03549	2.64704	0.210802	0.674319	0.223841
GO:0004747	ribokinase activity	2	4	2	2.74098	1.03549	2.64704	0.210802	0.674319	0.223841
GO:0006266	DNA ligation	1	4	2	2.74098	0.517724	5.29429	0.210802	0.513075	0.112499
GO:0006808	regulation of nitrogen utilization	2	4	2	2.74098	1.03549	2.64704	0.210802	0.674319	0.223841
GO:0006886	intracellular protein transport	2	4	2	2.74098	1.03549	2.64704	0.210802	0.674319	0.223841
GO:0016818	hydrolase activity, acting on acid anhydrides, in phosphorus-containing anhydrides	4	4	2	2.74098	2.07115	1.32341	0.210802	0.327541	0.477126
GO:0042274	ribosomal small subunit biogenesis	2	4	2	2.74098	1.03549	2.64704	0.210802	0.674319	0.223841
GO:0047429	nucleoside-triphosphate diphosphatase activity	2	4	2	2.74098	1.03549	2.64704	0.210802	0.674319	0.223841
GO:0060003	copper ion export	4	4	2	2.74098	2.07115	1.32341	0.210802	0.327541	0.477126
GO:0097588	archaeal or bacterial-type flagellum-dependent cell motility	2	4	2	2.74098	1.03549	2.64704	0.210802	0.674319	0.223841
GO:1902777	6-sulfoquinovose(1-) catabolic process	2	4	2	2.74098	1.03549	2.64704	0.210802	0.674319	0.223841
EC:1.1.1.262	4-hydroxythrenone-4-phosphate dehydrogenase	1	2	1	2.7408	1.03549	2.64686	0.383781	0.741212	0.396293
EC:1.1.1.274	2,5-didehydrogluconate reductase (2-dehydro-D-gluconate-forming)	1	2	1	2.7408	1.03549	2.64686	0.383781	0.741212	0.396293
EC:1.14.14.9	4-hydroxyphenylacetate 3-monooxygenase	1	2	1	2.7408	1.03549	2.64686	0.383781	0.741212	0.396293
EC:1.2.1.41	glutamate-5-semialdehyde dehydrogenase	1	2	1	2.7408	1.03549	2.64686	0.383781	0.741212	0.396293
EC:1.3.3.4	protoporphyrinogen oxidase	1	2	1	2.7408	1.03549	2.64686	0.383781	0.741212	0.396293
EC:1.8.1.4	dihydrolipoyl dehydrogenase	1	2	1	2.7408	1.03549	2.64686	0.383781	0.741212	0.396293
EC:2.1.1.107	uroporphyrinogen-III C-methyltransferase	1	2	1	2.7408	1.03549	2.64686	0.383781	0.741212	0.396293
EC:2.1.1.37	DNA (cytosine-5-)-methyltransferase	2	2	1	2.7408	2.07106	1.32338	0.383781	0.486925	0.576608
EC:2.2.1.7	1-deoxy-D-xylulose-5-phosphate synthase	1	2	1	2.7408	1.03549	2.64686	0.383781	0.741212	0.396293
EC:2.7.1.56	phosphofructokinase	1	2	1	2.7408	1.03549	2.64686	0.383781	0.741212	0.396293
EC:2.9.1.1	L-seryl-tRNASec selenium transferase	1	2	1	2.7408	1.03549	2.64686	0.383781	0.741212	0.396293
EC:3.3.2.1	isochorismatase	1	2	1	2.7408	1.03549	2.64686	0.383781	0.741212	0.396293
EC:3.5.2.3	dihydroorotase	1	2	1	2.7408	1.03549	2.64686	0.383781	0.741212	0.396293
EC:4.1.1.20	diaminopimelate decarboxylase	1	2	1	2.7408	1.03549	2.64686	0.383781	0.741212	0.396293
EC:4.1.1.47	tartronate-semialdehyde synthase	1	2	1	2.7408	1.03549	2.64686	0.383781	0.741212	0.396293
EC:4.1.2.17	L-fuculose-phosphate aldolase	1	2	1	2.7408	1.03549	2.64686	0.383781	0.741212	0.396293
GO:0003886	DNA (cytosine-5-)-methyltransferase activity	2	2	1	2.7408	2.07106	1.32338	0.383781	0.486925	0.576608
GO:0004125	L-seryl-tRNASec selenium transferase activity	1	2	1	2.7408	1.03549	2.64686	0.383781	0.741212	0.396293
GO:0004133	glycogen debranching enzyme activity	1	2	1	2.7408	1.03549	2.64686	0.383781	0.741212	0.396293
GO:0004148	dihydrolipoyl dehydrogenase activity	1	2	1	2.7408	1.03549	2.64686	0.383781	0.741212	0.396293
GO:0004151	dihydroorotase activity	1	2	1	2.7408	1.03549	2.64686	0.383781	0.741212	0.396293
GO:0004350	glutamate-5-semialdehyde dehydrogenase activity	1	2	1	2.7408	1.03549	2.64686	0.383781	0.741212	0.396293
GO:0004558	alpha-1,4-glucosidase activity	1	2	1	2.7408	1.03549	2.64686	0.383781	0.741212	0.396293
GO:0004729	oxygen-dependent protoporphyrinogen oxidase activity	1	2	1	2.7408	1.03549	2.64686	0.383781	0.741212	0.396293
GO:0004851	uroporphyrin-III C-methyltransferase activity	1	2	1	2.7408	1.03549	2.64686	0.383781	0.741212	0.396293
GO:0006064	glucuronate catabolic process	1	2	1	2.7408	1.03549	2.64686	0.383781	0.741212	0.396293
GO:0006085	acetyl-CoA biosynthetic process	1	2	1	2.7408	1.03549	2.64686	0.383781	0.741212	0.396293
GO:0006166	purine ribonucleoside salvage	1	2	1	2.7408	1.03549	2.64686	0.383781	0.741212	0.396293
GO:0006323	DNA packaging	1	2	1	2.7408	1.03549	2.64686	0.383781	0.741212	0.396293
GO:0006424	glutamyl-tRNA aminoacylation	1	2	1	2.7408	1.03549	2.64686	0.383781	0.741212	0.396293
GO:0006438	valyl-tRNA aminoacylation	1	2	1	2.7408	1.03549	2.64686	0.383781	0.741212	0.396293
GO:0006487	protein N-linked glycosylation	1	2	1	2.7408	1.03549	2.64686	0.383781	0.741212	0.396293
GO:0006543	glutamine catabolic process	1	2	1	2.7408	1.03549	2.64686	0.383781	0.741212	0.396293
GO:0008299	isoprenoid biosynthetic process	1	2	1	2.7408	1.03549	2.64686	0.383781	0.741212	0.396293
GO:0008409	5'-3' exonuclease activity	1	2	1	2.7408	1.03549	2.64686	0.383781	0.741212	0.396293
GO:0008425	2-polyprenyl-6-methoxy-1,4-benzoquinone methyltransferase activity	1	2	1	2.7408	1.03549	2.64686	0.383781	0.741212	0.396293
GO:0008661	1-deoxy-D-xylulose-5-phosphate synthase activity	1	2	1	2.7408	1.03549	2.64686	0.383781	0.741212	0.396293
GO:0008662	1-phosphofructokinase activity	1	2	1	2.7408	1.03549	2.64686	0.383781	0.741212	0.396293
GO:0008738	L-fuculose-phosphate aldolase activity	1	2	1	2.7408	1.03549	2.64686	0.383781	0.741212	0.396293
GO:0008836	diaminopimelate decarboxylase activity	1	2	1	2.7408	1.03549	2.64686	0.383781	0.741212	0.396293
GO:0008908	isochorismatase activity	1	2	1	2.7408	1.03549	2.64686	0.383781	0.741212	0.396293
GO:0009028	tartronate-semialdehyde synthase activity	1	2	1	2.7408	1.03549	2.64686	0.383781	0.741212	0.396293
GO:0015173	aromatic amino acid transmembrane transporter activity	1	2	1	2.7408	1.03549	2.64686	0.383781	0.741212	0.396293
GO:0015321	sodium:phosphate symporter activity	1	2	1	2.7408	1.03549	2.64686	0.383781	0.741212	0.396293
GO:0015801	aromatic amino acid transport	1	2	1	2.7408	1.03549	2.64686	0.383781	0.741212	0.396293
GO:0016260	selenocysteine biosynthetic process	1	2	1	2.7408	1.03549	2.64686	0.383781	0.741212	0.396293
GO:0016627	oxidoreductase activity, acting on the CH-CH group of donors	1	2	1	2.7408	1.03549	2.64686	0.383781	0.741212	0.396293
GO:0016790	thiolester hydrolase activity	1	2	1	2.7408	1.03549	2.64686	0.383781	0.741212	0.396293
GO:0016846	carbon-sulfur lyase activity	2	2	1	2.7408	2.07106	1.32338	0.383781	0.486925	0.576608
GO:0017177	glucosidase II complex	1	2	1	2.7408	1.03549	2.64686	0.383781	0.741212	0.396293
GO:0019464	glycine decarboxylation via glycine cleavage system	1	2	1	2.7408	1.03549	2.64686	0.383781	0.741212	0.396293
GO:0019516	lactate oxidation	1	2	1	2.7408	1.03549	2.64686	0.383781	0.741212	0.396293
GO:0034227	tRNA thio-modification	1	2	1	2.7408	1.03549	2.64686	0.383781	0.741212	0.396293
GO:0034257	nicotinamide riboside transmembrane transporter activity	2	2	1	2.7408	2.07106	1.32338	0.383781	0.486925	0.576608
GO:0034258	nicotinamide riboside transport	2	2	1	2.7408	2.07106	1.32338	0.383781	0.486925	0.576608
GO:0034765	regulation of ion transmembrane transport	1	2	1	2.7408	1.03549	2.64686	0.383781	0.741212	0.396293
GO:0042777	plasma membrane ATP synthesis coupled proton transport	1	2	1	2.7408	1.03549	2.64686	0.383781	0.741212	0.396293
GO:0042780	tRNA 3'-end processing	1	2	1	2.7408	1.03549	2.64686	0.383781	0.741212	0.396293
GO:0042816	vitamin B6 metabolic process	1	2	1	2.7408	1.03549	2.64686	0.383781	0.741212	0.396293
GO:0044341	sodium-dependent phosphate transport	1	2	1	2.7408	1.03549	2.64686	0.383781	0.741212	0.396293
GO:0044429	obsolete mitochondrial part	1	2	1	2.7408	1.03549	2.64686	0.383781	0.741212	0.396293
GO:0046104	thymidine metabolic process	1	2	1	2.7408	1.03549	2.64686	0.383781	0.741212	0.396293
GO:0046416	D-amino acid metabolic process	1	2	1	2.7408	1.03549	2.64686	0.383781	0.741212	0.396293
GO:0046944	protein carbamoylation	1	2	1	2.7408	1.03549	2.64686	0.383781	0.741212	0.396293
GO:0050570	4-hydroxythreonine-4-phosphate dehydrogenase activity	1	2	1	2.7408	1.03549	2.64686	0.383781	0.741212	0.396293
GO:0050580	2,5-didehydrogluconate reductase activity	1	2	1	2.7408	1.03549	2.64686	0.383781	0.741212	0.396293
GO:0050708	regulation of protein secretion	1	2	1	2.7408	1.03549	2.64686	0.383781	0.741212	0.396293
GO:0052881	4-hydroxyphenylacetate 3-monooxygenase activity	1	2	1	2.7408	1.03549	2.64686	0.383781	0.741212	0.396293
GO:0070041	rRNA (uridine-C5-)-methyltransferase activity	1	2	1	2.7408	1.03549	2.64686	0.383781	0.741212	0.396293
GO:0090116	C-5 methylation of cytosine	2	2	1	2.7408	2.07106	1.32338	0.383781	0.486925	0.576608
GO:0102025	thiosulphate ABC transporter activity	1	2	1	2.7408	1.03549	2.64686	0.383781	0.741212	0.396293
GO:1900191	negative regulation of single-species biofilm formation	1	2	1	2.7408	1.03549	2.64686	0.383781	0.741212	0.396293
EC:2.1.1.72	site-specific DNA-methyltransferase (adenine-specific)	10	13	7	2.54593	1.47946	1.72085	0.0336401	0.289095	0.136918
GO:0009007	site-specific DNA-methyltransferase (adenine-specific) activity	10	13	7	2.54593	1.47946	1.72085	0.0336401	0.289095	0.136918
GO:0016874	ligase activity	16	22	12	2.51401	1.3809	1.82056	0.00674042	0.254975	0.0465714
GO:0016740	transferase activity	56	101	56	2.47943	1.03557	2.39427	1.79e-08	0.463901	6.04e-08
GO:0016829	lyase activity	25	54	30	2.47079	0.862768	2.8638	3.63e-05	0.341212	4.84e-06
GO:0042575	DNA polymerase complex	6	9	5	2.46725	1.24264	1.98549	0.0810596	0.476412	0.143439
GO:0016787	hydrolase activity	62	100	56	2.45475	1.1468	2.14052	2.76e-08	0.25766	1.26e-06
GO:0015081	sodium ion transmembrane transporter activity	3	7	4	2.39856	0.776589	3.08858	0.128648	0.519064	0.0809604
GO:0051205	protein insertion into membrane	4	7	4	2.39856	1.03549	2.31634	0.128648	0.617499	0.141441
GO:0015473	fimbrial usher porin activity	11	12	7	2.34996	1.62747	1.44393	0.0536219	0.217636	0.248816
GO:0032775	DNA methylation on adenine	10	12	7	2.34996	1.47946	1.58839	0.0536219	0.289095	0.190434
GO:0005215	transporter activity	23	41	24	2.34388	0.992335	2.36199	0.000548433	0.547848	0.000562257
EC:2.7.1.69	protein-Npi-phosphohistidine-sugar phosphotransferase	21	32	19	2.31012	1.14461	2.01826	0.00245131	0.394022	0.00821695
GO:0016114	terpenoid biosynthetic process	6	10	6	2.28453	1.0355	2.20622	0.0827861	0.589012	0.0940888
EC:2.7.1.31	glycerate 3-kinase	3	5	3	2.28418	1.03549	2.20589	0.209364	0.639775	0.224245
EC:3.4.13	hydrolases acting on peptide bonds	3	5	3	2.28418	1.03549	2.20589	0.209364	0.639775	0.224245
GO:0006446	regulation of translational initiation	4	5	3	2.28418	1.38071	1.65435	0.209364	0.480936	0.333086
GO:0008887	glycerate kinase activity	3	5	3	2.28418	1.03549	2.20589	0.209364	0.639775	0.224245
GO:0016805	dipeptidase activity	3	5	3	2.28418	1.03549	2.20589	0.209364	0.639775	0.224245
GO:0016810	hydrolase activity, acting on carbon-nitrogen (but not peptide) bonds	2	5	3	2.28418	0.6903	3.30897	0.209364	0.516342	0.128708
GO:0019303	D-ribose catabolic process	3	5	3	2.28418	1.03549	2.20589	0.209364	0.639775	0.224245
GO:0031388	organic acid phosphorylation	3	5	3	2.28418	1.03549	2.20589	0.209364	0.639775	0.224245
GO:0071705	nitrogen compound transport	2	5	3	2.28418	0.6903	3.30897	0.209364	0.516342	0.128708
GO:1901642	nucleoside transmembrane transport	3	5	3	2.28418	1.03549	2.20589	0.209364	0.639775	0.224245
GO:0008168	methyltransferase activity	16	28	17	2.25886	0.97456	2.31782	0.0053178	0.540207	0.0047162
GO:0006865	amino acid transport	18	29	18	2.20959	1.03551	2.13381	0.00546013	0.524307	0.00764351
GO:0006537	glutamate biosynthetic process	5	8	5	2.193	1.0355	2.11783	0.129278	0.601426	0.143222
GO:0006605	protein targeting	5	8	5	2.193	1.0355	2.11783	0.129278	0.601426	0.143222
GO:0015833	peptide transport	5	8	5	2.193	1.0355	2.11783	0.129278	0.601426	0.143222
GO:0032259	methylation	29	51	32	2.18716	0.938339	2.33088	0.000313487	0.452601	0.00015083
GO:0022857	transmembrane transporter activity	35	73	46	2.17921	0.787571	2.76701	1.95e-05	0.169801	2.23e-07
GO:0000270	peptidoglycan metabolic process	6	9	6	2.05597	1.0355	1.98549	0.12852	0.589012	0.143439
GO:0015889	cobalamin transport	6	9	6	2.05597	1.0355	1.98549	0.12852	0.589012	0.143439
EC:1.11.1.15	peroxiredoxin	4	6	4	2.0558	1.03549	1.98533	0.205116	0.617499	0.221491
GO:0000103	sulfate assimilation	4	6	4	2.0558	1.03549	1.98533	0.205116	0.617499	0.221491
GO:0003743	translation initiation factor activity	5	6	4	2.0558	1.29442	1.5882	0.205116	0.478554	0.317551
GO:0006535	cysteine biosynthetic process from serine	4	6	4	2.0558	1.03549	1.98533	0.205116	0.617499	0.221491
GO:0009116	nucleoside metabolic process	5	6	4	2.0558	1.29442	1.5882	0.205116	0.478554	0.317551
GO:0009435	NAD biosynthetic process	4	6	4	2.0558	1.03549	1.98533	0.205116	0.617499	0.221491
GO:0051920	peroxiredoxin activity	4	6	4	2.0558	1.03549	1.98533	0.205116	0.617499	0.221491
EC:1.1.1.35	3-hydroxyacyl-CoA dehydrogenase	2	3	2	2.05563	1.03549	1.98517	0.355897	0.674319	0.371196
EC:1.7.2.3	trimethylamine-N-oxide reductase	2	3	2	2.05563	1.03549	1.98517	0.355897	0.674319	0.371196
EC:2.2.1.1	transketolase	2	3	2	2.05563	1.03549	1.98517	0.355897	0.674319	0.371196
EC:2.3.1.30	serine O-acetyltransferase	3	3	2	2.05563	1.5533	1.32339	0.355897	0.483658	0.518551
EC:2.4.2.1	purine-nucleoside phosphorylase	2	3	2	2.05563	1.03549	1.98517	0.355897	0.674319	0.371196
EC:2.4.2.3	uridine phosphorylase	2	3	2	2.05563	1.03549	1.98517	0.355897	0.674319	0.371196
EC:2.5.1.47	cysteine synthase	2	3	2	2.05563	1.03549	1.98517	0.355897	0.674319	0.371196
EC:2.7.2.2	carbamate kinase	1	3	2	2.05563	0.517724	3.9705	0.355897	0.513075	0.215978
EC:2.8.3.10	citrate CoA-transferase	2	3	2	2.05563	1.03549	1.98517	0.355897	0.674319	0.371196
EC:4.1.2.13	fructose-bisphosphate aldolase	2	3	2	2.05563	1.03549	1.98517	0.355897	0.674319	0.371196
EC:5.3.1.22	hydroxypyruvate isomerase	1	3	2	2.05563	0.517724	3.9705	0.355897	0.513075	0.215978
GO:0001510	RNA methylation	2	3	2	2.05563	1.03549	1.98517	0.355897	0.674319	0.371196
GO:0003857	3-hydroxyacyl-CoA dehydrogenase activity	2	3	2	2.05563	1.03549	1.98517	0.355897	0.674319	0.371196
GO:0004124	cysteine synthase activity	2	3	2	2.05563	1.03549	1.98517	0.355897	0.674319	0.371196
GO:0004332	fructose-bisphosphate aldolase activity	2	3	2	2.05563	1.03549	1.98517	0.355897	0.674319	0.371196
GO:0004731	purine-nucleoside phosphorylase activity	2	3	2	2.05563	1.03549	1.98517	0.355897	0.674319	0.371196
GO:0004802	transketolase activity	2	3	2	2.05563	1.03549	1.98517	0.355897	0.674319	0.371196
GO:0004842	ubiquitin-protein transferase activity	5	3	2	2.05563	2.58904	0.793972	0.355897	0.212495	0.522874
GO:0004850	uridine phosphorylase activity	2	3	2	2.05563	1.03549	1.98517	0.355897	0.674319	0.371196
GO:0006047	UDP-N-acetylglucosamine metabolic process	2	3	2	2.05563	1.03549	1.98517	0.355897	0.674319	0.371196
GO:0006829	zinc II ion transport	2	3	2	2.05563	1.03549	1.98517	0.355897	0.674319	0.371196
GO:0008804	carbamate kinase activity	1	3	2	2.05563	0.517724	3.9705	0.355897	0.513075	0.215978
GO:0008814	citrate CoA-transferase activity	2	3	2	2.05563	1.03549	1.98517	0.355897	0.674319	0.371196
GO:0008903	hydroxypyruvate isomerase activity	1	3	2	2.05563	0.517724	3.9705	0.355897	0.513075	0.215978
GO:0009001	serine O-acetyltransferase activity	3	3	2	2.05563	1.5533	1.32339	0.355897	0.483658	0.518551
GO:0009322	trimethylamine-N-oxide reductase complex	2	3	2	2.05563	1.03549	1.98517	0.355897	0.674319	0.371196
GO:0015577	galactitol transmembrane transporter activity	2	3	2	2.05563	1.03549	1.98517	0.355897	0.674319	0.371196
GO:0015888	thiamine transport	2	3	2	2.05563	1.03549	1.98517	0.355897	0.674319	0.371196
GO:0016051	carbohydrate biosynthetic process	1	3	2	2.05563	0.517724	3.9705	0.355897	0.513075	0.215978
GO:0016149	translation release factor activity, codon specific	2	3	2	2.05563	1.03549	1.98517	0.355897	0.674319	0.371196
GO:0019299	rhamnose metabolic process	2	3	2	2.05563	1.03549	1.98517	0.355897	0.674319	0.371196
GO:0019594	mannitol metabolic process	2	3	2	2.05563	1.03549	1.98517	0.355897	0.674319	0.371196
GO:0035461	vitamin transmembrane transport	2	3	2	2.05563	1.03549	1.98517	0.355897	0.674319	0.371196
GO:0042823	pyridoxal phosphate biosynthetic process	2	3	2	2.05563	1.03549	1.98517	0.355897	0.674319	0.371196
GO:0050626	trimethylamine-N-oxide reductase (cytochrome c) activity	2	3	2	2.05563	1.03549	1.98517	0.355897	0.674319	0.371196
GO:0051213	dioxygenase activity	1	3	2	2.05563	0.517724	3.9705	0.355897	0.513075	0.215978
GO:0051304	chromosome separation	4	3	2	2.05563	2.07115	0.992506	0.355897	0.327541	0.649314
GO:0097056	selenocysteinyl-tRNA(Sec) biosynthetic process	2	3	2	2.05563	1.03549	1.98517	0.355897	0.674319	0.371196
GO:1902208	regulation of bacterial-type flagellum assembly	1	3	2	2.05563	0.517724	3.9705	0.355897	0.513075	0.215978
GO:0016021	integral component of membrane	639	928	644	2.02544	1.02818	1.96994	1.22e-42	0.321654	2.45e-39
GO:0008982	protein-N(PI)-phosphohistidine-sugar phosphotransferase activity	20	28	19	2.02092	1.09006	1.85396	0.0121601	0.456352	0.0235516
GO:0009357	protein-N(PI)-phosphohistidine-sugar phosphotransferase complex	20	28	19	2.02092	1.09006	1.85396	0.0121601	0.456352	0.0235516
GO:0055085	transmembrane transport	158	249	173	1.9854	0.945357	2.10016	2.2e-12	0.325082	1.13e-13
GO:0016788	hydrolase activity, acting on ester bonds	7	10	7	1.95809	1.0355	1.89097	0.126883	0.578976	0.142635
GO:0016491	oxidoreductase activity	41	58	41	1.9414	1.03555	1.87476	0.000732032	0.480824	0.00131362
GO:0003676	nucleic acid binding	36	49	35	1.92084	1.06517	1.80332	0.0020679	0.441354	0.00468609
GO:0051536	iron-sulfur cluster binding	11	14	10	1.91911	1.1391	1.68477	0.0823095	0.467771	0.13443
EC:4.2.1.2	fumarate hydratase	5	7	5	1.91877	1.0355	1.853	0.199617	0.601426	0.217237
EC:5.99.1.2	DNA topoisomerase	6	7	5	1.91877	1.24264	1.5441	0.199617	0.476412	0.303587
GO:0002161	aminoacyl-tRNA editing activity	5	7	5	1.91877	1.0355	1.853	0.199617	0.601426	0.217237
GO:0003917	DNA topoisomerase type I activity	6	7	5	1.91877	1.24264	1.5441	0.199617	0.476412	0.303587
GO:0004333	fumarate hydratase activity	5	7	5	1.91877	1.0355	1.853	0.199617	0.601426	0.217237
GO:0006364	rRNA processing	5	7	5	1.91877	1.0355	1.853	0.199617	0.601426	0.217237
GO:0006555	methionine metabolic process	6	7	5	1.91877	1.24264	1.5441	0.199617	0.476412	0.303587
GO:0090563	protein-phosphocysteine-sugar phosphotransferase activity	5	7	5	1.91877	1.0355	1.853	0.199617	0.601426	0.217237
GO:0005622	intracellular	46	67	48	1.916	0.992328	1.93081	0.00036969	0.526511	0.000364352
GO:0046487	glyoxylate metabolic process	26	36	26	1.89907	1.03553	1.83392	0.00846901	0.504838	0.0122042
GO:0022904	respiratory electron transport chain	8	11	8	1.88469	1.0355	1.82008	0.124678	0.570592	0.141145
GO:0009297	pilus assembly	16	15	11	1.86929	1.50649	1.24083	0.0812035	0.19483	0.335072
GO:0009289	pilus	32	40	30	1.82884	1.10466	1.65558	0.00824068	0.395568	0.0218195
GO:0042254	ribosome biogenesis	24	32	24	1.82849	1.03552	1.76577	0.0170647	0.509045	0.0234113
GO:0043711	pilus organization	9	16	12	1.82778	0.776535	2.35377	0.0798944	0.361593	0.028259
GO:0008483	transaminase activity	8	8	6	1.82743	1.38077	1.32348	0.193568	0.36992	0.374849
GO:0008565	obsolete protein transporter activity	6	8	6	1.82743	1.0355	1.76478	0.193568	0.589012	0.21224
GO:0044212	transcription regulatory region sequence-specific DNA binding	5	8	6	1.82743	0.862879	2.11783	0.193568	0.523588	0.143222
GO:0045333	cellular respiration	6	8	6	1.82743	1.0355	1.76478	0.193568	0.589012	0.21224
EC:1.1.1.60	2-hydroxy-3-oxopropionate reductase	2	4	3	1.82725	0.6903	2.64704	0.333226	0.516342	0.223841
EC:1.1.5.3	glycerol-3-phosphate dehydrogenase	3	4	3	1.82725	1.03549	1.76462	0.333226	0.639775	0.350686
EC:1.9.3.1	cytochrome-c oxidase	3	4	3	1.82725	1.03549	1.76462	0.333226	0.639775	0.350686
EC:2.5.1.54	3-deoxy-7-phosphoheptulonate synthase	3	4	3	1.82725	1.03549	1.76462	0.333226	0.639775	0.350686
EC:2.8.1.7	cysteine desulfurase	3	4	3	1.82725	1.03549	1.76462	0.333226	0.639775	0.350686
EC:3.1.11.5	exodeoxyribonuclease V	4	4	3	1.82725	1.38071	1.32341	0.333226	0.480936	0.477126
EC:4.2.1.17	enoyl-CoA hydratase	3	4	3	1.82725	1.03549	1.76462	0.333226	0.639775	0.350686
EC:5.4.99.5	chorismate mutase	3	4	3	1.82725	1.03549	1.76462	0.333226	0.639775	0.350686
GO:0003849	3-deoxy-7-phosphoheptulonate synthase activity	3	4	3	1.82725	1.03549	1.76462	0.333226	0.639775	0.350686
GO:0004106	chorismate mutase activity	3	4	3	1.82725	1.03549	1.76462	0.333226	0.639775	0.350686
GO:0004129	cytochrome-c oxidase activity	3	4	3	1.82725	1.03549	1.76462	0.333226	0.639775	0.350686
GO:0004300	enoyl-CoA hydratase activity	3	4	3	1.82725	1.03549	1.76462	0.333226	0.639775	0.350686
GO:0004540	ribonuclease activity	1	4	3	1.82725	0.345136	5.29429	0.333226	0.325681	0.112499
GO:0006002	fructose 6-phosphate metabolic process	3	4	3	1.82725	1.03549	1.76462	0.333226	0.639775	0.350686
GO:0008679	2-hydroxy-3-oxopropionate reductase activity	2	4	3	1.82725	0.6903	2.64704	0.333226	0.516342	0.223841
GO:0008757	S-adenosylmethionine-dependent methyltransferase activity	4	4	3	1.82725	1.38071	1.32341	0.333226	0.480936	0.477126
GO:0008854	exodeoxyribonuclease V activity	4	4	3	1.82725	1.38071	1.32341	0.333226	0.480936	0.477126
GO:0009338	exodeoxyribonuclease V complex	4	4	3	1.82725	1.38071	1.32341	0.333226	0.480936	0.477126
GO:0009360	DNA polymerase III complex	3	4	3	1.82725	1.03549	1.76462	0.333226	0.639775	0.350686
GO:0010043	response to zinc ion	3	4	3	1.82725	1.03549	1.76462	0.333226	0.639775	0.350686
GO:0015099	nickel cation transmembrane transporter activity	3	4	3	1.82725	1.03549	1.76462	0.333226	0.639775	0.350686
GO:0031071	cysteine desulfurase activity	3	4	3	1.82725	1.03549	1.76462	0.333226	0.639775	0.350686
GO:0035444	nickel cation transmembrane transport	3	4	3	1.82725	1.03549	1.76462	0.333226	0.639775	0.350686
GO:0043953	protein transport by the Tat complex	3	4	3	1.82725	1.03549	1.76462	0.333226	0.639775	0.350686
GO:0045277	respiratory chain complex IV	3	4	3	1.82725	1.03549	1.76462	0.333226	0.639775	0.350686
GO:0046417	chorismate metabolic process	3	4	3	1.82725	1.03549	1.76462	0.333226	0.639775	0.350686
GO:0052591	sn-glycerol-3-phosphate:ubiquinone-8 oxidoreductase activity	3	4	3	1.82725	1.03549	1.76462	0.333226	0.639775	0.350686
GO:0006355	regulation of transcription, DNA-templated	227	303	229	1.82649	1.02669	1.77901	3.98e-12	0.407835	3.42e-11
GO:0008233	peptidase activity	15	29	22	1.80756	0.705836	2.56088	0.0244533	0.189414	0.0018574
GO:0008152	metabolism	28	42	32	1.80032	0.905946	1.98723	0.00807211	0.400754	0.00314691
GO:0019867	outer membrane	18	21	16	1.79942	1.16504	1.54451	0.0525675	0.392204	0.11517
GO:0006265	DNA topological change	10	13	10	1.78194	1.0355	1.72085	0.119301	0.557152	0.136918
GO:0006935	chemotaxis	22	27	21	1.76292	1.08487	1.625	0.0345859	0.454203	0.0598553
EC:4.3.1.17	L-serine ammonia-lyase	4	5	4	1.71307	1.03549	1.65435	0.313872	0.617499	0.333086
GO:0003725	double-stranded RNA binding	4	5	4	1.71307	1.03549	1.65435	0.313872	0.617499	0.333086
GO:0003941	L-serine ammonia-lyase activity	4	5	4	1.71307	1.03549	1.65435	0.313872	0.617499	0.333086
GO:0004970	ionotropic glutamate receptor activity	4	5	4	1.71307	1.03549	1.65435	0.313872	0.617499	0.333086
GO:0006011	UDP-glucose metabolic process	4	5	4	1.71307	1.03549	1.65435	0.313872	0.617499	0.333086
GO:0006400	tRNA modification	4	5	4	1.71307	1.03549	1.65435	0.313872	0.617499	0.333086
GO:0007268	chemical synaptic transmission	4	5	4	1.71307	1.03549	1.65435	0.313872	0.617499	0.333086
GO:0016485	protein processing	4	5	4	1.71307	1.03549	1.65435	0.313872	0.617499	0.333086
GO:0035235	ionotropic glutamate receptor signaling pathway	4	5	4	1.71307	1.03549	1.65435	0.313872	0.617499	0.333086
GO:0046930	pore complex	16	16	13	1.68712	1.27462	1.32362	0.11027	0.320882	0.267333
GO:0003684	damaged DNA binding	12	11	9	1.67521	1.38084	1.21319	0.17489	0.302986	0.396917
GO:0043165	Gram-negative-bacterium-type cell outer membrane assembly	9	11	9	1.67521	1.0355	1.61778	0.17489	0.563415	0.19589
EC:1.1.1.44	phosphogluconate dehydrogenase (NADP+-dependent decarboxylating)	4	6	5	1.64457	0.828363	1.98533	0.296878	0.521446	0.221491
EC:3.4.11	hydrolases acting on peptide bonds	7	6	5	1.64457	1.44981	1.13434	0.296878	0.363811	0.51582
EC:3.6.3.25	sulfate-transporting ATPase	6	6	5	1.64457	1.24264	1.32345	0.296878	0.476412	0.417866
GO:0003678	DNA helicase activity	2	6	5	1.64457	0.414148	3.97098	0.296878	0.241096	0.0713851
GO:0004177	aminopeptidase activity	7	6	5	1.64457	1.44981	1.13434	0.296878	0.363811	0.51582
GO:0004180	carboxypeptidase activity	4	6	5	1.64457	0.828363	1.98533	0.296878	0.521446	0.221491
GO:0004616	phosphogluconate dehydrogenase (decarboxylating) activity	4	6	5	1.64457	0.828363	1.98533	0.296878	0.521446	0.221491
GO:0006261	DNA-dependent DNA replication	4	6	5	1.64457	0.828363	1.98533	0.296878	0.521446	0.221491
GO:0006268	DNA unwinding involved in DNA replication	4	6	5	1.64457	0.828363	1.98533	0.296878	0.521446	0.221491
GO:0009088	threonine biosynthetic process	5	6	5	1.64457	1.0355	1.5882	0.296878	0.601426	0.317551
GO:0015171	amino acid transmembrane transporter activity	5	6	5	1.64457	1.0355	1.5882	0.296878	0.601426	0.317551
GO:0015419	ATPase-coupled sulfate transmembrane transporter activity	6	6	5	1.64457	1.24264	1.32345	0.296878	0.476412	0.417866
GO:0015891	siderophore transport	4	6	5	1.64457	0.828363	1.98533	0.296878	0.521446	0.221491
GO:0042207	styrene catabolic process	6	6	5	1.64457	1.24264	1.32345	0.296878	0.476412	0.417866
GO:0070181	small ribosomal subunit rRNA binding	6	6	5	1.64457	1.24264	1.32345	0.296878	0.476412	0.417866
GO:0006281	DNA repair	30	38	32	1.62851	0.970734	1.67761	0.0274783	0.504395	0.0223211
GO:0008080	N-acetyltransferase activity	16	19	16	1.62787	1.03551	1.57205	0.101172	0.530665	0.120714
GO:0016310	phosphorylation	88	103	88	1.60722	1.03561	1.55195	0.000695778	0.437792	0.00155985
GO:0005667	transcription factor complex	151	188	161	1.6062	0.970995	1.65418	6.82e-06	0.420013	2.65e-06
GO:0015297	antiporter activity	12	14	12	1.59914	1.03551	1.54431	0.157363	0.546625	0.179838
EC:2.7.7.6	DNA-directed RNA polymerase	6	7	6	1.59891	1.0355	1.5441	0.281679	0.589012	0.303587
EC:3.4.23	hydrolases acting on peptide bonds	7	7	6	1.59891	1.20813	1.32346	0.281679	0.474448	0.394933
GO:0003899	DNA-directed 5'-3' RNA polymerase activity	6	7	6	1.59891	1.0355	1.5441	0.281679	0.589012	0.303587
GO:0004190	aspartic-type endopeptidase activity	7	7	6	1.59891	1.20813	1.32346	0.281679	0.474448	0.394933
GO:0016779	nucleotidyltransferase activity	5	7	6	1.59891	0.862879	1.853	0.281679	0.523588	0.217237
GO:0044659	cytolysis by virus of host cell	6	7	6	1.59891	1.0355	1.5441	0.281679	0.589012	0.303587
GO:0090304	nucleic acid metabolic process	9	7	6	1.59891	1.55343	1.02928	0.281679	0.280053	0.57243
GO:0005737	cytoplasm	401	477	413	1.59789	1.00549	1.58917	3.08e-12	0.483124	7.47e-12
EC:1.1.1.38	malate dehydrogenase (oxaloacetate-decarboxylating)	18	23	20	1.57656	0.93189	1.69179	0.089744	0.478586	0.0635203
EC:1.1.1.40	malate dehydrogenase (oxaloacetate-decaboxylating) (NADP+)	18	23	20	1.57656	0.93189	1.69179	0.089744	0.478586	0.0635203
EC:4.1.1.3	oxaloacetate decarboxylase	18	23	20	1.57656	0.93189	1.69179	0.089744	0.478586	0.0635203
GO:0008948	oxaloacetate decarboxylase activity	18	23	20	1.57656	0.93189	1.69179	0.089744	0.478586	0.0635203
GO:0043546	molybdopterin cofactor binding	19	23	20	1.57656	0.983701	1.60268	0.089744	0.543648	0.0845733
GO:0007155	cell adhesion	41	47	41	1.57227	1.03555	1.5183	0.0219971	0.480824	0.0321066
GO:0009306	protein secretion	30	32	28	1.56703	1.10958	1.41227	0.0535717	0.395647	0.108687
GO:0009063	cellular amino acid catabolic process	5	8	7	1.5663	0.739582	2.11783	0.267909	0.410988	0.143222
GO:0009437	carnitine metabolic process	7	8	7	1.5663	1.0355	1.51261	0.267909	0.578976	0.29087
GO:0016614	oxidoreductase activity, acting on CH-OH group of donors	7	8	7	1.5663	1.0355	1.51261	0.267909	0.578976	0.29087
GO:0016746	transferase activity, transferring acyl groups	6	8	7	1.5663	0.887534	1.76478	0.267909	0.525552	0.21224
GO:0050897	cobalt ion binding	7	8	7	1.5663	1.0355	1.51261	0.267909	0.578976	0.29087
GO:1902358	sulfate transmembrane transport	8	8	7	1.5663	1.18347	1.32348	0.267909	0.472625	0.374849
GO:0003700	DNA-binding transcription factor activity	142	174	153	1.56363	0.960816	1.62739	3.64e-05	0.388487	1.07e-05
GO:0006457	protein folding	14	17	15	1.55352	0.966436	1.60747	0.141594	0.537737	0.126308
GO:0043565	sequence-specific DNA binding	88	86	76	1.55315	1.1997	1.29462	0.00329668	0.139145	0.0522999
GO:0003333	amino acid transmembrane transport	15	18	16	1.54211	0.970752	1.58858	0.136729	0.538992	0.123512
GO:0006526	arginine biosynthetic process	8	9	8	1.54185	1.0355	1.489	0.255315	0.570592	0.279178
GO:0006782	protoporphyrinogen IX biosynthetic process	9	9	8	1.54185	1.16498	1.3235	0.255315	0.470917	0.356956
GO:0008484	sulfuric ester hydrolase activity	9	9	8	1.54185	1.16498	1.3235	0.255315	0.470917	0.356956
GO:0016798	hydrolase activity, acting on glycosyl bonds	8	9	8	1.54185	1.0355	1.489	0.255315	0.570592	0.279178
GO:0097367	carbohydrate derivative binding	9	9	8	1.54185	1.16498	1.3235	0.255315	0.470917	0.356956
GO:0006633	fatty acid biosynthetic process	27	30	27	1.5234	1.03553	1.47114	0.0724338	0.502857	0.0923808
EC:1.2.1.2	formate dehydrogenase	9	10	9	1.52284	1.0355	1.47063	0.24371	0.563415	0.268349
GO:0006353	DNA-templated transcription, termination	9	10	9	1.52284	1.0355	1.47063	0.24371	0.563415	0.268349
GO:0008863	formate dehydrogenase (NAD+) activity	9	10	9	1.52284	1.0355	1.47063	0.24371	0.563415	0.268349
GO:0006260	DNA replication	50	51	46	1.52067	1.12578	1.35077	0.0249518	0.316442	0.0791775
GO:0004519	endonuclease activity	44	42	38	1.5157	1.19934	1.26378	0.0402679	0.238644	0.164085
GO:0006000	fructose metabolic process	32	34	31	1.50383	1.06898	1.40679	0.0640657	0.444714	0.103016
GO:0004553	hydrolase activity, hydrolyzing O-glycosyl compounds	10	12	11	1.4952	0.941329	1.58839	0.222936	0.532229	0.190434
GO:0009089	lysine biosynthetic process via diaminopimelate	11	12	11	1.4952	1.0355	1.44393	0.222936	0.551603	0.248816
GO:0006098	pentose phosphate pathway	34	38	35	1.48875	1.00591	1.48	0.056688	0.537928	0.0610895
GO:0006814	sodium ion transport	47	52	48	1.48585	1.01394	1.46542	0.0301722	0.513831	0.0359868
EC:3.4.24	hydrolases acting on peptide bonds	12	13	12	1.48483	1.03551	1.43392	0.21357	0.546625	0.23994
GO:0004222	metalloendopeptidase activity	12	13	12	1.48483	1.03551	1.43392	0.21357	0.546625	0.23994
GO:0005506	iron ion binding	35	40	37	1.48244	0.979487	1.51349	0.053336	0.512271	0.046616
GO:0003677	DNA binding	358	433	404	1.47977	0.916377	1.6148	1.26e-08	0.123437	1.68e-11
GO:0016301	kinase activity	59	58	54	1.47328	1.13168	1.30185	0.0253778	0.286914	0.091322
GO:0008134	transcription factor binding	14	15	14	1.46856	1.03551	1.4182	0.196518	0.537987	0.223656
GO:0015288	porin activity	17	15	14	1.46856	1.25755	1.16779	0.196518	0.324085	0.394842
GO:0071897	DNA biosynthetic process	15	15	14	1.46856	1.10952	1.3236	0.196518	0.462263	0.277531
EC:3.6.1.3	adenosinetriphosphatase	42	48	45	1.46285	0.966398	1.51371	0.0418688	0.47959	0.0314719
GO:0016887	ATPase activity	42	48	45	1.46285	0.966398	1.51371	0.0418688	0.47959	0.0314719
GO:0006013	mannose metabolic process	31	32	30	1.46245	1.07009	1.36666	0.0852238	0.445587	0.132368
GO:0006541	glutamine metabolic process	18	19	18	1.44689	1.03551	1.39726	0.167759	0.524307	0.195772
EC:2.7.7.7	DNA-directed DNA polymerase	22	20	19	1.4429	1.19916	1.20326	0.161473	0.335696	0.32683
GO:0003887	DNA-directed DNA polymerase activity	22	20	19	1.4429	1.19916	1.20326	0.161473	0.335696	0.32683
GO:0046835	carbohydrate phosphorylation	18	20	19	1.4429	0.980975	1.47088	0.161473	0.542532	0.151428
GO:0006206	pyrimidine nucleobase metabolic process	44	46	44	1.43366	1.03555	1.38444	0.0545157	0.477044	0.0753009
GO:0045449	regulation of transcription, DNA-templated	164	183	176	1.429	0.964652	1.48136	0.000464463	0.391388	0.000166105
GO:0003735	structural constituent of ribosome	56	56	54	1.42232	1.07401	1.32431	0.0400549	0.390175	0.0821768
GO:0023014	signal transduction by protein phosphorylation	31	33	32	1.41386	1.00313	1.40944	0.101482	0.544907	0.105808
GO:0006508	proteolysis	96	106	103	1.41255	0.964979	1.46382	0.00776995	0.428853	0.00426814
GO:0055114	oxidation-reduction process	279	299	293	1.40483	0.985851	1.42499	2.46e-05	0.449441	1.44e-05
GO:0000155	phosphorelay sensor kinase activity	31	33	33	1.37096	0.972697	1.40944	0.123117	0.506063	0.105808
GO:0009365	protein histidine kinase complex	31	33	33	1.37096	0.972697	1.40944	0.123117	0.506063	0.105808
GO:0006571	tyrosine biosynthetic process	31	31	31	1.37092	1.03553	1.32388	0.132124	0.495605	0.163719
GO:0009094	L-phenylalanine biosynthetic process	30	30	30	1.3709	1.03553	1.32386	0.136928	0.497328	0.168698
GO:0018874	benzoate metabolic process	22	19	19	1.37068	1.19916	1.14303	0.207965	0.335696	0.391465
GO:0005657	replication fork	14	18	18	1.37066	0.805269	1.70212	0.216703	0.333564	0.0921914
GO:0032508	DNA duplex unwinding	12	14	14	1.37058	0.887507	1.54431	0.257661	0.457887	0.179838
GO:0009425	bacterial-type flagellum basal body	13	13	13	1.37056	1.03551	1.32357	0.269778	0.542113	0.300042
GO:0016032	viral process	14	13	13	1.37056	1.11521	1.22898	0.269778	0.463561	0.363624
GO:0006189	'de novo' IMP biosynthetic process	12	12	12	1.37054	1.03551	1.32355	0.282854	0.546625	0.312557
EC:5.4.99.12	tRNA pseudouridine38-40 synthase	11	11	11	1.37052	1.0355	1.32353	0.297041	0.551603	0.326086
GO:0009982	pseudouridine synthase activity	11	11	11	1.37052	1.0355	1.32353	0.297041	0.551603	0.326086
EC:5.2.1.8	peptidylprolyl isomerase	10	10	10	1.3705	1.0355	1.32352	0.312529	0.557152	0.340808
GO:0000413	protein peptidyl-prolyl isomerization	10	10	10	1.3705	1.0355	1.32352	0.312529	0.557152	0.340808
GO:0003755	peptidyl-prolyl cis-trans isomerase activity	10	10	10	1.3705	1.0355	1.32352	0.312529	0.557152	0.340808
GO:0004003	DNA helicase activity	7	10	10	1.3705	0.724764	1.89097	0.312529	0.340807	0.142635
GO:0000105	histidine biosynthetic process	9	9	9	1.37048	1.0355	1.3235	0.329568	0.563415	0.356956
GO:0003774	cellular motor activity	9	9	9	1.37048	1.0355	1.3235	0.329568	0.563415	0.356956
GO:0005835	fatty acid synthase complex	8	9	9	1.37048	0.920408	1.489	0.329568	0.529083	0.279178
GO:0008094	DNA-dependent ATPase activity	11	9	9	1.37048	1.26571	1.08277	0.329568	0.381455	0.515162
EC:1.7.99.4	nitrate reductase	8	8	8	1.37046	1.0355	1.32348	0.348497	0.570592	0.374849
GO:0008940	nitrate reductase activity	8	8	8	1.37046	1.0355	1.32348	0.348497	0.570592	0.374849
GO:0046933	proton-transporting ATP synthase activity, rotational mechanism	8	8	8	1.37046	1.0355	1.32348	0.348497	0.570592	0.374849
GO:0106074	aminoacyl-tRNA metabolism involved in translational fidelity	8	8	8	1.37046	1.0355	1.32348	0.348497	0.570592	0.374849
EC:2.4.1.129	peptidoglycan glycosyltransferase	7	7	7	1.37044	1.0355	1.32346	0.369789	0.578976	0.394933
GO:0006468	protein phosphorylation	9	7	7	1.37044	1.33146	1.02928	0.369789	0.374658	0.57243
GO:0008955	peptidoglycan glycosyltransferase activity	7	7	7	1.37044	1.0355	1.32346	0.369789	0.578976	0.394933
GO:0044205	'de novo' UMP biosynthetic process	7	7	7	1.37044	1.0355	1.32346	0.369789	0.578976	0.394933
GO:0098024	virus tail, fiber	7	7	7	1.37044	1.0355	1.32346	0.369789	0.578976	0.394933
GO:0098671	adhesion receptor-mediated virion attachment to host cell	7	7	7	1.37044	1.0355	1.32346	0.369789	0.578976	0.394933
EC:1.12.7.2	ferredoxin hydrogenase	6	6	6	1.37042	1.0355	1.32345	0.394139	0.589012	0.417866
EC:2.7.11	protein-serine/threonine kinases	4	6	6	1.37042	0.690275	1.98533	0.394139	0.398574	0.221491
GO:0000150	recombinase activity	6	6	6	1.37042	1.0355	1.32345	0.394139	0.589012	0.417866
GO:0004674	protein serine/threonine kinase activity	4	6	6	1.37042	0.690275	1.98533	0.394139	0.398574	0.221491
GO:0008901	ferredoxin hydrogenase activity	6	6	6	1.37042	1.0355	1.32345	0.394139	0.589012	0.417866
GO:0009069	serine family amino acid metabolic process	4	6	6	1.37042	0.690275	1.98533	0.394139	0.398574	0.221491
GO:0009298	GDP-mannose biosynthetic process	6	6	6	1.37042	1.0355	1.32345	0.394139	0.589012	0.417866
GO:0009355	DNA polymerase V complex	8	6	6	1.37042	1.38077	0.992504	0.394139	0.36992	0.605067
GO:0016783	sulfurtransferase activity	5	6	6	1.37042	0.862879	1.5882	0.394139	0.523588	0.317551
GO:0016987	sigma factor activity	6	6	6	1.37042	1.0355	1.32345	0.394139	0.589012	0.417866
GO:0019288	isopentenyl diphosphate biosynthetic process, methylerythritol 4-phosphate pathway	6	6	6	1.37042	1.0355	1.32345	0.394139	0.589012	0.417866
GO:0030163	protein catabolic process	5	6	6	1.37042	0.862879	1.5882	0.394139	0.523588	0.317551
GO:0070180	large ribosomal subunit rRNA binding	6	6	6	1.37042	1.0355	1.32345	0.394139	0.589012	0.417866
GO:0006020	inositol metabolic process	4	5	5	1.3704	0.828363	1.65435	0.422628	0.521446	0.333086
GO:0006289	nucleotide-excision repair	6	5	5	1.3704	1.24264	1.10281	0.422628	0.476412	0.55062
GO:0006444	de novo' cotranslational protein folding	5	5	5	1.3704	1.0355	1.32343	0.422628	0.601426	0.44468
GO:0006445	regulation of translation	5	5	5	1.3704	1.0355	1.32343	0.422628	0.601426	0.44468
GO:0006449	regulation of translational termination	5	5	5	1.3704	1.0355	1.32343	0.422628	0.601426	0.44468
GO:0006479	protein methylation	5	5	5	1.3704	1.0355	1.32343	0.422628	0.601426	0.44468
GO:0008199	ferric iron binding	5	5	5	1.3704	1.0355	1.32343	0.422628	0.601426	0.44468
GO:0008933	lytic transglycosylase activity	3	5	5	1.3704	0.621247	2.20589	0.422628	0.382501	0.224245
GO:0009166	nucleotide catabolic process	4	5	5	1.3704	0.828363	1.65435	0.422628	0.521446	0.333086
GO:0018444	translation release factor complex	5	5	5	1.3704	1.0355	1.32343	0.422628	0.601426	0.44468
GO:0019877	diaminopimelate biosynthetic process	5	5	5	1.3704	1.0355	1.32343	0.422628	0.601426	0.44468
GO:0030234	enzyme regulator activity	5	5	5	1.3704	1.0355	1.32343	0.422628	0.601426	0.44468
GO:0043952	protein transport by the Sec complex	5	5	5	1.3704	1.0355	1.32343	0.422628	0.601426	0.44468
GO:0045261	proton-transporting ATP synthase complex, catalytic core F(1)	5	5	5	1.3704	1.0355	1.32343	0.422628	0.601426	0.44468
GO:0048027	mRNA 5'-UTR binding	6	5	5	1.3704	1.24264	1.10281	0.422628	0.476412	0.55062
GO:0098678	viral tropism switching	6	5	5	1.3704	1.24264	1.10281	0.422628	0.476412	0.55062
EC:1.2.2.3	formate dehydrogenase (cytochrome-c-553)	4	4	4	1.37038	1.03549	1.32341	0.457088	0.617499	0.477126
EC:1.7.2.2	nitrite reductase (cytochrome; ammonia-forming)	4	4	4	1.37038	1.03549	1.32341	0.457088	0.617499	0.477126
EC:2.6.1.57	aromatic-amino-acid transaminase	4	4	4	1.37038	1.03549	1.32341	0.457088	0.617499	0.477126
EC:2.7.1.48	uridine kinase	4	4	4	1.37038	1.03549	1.32341	0.457088	0.617499	0.477126
EC:2.7.8.25	triphosphoriboysyl-dephospho-CoA synthase	3	4	4	1.37038	0.776589	1.76462	0.457088	0.519064	0.350686
EC:2.7.8.7	holo-[acyl-carrier-protein] synthase	4	4	4	1.37038	1.03549	1.32341	0.457088	0.617499	0.477126
EC:3.1.21.4	type II site-specific deoxyribonuclease	1	4	4	1.37038	0.258842	5.29429	0.457088	0.198574	0.112499
EC:3.6.1.15	nucleoside-triphophate phosphatase	4	4	4	1.37038	1.03549	1.32341	0.457088	0.617499	0.477126
EC:4.2.1.33	3-isopropylmalate dehydratase	2	4	4	1.37038	0.517705	2.64704	0.457088	0.360225	0.223841
EC:6.4.1.2	acetyl-CoA carboxylase	4	4	4	1.37038	1.03549	1.32341	0.457088	0.617499	0.477126
GO:0002949	tRNA threonylcarbamoyladenosine modification	4	4	4	1.37038	1.03549	1.32341	0.457088	0.617499	0.477126
GO:0003861	3-isopropylmalate dehydratase activity	2	4	4	1.37038	0.517705	2.64704	0.457088	0.360225	0.223841
GO:0003989	acetyl-CoA carboxylase activity	4	4	4	1.37038	1.03549	1.32341	0.457088	0.617499	0.477126
GO:0004849	uridine kinase activity	4	4	4	1.37038	1.03549	1.32341	0.457088	0.617499	0.477126
GO:0005978	glycogen biosynthetic process	4	4	4	1.37038	1.03549	1.32341	0.457088	0.617499	0.477126
GO:0006123	mitochondrial electron transport, cytochrome c to oxygen	4	4	4	1.37038	1.03549	1.32341	0.457088	0.617499	0.477126
GO:0006473	protein acetylation	4	4	4	1.37038	1.03549	1.32341	0.457088	0.617499	0.477126
GO:0008897	holo-[acyl-carrier-protein] synthase activity	4	4	4	1.37038	1.03549	1.32341	0.457088	0.617499	0.477126
GO:0009036	Type II site-specific deoxyribonuclease activity	1	4	4	1.37038	0.258842	5.29429	0.457088	0.198574	0.112499
GO:0009316	3-isopropylmalate dehydratase complex	2	4	4	1.37038	0.517705	2.64704	0.457088	0.360225	0.223841
GO:0009359	Type II site-specific deoxyribonuclease complex	1	4	4	1.37038	0.258842	5.29429	0.457088	0.198574	0.112499
GO:0010273	detoxification of copper ion	6	4	4	1.37038	1.55337	0.882203	0.457088	0.355682	0.55532
GO:0015087	cobalt ion transmembrane transporter activity	4	4	4	1.37038	1.03549	1.32341	0.457088	0.617499	0.477126
GO:0015450	P-P-bond-hydrolysis-driven protein transmembrane transporter activity	4	4	4	1.37038	1.03549	1.32341	0.457088	0.617499	0.477126
GO:0015689	molybdate ion transport	4	4	4	1.37038	1.03549	1.32341	0.457088	0.617499	0.477126
GO:0015740	C4-dicarboxylate transport	2	4	4	1.37038	0.517705	2.64704	0.457088	0.360225	0.223841
GO:0015937	coenzyme A biosynthetic process	4	4	4	1.37038	1.03549	1.32341	0.457088	0.617499	0.477126
GO:0017111	nucleoside-triphosphatase activity	4	4	4	1.37038	1.03549	1.32341	0.457088	0.617499	0.477126
GO:0019344	cysteine biosynthetic process	5	4	4	1.37038	1.29442	1.05869	0.457088	0.478554	0.592359
GO:0032784	regulation of DNA-templated transcription, elongation	4	4	4	1.37038	1.03549	1.32341	0.457088	0.617499	0.477126
GO:0033281	TAT protein transport complex	4	4	4	1.37038	1.03549	1.32341	0.457088	0.617499	0.477126
GO:0042279	nitrite reductase (cytochrome, ammonia-forming) activity	4	4	4	1.37038	1.03549	1.32341	0.457088	0.617499	0.477126
GO:0042938	dipeptide transport	4	4	4	1.37038	1.03549	1.32341	0.457088	0.617499	0.477126
GO:0042953	lipoprotein transport	4	4	4	1.37038	1.03549	1.32341	0.457088	0.617499	0.477126
GO:0042954	obsolete lipoprotein transporter activity	4	4	4	1.37038	1.03549	1.32341	0.457088	0.617499	0.477126
GO:0046917	triphosphoribosyl-dephospho-CoA synthase activity	3	4	4	1.37038	0.776589	1.76462	0.457088	0.519064	0.350686
GO:0047111	formate dehydrogenase (cytochrome-c-553) activity	4	4	4	1.37038	1.03549	1.32341	0.457088	0.617499	0.477126
GO:0080130	L-phenylalanine:2-oxoglutarate aminotransferase activity	4	4	4	1.37038	1.03549	1.32341	0.457088	0.617499	0.477126
EC:1.1.1.25	shikimate dehydrogenase	3	3	3	1.37036	1.03549	1.32339	0.500992	0.639775	0.518551
EC:1.1.1.282	quinate/shikimate dehydrogenase	3	3	3	1.37036	1.03549	1.32339	0.500992	0.639775	0.518551
EC:1.2.1.38	N-acetly-gamma-glutamyl-phosphate reductase	3	3	3	1.37036	1.03549	1.32339	0.500992	0.639775	0.518551
EC:1.3.3.3	coproporphyrinogen oxidase	3	3	3	1.37036	1.03549	1.32339	0.500992	0.639775	0.518551
EC:1.8.1.9	thioredoxin-disulfide reductase	3	3	3	1.37036	1.03549	1.32339	0.500992	0.639775	0.518551
EC:2.1.1.63	methylated-DNA-[protein]-cysteine S-methyltransferase	3	3	3	1.37036	1.03549	1.32339	0.500992	0.639775	0.518551
EC:2.4.1.1	glycogen phosphorylase	3	3	3	1.37036	1.03549	1.32339	0.500992	0.639775	0.518551
EC:2.7.2.15	propionate kinase	3	3	3	1.37036	1.03549	1.32339	0.500992	0.639775	0.518551
EC:3.1.22.4	crossover junction endodeoxyribonuclease	1	3	3	1.37036	0.345136	3.9705	0.500992	0.325681	0.215978
EC:3.1.3.2	acid phosphatase	3	3	3	1.37036	1.03549	1.32339	0.500992	0.639775	0.518551
EC:3.1.3.27	phosphatidylglycerophosphate	3	3	3	1.37036	1.03549	1.32339	0.500992	0.639775	0.518551
EC:3.5.1.4	amidase	4	3	3	1.37036	1.38071	0.992506	0.500992	0.480936	0.649314
EC:3.6.3.12	K+-transporting ATPase	3	3	3	1.37036	1.03549	1.32339	0.500992	0.639775	0.518551
EC:4.2.1.28	propanediol dehydratase	3	3	3	1.37036	1.03549	1.32339	0.500992	0.639775	0.518551
EC:5.1.3.4	L-ribulose-5-phosphate 4-epimerase	3	3	3	1.37036	1.03549	1.32339	0.500992	0.639775	0.518551
EC:6.1.1.20	phenylalanine-tRNA ligase	3	3	3	1.37036	1.03549	1.32339	0.500992	0.639775	0.518551
GO:0000902	cell morphogenesis	3	3	3	1.37036	1.03549	1.32339	0.500992	0.639775	0.518551
GO:0002181	cytoplasmic translation	3	3	3	1.37036	1.03549	1.32339	0.500992	0.639775	0.518551
GO:0003908	methylated-DNA-[protein]-cysteine S-methyltransferase activity	3	3	3	1.37036	1.03549	1.32339	0.500992	0.639775	0.518551
GO:0003942	N-acetyl-gamma-glutamyl-phosphate reductase activity	3	3	3	1.37036	1.03549	1.32339	0.500992	0.639775	0.518551
GO:0003993	acid phosphatase activity	3	3	3	1.37036	1.03549	1.32339	0.500992	0.639775	0.518551
GO:0004040	amidase activity	4	3	3	1.37036	1.38071	0.992506	0.500992	0.480936	0.649314
GO:0004109	coproporphyrinogen oxidase activity	3	3	3	1.37036	1.03549	1.32339	0.500992	0.639775	0.518551
GO:0004764	shikimate 3-dehydrogenase (NADP+) activity	3	3	3	1.37036	1.03549	1.32339	0.500992	0.639775	0.518551
GO:0004791	thioredoxin-disulfide reductase activity	3	3	3	1.37036	1.03549	1.32339	0.500992	0.639775	0.518551
GO:0004826	phenylalanine-tRNA ligase activity	3	3	3	1.37036	1.03549	1.32339	0.500992	0.639775	0.518551
GO:0005247	voltage-gated chloride channel activity	3	3	3	1.37036	1.03549	1.32339	0.500992	0.639775	0.518551
GO:0005992	trehalose biosynthetic process	3	3	3	1.37036	1.03549	1.32339	0.500992	0.639775	0.518551
GO:0005993	trehalose catabolic process	3	3	3	1.37036	1.03549	1.32339	0.500992	0.639775	0.518551
GO:0006145	purine nucleobase catabolic process	1	3	3	1.37036	0.345136	3.9705	0.500992	0.325681	0.215978
GO:0006177	GMP biosynthetic process	3	3	3	1.37036	1.03549	1.32339	0.500992	0.639775	0.518551
GO:0006432	phenylalanyl-tRNA aminoacylation	3	3	3	1.37036	1.03549	1.32339	0.500992	0.639775	0.518551
GO:0006754	ATP biosynthetic process	3	3	3	1.37036	1.03549	1.32339	0.500992	0.639775	0.518551
GO:0008235	metalloexopeptidase activity	3	3	3	1.37036	1.03549	1.32339	0.500992	0.639775	0.518551
GO:0008276	protein methyltransferase activity	3	3	3	1.37036	1.03549	1.32339	0.500992	0.639775	0.518551
GO:0008556	potassium-transporting ATPase activity	3	3	3	1.37036	1.03549	1.32339	0.500992	0.639775	0.518551
GO:0008641	ubiquitin-like modifier activating enzyme activity	4	3	3	1.37036	1.38071	0.992506	0.500992	0.480936	0.649314
GO:0008742	L-ribulose-phosphate 4-epimerase activity	3	3	3	1.37036	1.03549	1.32339	0.500992	0.639775	0.518551
GO:0008821	crossover junction endodeoxyribonuclease activity	1	3	3	1.37036	0.345136	3.9705	0.500992	0.325681	0.215978
GO:0008827	cytochrome o ubiquinol oxidase activity	3	3	3	1.37036	1.03549	1.32339	0.500992	0.639775	0.518551
GO:0008962	phosphatidylglycerophosphatase activity	3	3	3	1.37036	1.03549	1.32339	0.500992	0.639775	0.518551
GO:0008980	propionate kinase activity	3	3	3	1.37036	1.03549	1.32339	0.500992	0.639775	0.518551
GO:0009249	protein lipoylation	3	3	3	1.37036	1.03549	1.32339	0.500992	0.639775	0.518551
GO:0009317	acetyl-CoA carboxylase complex	3	3	3	1.37036	1.03549	1.32339	0.500992	0.639775	0.518551
GO:0009328	phenylalanine-tRNA ligase complex	3	3	3	1.37036	1.03549	1.32339	0.500992	0.639775	0.518551
GO:0009331	glycerol-3-phosphate dehydrogenase complex	3	3	3	1.37036	1.03549	1.32339	0.500992	0.639775	0.518551
GO:0009333	cysteine synthase complex	3	3	3	1.37036	1.03549	1.32339	0.500992	0.639775	0.518551
GO:0009378	four-way junction helicase activity	3	3	3	1.37036	1.03549	1.32339	0.500992	0.639775	0.518551
GO:0009381	excinuclease ABC activity	3	3	3	1.37036	1.03549	1.32339	0.500992	0.639775	0.518551
GO:0010124	phenylacetate catabolic process	3	3	3	1.37036	1.03549	1.32339	0.500992	0.639775	0.518551
GO:0015333	peptide:proton symporter activity	3	3	3	1.37036	1.03549	1.32339	0.500992	0.639775	0.518551
GO:0015749	monosaccharide transport	4	3	3	1.37036	1.38071	0.992506	0.500992	0.480936	0.649314
GO:0016024	CDP-diacylglycerol biosynthetic process	3	3	3	1.37036	1.03549	1.32339	0.500992	0.639775	0.518551
GO:0019419	sulfate reduction	3	3	3	1.37036	1.03549	1.32339	0.500992	0.639775	0.518551
GO:0019497	hexachlorocyclohexane metabolic process	3	3	3	1.37036	1.03549	1.32339	0.500992	0.639775	0.518551
GO:0019546	arginine deiminase pathway	2	3	3	1.37036	0.6903	1.98517	0.500992	0.516342	0.371196
GO:0030257	type III protein secretion system complex	3	3	3	1.37036	1.03549	1.32339	0.500992	0.639775	0.518551
GO:0040008	regulation of growth	3	3	3	1.37036	1.03549	1.32339	0.500992	0.639775	0.518551
GO:0042255	ribosome assembly	3	3	3	1.37036	1.03549	1.32339	0.500992	0.639775	0.518551
GO:0044206	UMP salvage	3	3	3	1.37036	1.03549	1.32339	0.500992	0.639775	0.518551
GO:0044209	AMP salvage	3	3	3	1.37036	1.03549	1.32339	0.500992	0.639775	0.518551
GO:0050215	propanediol dehydratase activity	3	3	3	1.37036	1.03549	1.32339	0.500992	0.639775	0.518551
GO:0055129	L-proline biosynthetic process	3	3	3	1.37036	1.03549	1.32339	0.500992	0.639775	0.518551
GO:0060698	endoribonuclease inhibitor activity	3	3	3	1.37036	1.03549	1.32339	0.500992	0.639775	0.518551
GO:0070063	RNA polymerase binding	3	3	3	1.37036	1.03549	1.32339	0.500992	0.639775	0.518551
GO:0097171	ADP-L-glycero-beta-D-manno-heptose biosynthetic process	3	3	3	1.37036	1.03549	1.32339	0.500992	0.639775	0.518551
GO:0140078	class I DNA-(apurinic or apyrimidinic site) lyase activity	4	3	3	1.37036	1.38071	0.992506	0.500992	0.480936	0.649314
GO:0140080	class III/IV DNA-(apurinic or apyrimidinic site) lyase activity	4	3	3	1.37036	1.38071	0.992506	0.500992	0.480936	0.649314
GO:1902476	chloride transmembrane transport	3	3	3	1.37036	1.03549	1.32339	0.500992	0.639775	0.518551
GO:1903830	magnesium ion transmembrane transport	3	3	3	1.37036	1.03549	1.32339	0.500992	0.639775	0.518551
GO:1990145	maintenance of translational fidelity	3	3	3	1.37036	1.03549	1.32339	0.500992	0.639775	0.518551
EC:1.1.1.169	2-dehydropantoate 3-reductase	2	2	2	1.37034	1.03549	1.32338	0.562247	0.674319	0.576608
EC:1.1.1.3	homoeserine dehydrogenase	2	2	2	1.37034	1.03549	1.32338	0.562247	0.674319	0.576608
EC:1.1.1.39	malate dehydrogenase (decarboxylating)	2	2	2	1.37034	1.03549	1.32338	0.562247	0.674319	0.576608
EC:1.1.1.77	lactaldehyde reductase	3	2	2	1.37034	1.5533	0.882216	0.562247	0.483658	0.628804
EC:1.1.1.79	glyoxylate reductase (NADP(+))	2	2	2	1.37034	1.03549	1.32338	0.562247	0.674319	0.576608
EC:1.1.1.81	hydroxypyruvate reductase	2	2	2	1.37034	1.03549	1.32338	0.562247	0.674319	0.576608
EC:1.13.11.24	quercetin 2,3-dioxygenase	2	2	2	1.37034	1.03549	1.32338	0.562247	0.674319	0.576608
EC:1.20.4.1	arsenate reductase (glutathione/glutaredoxin)	1	2	2	1.37034	0.517724	2.64686	0.562247	0.513075	0.396293
EC:1.5.1.38	FMN reductase (NADPH)	1	2	2	1.37034	0.517724	2.64686	0.562247	0.513075	0.396293
EC:1.5.1.39	FMN reductase [NAD(P)H]	1	2	2	1.37034	0.517724	2.64686	0.562247	0.513075	0.396293
EC:1.7.1.4	nitrite reductase [NAD(P)H]	2	2	2	1.37034	1.03549	1.32338	0.562247	0.674319	0.576608
EC:1.7.1.6	azobenzene reductase	1	2	2	1.37034	0.517724	2.64686	0.562247	0.513075	0.396293
EC:1.8.1.2	assimilatory sulfite reductase (NADPH)	2	2	2	1.37034	1.03549	1.32338	0.562247	0.674319	0.576608
EC:1.8.7.1	assimilatory sulfite reductase (ferredoxin)	2	2	2	1.37034	1.03549	1.32338	0.562247	0.674319	0.576608
EC:1.8.99.1	sulfite reductase	2	2	2	1.37034	1.03549	1.32338	0.562247	0.674319	0.576608
EC:2.1.2.2	phosphoribosylglycinamide formyltransferase	2	2	2	1.37034	1.03549	1.32338	0.562247	0.674319	0.576608
EC:2.1.3.3	ornithine carbamoyltransferase	2	2	2	1.37034	1.03549	1.32338	0.562247	0.674319	0.576608
EC:2.2.1.2	transaldolase	2	2	2	1.37034	1.03549	1.32338	0.562247	0.674319	0.576608
EC:2.3.1.15	glycerol-3-phosphate 1-O-acyltransferase	2	2	2	1.37034	1.03549	1.32338	0.562247	0.674319	0.576608
EC:2.3.1.16	acetyl-CoA C-acyltransferase	2	2	2	1.37034	1.03549	1.32338	0.562247	0.674319	0.576608
EC:2.4.1.44	lipopolysaccharide 3-alpha-galactosyltransferase	2	2	2	1.37034	1.03549	1.32338	0.562247	0.674319	0.576608
EC:2.4.2.19	nicotine-nucleotide diphosphorylase (carboxylating)	2	2	2	1.37034	1.03549	1.32338	0.562247	0.674319	0.576608
EC:2.4.2.2	pyrimidine-nucleoside phosphorylase	2	2	2	1.37034	1.03549	1.32338	0.562247	0.674319	0.576608
EC:2.4.2.4	thymidine phosphorylase	2	2	2	1.37034	1.03549	1.32338	0.562247	0.674319	0.576608
EC:2.4.2.8	hypoxanthine phosphoribosyltransferase	2	2	2	1.37034	1.03549	1.32338	0.562247	0.674319	0.576608
EC:2.7.1.12	gluconokinase	2	2	2	1.37034	1.03549	1.32338	0.562247	0.674319	0.576608
EC:2.7.1.23	NAD+ kinase	2	2	2	1.37034	1.03549	1.32338	0.562247	0.674319	0.576608
EC:2.7.1.35	pyroxidal kinase	2	2	2	1.37034	1.03549	1.32338	0.562247	0.674319	0.576608
EC:2.7.1.40	pyruvate kinase	2	2	2	1.37034	1.03549	1.32338	0.562247	0.674319	0.576608
EC:2.7.1.59	N-acetylglucosamine kinase	2	2	2	1.37034	1.03549	1.32338	0.562247	0.674319	0.576608
EC:2.7.1.71	shikimate kinase	2	2	2	1.37034	1.03549	1.32338	0.562247	0.674319	0.576608
EC:2.7.2.1	acetate kinase	2	2	2	1.37034	1.03549	1.32338	0.562247	0.674319	0.576608
EC:2.7.6.5	GTP diphosphokinase	2	2	2	1.37034	1.03549	1.32338	0.562247	0.674319	0.576608
EC:2.7.7.1	nicotinamide-nucleotide adenylyltransferase	2	2	2	1.37034	1.03549	1.32338	0.562247	0.674319	0.576608
EC:2.7.7.4	sulfate adenylyltransferase	2	2	2	1.37034	1.03549	1.32338	0.562247	0.674319	0.576608
EC:2.7.7.60	2-C-methyl-D-erythritol 4-phosphate cytidylyltransferase	2	2	2	1.37034	1.03549	1.32338	0.562247	0.674319	0.576608
EC:2.7.7.9	UTP-glucose-1-phosphate uridylyltransferase	2	2	2	1.37034	1.03549	1.32338	0.562247	0.674319	0.576608
EC:2.7.8.13	phospho-N-acetylmuramoyl-pentapeptide-transferase	2	2	2	1.37034	1.03549	1.32338	0.562247	0.674319	0.576608
EC:2.7.8.5	CDP-diacylglycerol-glycerol-3-phosphate 1-phosphatidyltransferase	2	2	2	1.37034	1.03549	1.32338	0.562247	0.674319	0.576608
EC:2.8.2.1	aryl sulfotransferase	2	2	2	1.37034	1.03549	1.32338	0.562247	0.674319	0.576608
EC:2.8.2.22	aryl-sulfate sulfotransferase	2	2	2	1.37034	1.03549	1.32338	0.562247	0.674319	0.576608
EC:3.1.1.29	aminoacyl-tRNA hydrolase	2	2	2	1.37034	1.03549	1.32338	0.562247	0.674319	0.576608
EC:3.1.11.6	exodeoxyribonuclease VII	2	2	2	1.37034	1.03549	1.32338	0.562247	0.674319	0.576608
EC:3.1.13.1	exoribonuclease II	2	2	2	1.37034	1.03549	1.32338	0.562247	0.674319	0.576608
EC:3.1.26.4	ribonuclease H	2	2	2	1.37034	1.03549	1.32338	0.562247	0.674319	0.576608
EC:3.1.3.11	fructose-bisphosphatase	3	2	2	1.37034	1.5533	0.882216	0.562247	0.483658	0.628804
EC:3.1.3.48	protein-tyrosine-phosphatase	2	2	2	1.37034	1.03549	1.32338	0.562247	0.674319	0.576608
EC:3.1.3.6	3'-nucleotidase	2	2	2	1.37034	1.03549	1.32338	0.562247	0.674319	0.576608
EC:3.1.4.46	glycerophosphodiester phosphodiesterase	2	2	2	1.37034	1.03549	1.32338	0.562247	0.674319	0.576608
EC:3.1.7.2	guanosine-3',5'-bis(diphosphate) 3'-diphosphatase	2	2	2	1.37034	1.03549	1.32338	0.562247	0.674319	0.576608
EC:3.2.1.1	alpha-amylase	3	2	2	1.37034	1.5533	0.882216	0.562247	0.483658	0.628804
EC:3.2.1.20	alpha-glucosidase	2	2	2	1.37034	1.03549	1.32338	0.562247	0.674319	0.576608
EC:3.2.1.28	alpha,alpha-trehalase	2	2	2	1.37034	1.03549	1.32338	0.562247	0.674319	0.576608
EC:3.2.1.86	6-phospho-beta-glucosidase	2	2	2	1.37034	1.03549	1.32338	0.562247	0.674319	0.576608
EC:3.2.2.20	DNA-3-methyladenine glycosylase I	2	2	2	1.37034	1.03549	1.32338	0.562247	0.674319	0.576608
EC:3.6.1.11	exopolyphosphatase	2	2	2	1.37034	1.03549	1.32338	0.562247	0.674319	0.576608
EC:3.6.1.23	dUTP diphosphatase	2	2	2	1.37034	1.03549	1.32338	0.562247	0.674319	0.576608
EC:3.6.3.17	monosaccharide-transporting ATPase	2	2	2	1.37034	1.03549	1.32338	0.562247	0.674319	0.576608
EC:3.6.3.2	Mg2+-importing ATPase	2	2	2	1.37034	1.03549	1.32338	0.562247	0.674319	0.576608
EC:4.1.1.19	arginine decarboxylase	2	2	2	1.37034	1.03549	1.32338	0.562247	0.674319	0.576608
EC:4.1.1.61	4-hydroxybenzoate decarboxylase	2	2	2	1.37034	1.03549	1.32338	0.562247	0.674319	0.576608
EC:4.1.1.81	threonine-phosphate decarboxylase	2	2	2	1.37034	1.03549	1.32338	0.562247	0.674319	0.576608
EC:4.1.2.14	2-dehydro-3-deoxy-phosphogluconate aldolase	2	2	2	1.37034	1.03549	1.32338	0.562247	0.674319	0.576608
EC:4.1.3.34	citryl-CoA lyase	2	2	2	1.37034	1.03549	1.32338	0.562247	0.674319	0.576608
EC:4.2.1.1	carbonic anhydrase	2	2	2	1.37034	1.03549	1.32338	0.562247	0.674319	0.576608
EC:4.2.1.20	tryptophan synthase	2	2	2	1.37034	1.03549	1.32338	0.562247	0.674319	0.576608
EC:4.2.1.59	3-hydroxyacyl-[acyl-carrier-protein] dehydratase	3	2	2	1.37034	1.5533	0.882216	0.562247	0.483658	0.628804
EC:4.2.1.60	3-hydroxydecanoyl-[acyl-carrier-protein] dehydratase	2	2	2	1.37034	1.03549	1.32338	0.562247	0.674319	0.576608
EC:4.3.1.19	threonine ammonia-lyase	2	2	2	1.37034	1.03549	1.32338	0.562247	0.674319	0.576608
EC:4.3.1.7	ethanolamine ammonia-lyase	2	2	2	1.37034	1.03549	1.32338	0.562247	0.674319	0.576608
EC:5.1.1.1	alanine racemase	2	2	2	1.37034	1.03549	1.32338	0.562247	0.674319	0.576608
EC:5.1.2.3	3-hydroxybutyryl-CoA epimerase	2	2	2	1.37034	1.03549	1.32338	0.562247	0.674319	0.576608
EC:5.1.3.3	aldose 1-epimerase	2	2	2	1.37034	1.03549	1.32338	0.562247	0.674319	0.576608
EC:5.3.1.13	arabinose-5-phosphate isomerase	2	2	2	1.37034	1.03549	1.32338	0.562247	0.674319	0.576608
EC:5.3.3.10	5-carboxymethyl-2-hydroxymuconate delta-isomerase	2	2	2	1.37034	1.03549	1.32338	0.562247	0.674319	0.576608
EC:5.4.2.8	phosphomannomutase	2	2	2	1.37034	1.03549	1.32338	0.562247	0.674319	0.576608
EC:5.4.4.2	isochorismate synthase	2	2	2	1.37034	1.03549	1.32338	0.562247	0.674319	0.576608
EC:6.1.1.14	glycine-tRNA ligase	2	2	2	1.37034	1.03549	1.32338	0.562247	0.674319	0.576608
EC:6.1.1.19	arginine-tRNA ligase	2	2	2	1.37034	1.03549	1.32338	0.562247	0.674319	0.576608
EC:6.1.1.2	tryptophan-tRNA ligase	2	2	2	1.37034	1.03549	1.32338	0.562247	0.674319	0.576608
EC:6.1.1.6	lysine-tRNA ligase	2	2	2	1.37034	1.03549	1.32338	0.562247	0.674319	0.576608
EC:6.1.1.9	valine-tRNA ligase	2	2	2	1.37034	1.03549	1.32338	0.562247	0.674319	0.576608
EC:6.2.1.22	[citrate (pro-3S)-lyase] ligase	2	2	2	1.37034	1.03549	1.32338	0.562247	0.674319	0.576608
EC:6.2.1.5	succinate-CoA ligase (ADP-forming)	2	2	2	1.37034	1.03549	1.32338	0.562247	0.674319	0.576608
EC:6.3.2.2	glutamate-cysteine ligase	2	2	2	1.37034	1.03549	1.32338	0.562247	0.674319	0.576608
EC:6.3.2.4	D-alanine D-alanine ligase	2	2	2	1.37034	1.03549	1.32338	0.562247	0.674319	0.576608
EC:6.3.5.2	GMP synthase (glutamine-hydrolysing)	2	2	2	1.37034	1.03549	1.32338	0.562247	0.674319	0.576608
EC:6.5.1.2	DNA ligase (NAD(+))	2	2	2	1.37034	1.03549	1.32338	0.562247	0.674319	0.576608
GO:0000099	sulfur amino acid transmembrane transporter activity	2	2	2	1.37034	1.03549	1.32338	0.562247	0.674319	0.576608
GO:0000101	sulfur amino acid transport	2	2	2	1.37034	1.03549	1.32338	0.562247	0.674319	0.576608
GO:0000107	imidazoleglycerol-phosphate synthase activity	2	2	2	1.37034	1.03549	1.32338	0.562247	0.674319	0.576608
GO:0000272	polysaccharide catabolic process	2	2	2	1.37034	1.03549	1.32338	0.562247	0.674319	0.576608
GO:0000309	nicotinamide-nucleotide adenylyltransferase activity	2	2	2	1.37034	1.03549	1.32338	0.562247	0.674319	0.576608
GO:0001514	selenocysteine incorporation	2	2	2	1.37034	1.03549	1.32338	0.562247	0.674319	0.576608
GO:0001731	formation of translation preinitiation complex	2	2	2	1.37034	1.03549	1.32338	0.562247	0.674319	0.576608
GO:0002953	5'-deoxynucleotidase activity	2	2	2	1.37034	1.03549	1.32338	0.562247	0.674319	0.576608
GO:0003896	DNA primase activity	4	2	2	1.37034	2.07115	0.661635	0.562247	0.327541	0.481449
GO:0003911	DNA ligase (NAD+) activity	2	2	2	1.37034	1.03549	1.32338	0.562247	0.674319	0.576608
GO:0003922	GMP synthase (glutamine-hydrolyzing) activity	2	2	2	1.37034	1.03549	1.32338	0.562247	0.674319	0.576608
GO:0003951	NAD+ kinase activity	2	2	2	1.37034	1.03549	1.32338	0.562247	0.674319	0.576608
GO:0003983	UTP:glucose-1-phosphate uridylyltransferase activity	2	2	2	1.37034	1.03549	1.32338	0.562247	0.674319	0.576608
GO:0003988	acetyl-CoA C-acyltransferase activity	2	2	2	1.37034	1.03549	1.32338	0.562247	0.674319	0.576608
GO:0004034	aldose 1-epimerase activity	2	2	2	1.37034	1.03549	1.32338	0.562247	0.674319	0.576608
GO:0004045	aminoacyl-tRNA hydrolase activity	2	2	2	1.37034	1.03549	1.32338	0.562247	0.674319	0.576608
GO:0004062	aryl sulfotransferase activity	2	2	2	1.37034	1.03549	1.32338	0.562247	0.674319	0.576608
GO:0004089	carbonate dehydratase activity	2	2	2	1.37034	1.03549	1.32338	0.562247	0.674319	0.576608
GO:0004170	dUTP diphosphatase activity	2	2	2	1.37034	1.03549	1.32338	0.562247	0.674319	0.576608
GO:0004309	exopolyphosphatase activity	2	2	2	1.37034	1.03549	1.32338	0.562247	0.674319	0.576608
GO:0004357	glutamate-cysteine ligase activity	2	2	2	1.37034	1.03549	1.32338	0.562247	0.674319	0.576608
GO:0004366	glycerol-3-phosphate O-acyltransferase activity	2	2	2	1.37034	1.03549	1.32338	0.562247	0.674319	0.576608
GO:0004412	homoserine dehydrogenase activity	2	2	2	1.37034	1.03549	1.32338	0.562247	0.674319	0.576608
GO:0004422	hypoxanthine phosphoribosyltransferase activity	2	2	2	1.37034	1.03549	1.32338	0.562247	0.674319	0.576608
GO:0004471	malate dehydrogenase (decarboxylating) (NAD+) activity	2	2	2	1.37034	1.03549	1.32338	0.562247	0.674319	0.576608
GO:0004473	malate dehydrogenase (decarboxylating) (NADP+) activity	2	2	2	1.37034	1.03549	1.32338	0.562247	0.674319	0.576608
GO:0004514	nicotinate-nucleotide diphosphorylase (carboxylating) activity	2	2	2	1.37034	1.03549	1.32338	0.562247	0.674319	0.576608
GO:0004523	RNA-DNA hybrid ribonuclease activity	2	2	2	1.37034	1.03549	1.32338	0.562247	0.674319	0.576608
GO:0004555	alpha,alpha-trehalase activity	2	2	2	1.37034	1.03549	1.32338	0.562247	0.674319	0.576608
GO:0004556	alpha-amylase activity	3	2	2	1.37034	1.5533	0.882216	0.562247	0.483658	0.628804
GO:0004585	ornithine carbamoyltransferase activity	2	2	2	1.37034	1.03549	1.32338	0.562247	0.674319	0.576608
GO:0004615	phosphomannomutase activity	2	2	2	1.37034	1.03549	1.32338	0.562247	0.674319	0.576608
GO:0004644	phosphoribosylglycinamide formyltransferase activity	2	2	2	1.37034	1.03549	1.32338	0.562247	0.674319	0.576608
GO:0004725	protein tyrosine phosphatase activity	2	2	2	1.37034	1.03549	1.32338	0.562247	0.674319	0.576608
GO:0004743	pyruvate kinase activity	2	2	2	1.37034	1.03549	1.32338	0.562247	0.674319	0.576608
GO:0004765	shikimate kinase activity	2	2	2	1.37034	1.03549	1.32338	0.562247	0.674319	0.576608
GO:0004775	succinate-CoA ligase (ADP-forming) activity	2	2	2	1.37034	1.03549	1.32338	0.562247	0.674319	0.576608
GO:0004781	sulfate adenylyltransferase (ATP) activity	2	2	2	1.37034	1.03549	1.32338	0.562247	0.674319	0.576608
GO:0004783	sulfite reductase (NADPH) activity	2	2	2	1.37034	1.03549	1.32338	0.562247	0.674319	0.576608
GO:0004794	L-threonine ammonia-lyase activity	2	2	2	1.37034	1.03549	1.32338	0.562247	0.674319	0.576608
GO:0004801	sedoheptulose-7-phosphate:D-glyceraldehyde-3-phosphate glyceronetransferase activity	2	2	2	1.37034	1.03549	1.32338	0.562247	0.674319	0.576608
GO:0004814	arginine-tRNA ligase activity	2	2	2	1.37034	1.03549	1.32338	0.562247	0.674319	0.576608
GO:0004820	glycine-tRNA ligase activity	2	2	2	1.37034	1.03549	1.32338	0.562247	0.674319	0.576608
GO:0004824	lysine-tRNA ligase activity	2	2	2	1.37034	1.03549	1.32338	0.562247	0.674319	0.576608
GO:0004830	tryptophan-tRNA ligase activity	2	2	2	1.37034	1.03549	1.32338	0.562247	0.674319	0.576608
GO:0004832	valine-tRNA ligase activity	2	2	2	1.37034	1.03549	1.32338	0.562247	0.674319	0.576608
GO:0004834	tryptophan synthase activity	2	2	2	1.37034	1.03549	1.32338	0.562247	0.674319	0.576608
GO:0005385	zinc ion transmembrane transporter activity	2	2	2	1.37034	1.03549	1.32338	0.562247	0.674319	0.576608
GO:0006015	5-phosphoribose 1-diphosphate biosynthetic process	2	2	2	1.37034	1.03549	1.32338	0.562247	0.674319	0.576608
GO:0006106	fumarate metabolic process	2	2	2	1.37034	1.03549	1.32338	0.562247	0.674319	0.576608
GO:0006164	purine nucleotide biosynthetic process	2	2	2	1.37034	1.03549	1.32338	0.562247	0.674319	0.576608
GO:0006221	pyrimidine nucleotide biosynthetic process	2	2	2	1.37034	1.03549	1.32338	0.562247	0.674319	0.576608
GO:0006235	dTTP biosynthetic process	2	2	2	1.37034	1.03549	1.32338	0.562247	0.674319	0.576608
GO:0006354	DNA-templated transcription, elongation	2	2	2	1.37034	1.03549	1.32338	0.562247	0.674319	0.576608
GO:0006378	mRNA polyadenylation	2	2	2	1.37034	1.03549	1.32338	0.562247	0.674319	0.576608
GO:0006420	arginyl-tRNA aminoacylation	2	2	2	1.37034	1.03549	1.32338	0.562247	0.674319	0.576608
GO:0006426	glycyl-tRNA aminoacylation	2	2	2	1.37034	1.03549	1.32338	0.562247	0.674319	0.576608
GO:0006430	lysyl-tRNA aminoacylation	2	2	2	1.37034	1.03549	1.32338	0.562247	0.674319	0.576608
GO:0006436	tryptophanyl-tRNA aminoacylation	2	2	2	1.37034	1.03549	1.32338	0.562247	0.674319	0.576608
GO:0006530	asparagine catabolic process	2	2	2	1.37034	1.03549	1.32338	0.562247	0.674319	0.576608
GO:0006545	glycine biosynthetic process	2	2	2	1.37034	1.03549	1.32338	0.562247	0.674319	0.576608
GO:0006662	glycerol ether metabolic process	2	2	2	1.37034	1.03549	1.32338	0.562247	0.674319	0.576608
GO:0006761	dihydrofolate biosynthetic process	2	2	2	1.37034	1.03549	1.32338	0.562247	0.674319	0.576608
GO:0008127	quercetin 2,3-dioxygenase activity	2	2	2	1.37034	1.03549	1.32338	0.562247	0.674319	0.576608
GO:0008184	glycogen phosphorylase activity	2	2	2	1.37034	1.03549	1.32338	0.562247	0.674319	0.576608
GO:0008254	3'-nucleotidase activity	2	2	2	1.37034	1.03549	1.32338	0.562247	0.674319	0.576608
GO:0008444	CDP-diacylglycerol-glycerol-3-phosphate 3-phosphatidyltransferase activity	2	2	2	1.37034	1.03549	1.32338	0.562247	0.674319	0.576608
GO:0008478	pyridoxal kinase activity	2	2	2	1.37034	1.03549	1.32338	0.562247	0.674319	0.576608
GO:0008675	2-dehydro-3-deoxy-phosphogluconate aldolase activity	2	2	2	1.37034	1.03549	1.32338	0.562247	0.674319	0.576608
GO:0008677	2-dehydropantoate 2-reductase activity	2	2	2	1.37034	1.03549	1.32338	0.562247	0.674319	0.576608
GO:0008692	3-hydroxybutyryl-CoA epimerase activity	2	2	2	1.37034	1.03549	1.32338	0.562247	0.674319	0.576608
GO:0008693	3-hydroxydecanoyl-[acyl-carrier-protein] dehydratase activity	2	2	2	1.37034	1.03549	1.32338	0.562247	0.674319	0.576608
GO:0008704	5-carboxymethyl-2-hydroxymuconate delta-isomerase activity	2	2	2	1.37034	1.03549	1.32338	0.562247	0.674319	0.576608
GO:0008706	6-phospho-beta-glucosidase activity	2	2	2	1.37034	1.03549	1.32338	0.562247	0.674319	0.576608
GO:0008716	D-alanine-D-alanine ligase activity	2	2	2	1.37034	1.03549	1.32338	0.562247	0.674319	0.576608
GO:0008725	DNA-3-methyladenine glycosylase activity	2	2	2	1.37034	1.03549	1.32338	0.562247	0.674319	0.576608
GO:0008728	GTP diphosphokinase activity	2	2	2	1.37034	1.03549	1.32338	0.562247	0.674319	0.576608
GO:0008771	[citrate (pro-3S)-lyase] ligase activity	2	2	2	1.37034	1.03549	1.32338	0.562247	0.674319	0.576608
GO:0008776	acetate kinase activity	2	2	2	1.37034	1.03549	1.32338	0.562247	0.674319	0.576608
GO:0008784	alanine racemase activity	2	2	2	1.37034	1.03549	1.32338	0.562247	0.674319	0.576608
GO:0008792	arginine decarboxylase activity	2	2	2	1.37034	1.03549	1.32338	0.562247	0.674319	0.576608
GO:0008794	arsenate reductase (glutaredoxin) activity	1	2	2	1.37034	0.517724	2.64686	0.562247	0.513075	0.396293
GO:0008816	citryl-CoA lyase activity	2	2	2	1.37034	1.03549	1.32338	0.562247	0.674319	0.576608
GO:0008849	enterochelin esterase activity	2	2	2	1.37034	1.03549	1.32338	0.562247	0.674319	0.576608
GO:0008851	ethanolamine ammonia-lyase activity	2	2	2	1.37034	1.03549	1.32338	0.562247	0.674319	0.576608
GO:0008855	exodeoxyribonuclease VII activity	2	2	2	1.37034	1.03549	1.32338	0.562247	0.674319	0.576608
GO:0008859	exoribonuclease II activity	2	2	2	1.37034	1.03549	1.32338	0.562247	0.674319	0.576608
GO:0008889	glycerophosphodiester phosphodiesterase activity	2	2	2	1.37034	1.03549	1.32338	0.562247	0.674319	0.576608
GO:0008893	guanosine-3',5'-bis(diphosphate) 3'-diphosphatase activity	2	2	2	1.37034	1.03549	1.32338	0.562247	0.674319	0.576608
GO:0008907	integrase activity	2	2	2	1.37034	1.03549	1.32338	0.562247	0.674319	0.576608
GO:0008909	isochorismate synthase activity	2	2	2	1.37034	1.03549	1.32338	0.562247	0.674319	0.576608
GO:0008912	lactaldehyde reductase activity	3	2	2	1.37034	1.5533	0.882216	0.562247	0.483658	0.628804
GO:0008918	lipopolysaccharide 3-alpha-galactosyltransferase activity	2	2	2	1.37034	1.03549	1.32338	0.562247	0.674319	0.576608
GO:0008942	nitrite reductase [NAD(P)H] activity	2	2	2	1.37034	1.03549	1.32338	0.562247	0.674319	0.576608
GO:0008963	phospho-N-acetylmuramoyl-pentapeptide-transferase activity	2	2	2	1.37034	1.03549	1.32338	0.562247	0.674319	0.576608
GO:0009032	thymidine phosphorylase activity	2	2	2	1.37034	1.03549	1.32338	0.562247	0.674319	0.576608
GO:0009037	tyrosine-based site-specific recombinase activity	2	2	2	1.37034	1.03549	1.32338	0.562247	0.674319	0.576608
GO:0009113	purine nucleobase biosynthetic process	2	2	2	1.37034	1.03549	1.32338	0.562247	0.674319	0.576608
GO:0009224	CMP biosynthetic process	2	2	2	1.37034	1.03549	1.32338	0.562247	0.674319	0.576608
GO:0009256	10-formyltetrahydrofolate metabolic process	2	2	2	1.37034	1.03549	1.32338	0.562247	0.674319	0.576608
GO:0009264	deoxyribonucleotide catabolic process	2	2	2	1.37034	1.03549	1.32338	0.562247	0.674319	0.576608
GO:0009318	exodeoxyribonuclease VII complex	2	2	2	1.37034	1.03549	1.32338	0.562247	0.674319	0.576608
GO:0009345	glycine-tRNA ligase complex	2	2	2	1.37034	1.03549	1.32338	0.562247	0.674319	0.576608
GO:0009347	aspartate carbamoyltransferase complex	2	2	2	1.37034	1.03549	1.32338	0.562247	0.674319	0.576608
GO:0009348	ornithine carbamoyltransferase complex	2	2	2	1.37034	1.03549	1.32338	0.562247	0.674319	0.576608
GO:0009349	riboflavin synthase complex	2	2	2	1.37034	1.03549	1.32338	0.562247	0.674319	0.576608
GO:0009350	ethanolamine ammonia-lyase complex	2	2	2	1.37034	1.03549	1.32338	0.562247	0.674319	0.576608
GO:0009382	imidazoleglycerol-phosphate synthase complex	2	2	2	1.37034	1.03549	1.32338	0.562247	0.674319	0.576608
GO:0009396	folic acid-containing compound biosynthetic process	2	2	2	1.37034	1.03549	1.32338	0.562247	0.674319	0.576608
GO:0015079	potassium ion transmembrane transporter activity	2	2	2	1.37034	1.03549	1.32338	0.562247	0.674319	0.576608
GO:0015112	nitrate transmembrane transporter activity	2	2	2	1.37034	1.03549	1.32338	0.562247	0.674319	0.576608
GO:0015211	purine nucleoside transmembrane transporter activity	1	2	2	1.37034	0.517724	2.64686	0.562247	0.513075	0.396293
GO:0015407	monosaccharide-transporting ATPase activity	2	2	2	1.37034	1.03549	1.32338	0.562247	0.674319	0.576608
GO:0015444	magnesium-importing ATPase activity	2	2	2	1.37034	1.03549	1.32338	0.562247	0.674319	0.576608
GO:0015546	sulfathiazole transmembrane transporter activity	2	2	2	1.37034	1.03549	1.32338	0.562247	0.674319	0.576608
GO:0015606	spermidine transmembrane transporter activity	2	2	2	1.37034	1.03549	1.32338	0.562247	0.674319	0.576608
GO:0015649	2-keto-3-deoxygluconate:proton symporter activity	2	2	2	1.37034	1.03549	1.32338	0.562247	0.674319	0.576608
GO:0015804	neutral amino acid transport	2	2	2	1.37034	1.03549	1.32338	0.562247	0.674319	0.576608
GO:0016002	sulfite reductase activity	2	2	2	1.37034	1.03549	1.32338	0.562247	0.674319	0.576608
GO:0016075	rRNA catabolic process	3	2	2	1.37034	1.5533	0.882216	0.562247	0.483658	0.628804
GO:0016150	translation release factor activity, codon nonspecific	2	2	2	1.37034	1.03549	1.32338	0.562247	0.674319	0.576608
GO:0016154	pyrimidine-nucleoside phosphorylase activity	2	2	2	1.37034	1.03549	1.32338	0.562247	0.674319	0.576608
GO:0016410	N-acyltransferase activity	2	2	2	1.37034	1.03549	1.32338	0.562247	0.674319	0.576608
GO:0016618	hydroxypyruvate reductase activity	2	2	2	1.37034	1.03549	1.32338	0.562247	0.674319	0.576608
GO:0016671	oxidoreductase activity, acting on a sulfur group of donors, disulfide as acceptor	2	2	2	1.37034	1.03549	1.32338	0.562247	0.674319	0.576608
GO:0016831	carboxy-lyase activity	3	2	2	1.37034	1.5533	0.882216	0.562247	0.483658	0.628804
GO:0016837	carbon-oxygen lyase activity, acting on polysaccharides	2	2	2	1.37034	1.03549	1.32338	0.562247	0.674319	0.576608
GO:0016857	racemase and epimerase activity, acting on carbohydrates and derivatives	2	2	2	1.37034	1.03549	1.32338	0.562247	0.674319	0.576608
GO:0016879	ligase activity, forming carbon-nitrogen bonds	2	2	2	1.37034	1.03549	1.32338	0.562247	0.674319	0.576608
GO:0017109	glutamate-cysteine ligase complex	2	2	2	1.37034	1.03549	1.32338	0.562247	0.674319	0.576608
GO:0018364	peptidyl-glutamine methylation	2	2	2	1.37034	1.03549	1.32338	0.562247	0.674319	0.576608
GO:0018799	4-hydroxybenzoate decarboxylase activity	2	2	2	1.37034	1.03549	1.32338	0.562247	0.674319	0.576608
GO:0019146	arabinose-5-phosphate isomerase activity	2	2	2	1.37034	1.03549	1.32338	0.562247	0.674319	0.576608
GO:0019261	1,4-dichlorobenzene catabolic process	1	2	2	1.37034	0.517724	2.64686	0.562247	0.513075	0.396293
GO:0019357	nicotinate nucleotide biosynthetic process	2	2	2	1.37034	1.03549	1.32338	0.562247	0.674319	0.576608
GO:0019404	galactitol catabolic process	3	2	2	1.37034	1.5533	0.882216	0.562247	0.483658	0.628804
GO:0019518	L-threonine catabolic process to glycine	2	2	2	1.37034	1.03549	1.32338	0.562247	0.674319	0.576608
GO:0019547	arginine catabolic process to ornithine	2	2	2	1.37034	1.03549	1.32338	0.562247	0.674319	0.576608
GO:0019700	organic phosphonate catabolic process	2	2	2	1.37034	1.03549	1.32338	0.562247	0.674319	0.576608
GO:0030267	glyoxylate reductase (NADP) activity	2	2	2	1.37034	1.03549	1.32338	0.562247	0.674319	0.576608
GO:0030497	fatty acid elongation	2	2	2	1.37034	1.03549	1.32338	0.562247	0.674319	0.576608
GO:0030694	bacterial-type flagellum basal body, rod	2	2	2	1.37034	1.03549	1.32338	0.562247	0.674319	0.576608
GO:0030964	NADH dehydrogenase complex	2	2	2	1.37034	1.03549	1.32338	0.562247	0.674319	0.576608
GO:0030983	mismatched DNA binding	2	2	2	1.37034	1.03549	1.32338	0.562247	0.674319	0.576608
GO:0032329	serine transport	2	2	2	1.37034	1.03549	1.32338	0.562247	0.674319	0.576608
GO:0032506	cytokinetic process	2	2	2	1.37034	1.03549	1.32338	0.562247	0.674319	0.576608
GO:0033567	DNA replication, Okazaki fragment processing	1	2	2	1.37034	0.517724	2.64686	0.562247	0.513075	0.396293
GO:0035335	peptidyl-tyrosine dephosphorylation	2	2	2	1.37034	1.03549	1.32338	0.562247	0.674319	0.576608
GO:0036009	protein-glutamine N-methyltransferase activity	2	2	2	1.37034	1.03549	1.32338	0.562247	0.674319	0.576608
GO:0036108	4-amino-4-deoxy-alpha-L-arabinopyranosyl undecaprenyl phosphate biosynthetic process	2	2	2	1.37034	1.03549	1.32338	0.562247	0.674319	0.576608
GO:0042132	fructose 1,6-bisphosphate 1-phosphatase activity	3	2	2	1.37034	1.5533	0.882216	0.562247	0.483658	0.628804
GO:0042158	lipoprotein biosynthetic process	2	2	2	1.37034	1.03549	1.32338	0.562247	0.674319	0.576608
GO:0042545	cell wall modification	2	2	2	1.37034	1.03549	1.32338	0.562247	0.674319	0.576608
GO:0042720	mitochondrial inner membrane peptidase complex	2	2	2	1.37034	1.03549	1.32338	0.562247	0.674319	0.576608
GO:0042788	polysomal ribosome	2	2	2	1.37034	1.03549	1.32338	0.562247	0.674319	0.576608
GO:0042906	xanthine transport	1	2	2	1.37034	0.517724	2.64686	0.562247	0.513075	0.396293
GO:0042907	xanthine transmembrane transporter activity	1	2	2	1.37034	0.517724	2.64686	0.562247	0.513075	0.396293
GO:0042939	tripeptide transport	2	2	2	1.37034	1.03549	1.32338	0.562247	0.674319	0.576608
GO:0043097	pyrimidine nucleoside salvage	2	2	2	1.37034	1.03549	1.32338	0.562247	0.674319	0.576608
GO:0043771	cytidine kinase activity	2	2	2	1.37034	1.03549	1.32338	0.562247	0.674319	0.576608
GO:0044208	'de novo' AMP biosynthetic process	2	2	2	1.37034	1.03549	1.32338	0.562247	0.674319	0.576608
GO:0044210	'de novo' CTP biosynthetic process	2	2	2	1.37034	1.03549	1.32338	0.562247	0.674319	0.576608
GO:0045127	N-acetylglucosamine kinase activity	2	2	2	1.37034	1.03549	1.32338	0.562247	0.674319	0.576608
GO:0045252	oxoglutarate dehydrogenase complex	2	2	2	1.37034	1.03549	1.32338	0.562247	0.674319	0.576608
GO:0045254	pyruvate dehydrogenase complex	2	2	2	1.37034	1.03549	1.32338	0.562247	0.674319	0.576608
GO:0045859	regulation of protein kinase activity	2	2	2	1.37034	1.03549	1.32338	0.562247	0.674319	0.576608
GO:0046100	hypoxanthine metabolic process	2	2	2	1.37034	1.03549	1.32338	0.562247	0.674319	0.576608
GO:0046316	gluconokinase activity	2	2	2	1.37034	1.03549	1.32338	0.562247	0.674319	0.576608
GO:0046411	2-keto-3-deoxygluconate transport	2	2	2	1.37034	1.03549	1.32338	0.562247	0.674319	0.576608
GO:0046436	D-alanine metabolic process	2	2	2	1.37034	1.03549	1.32338	0.562247	0.674319	0.576608
GO:0046854	phosphatidylinositol phosphorylation	2	2	2	1.37034	1.03549	1.32338	0.562247	0.674319	0.576608
GO:0047451	3-hydroxyoctanoyl-[acyl-carrier-protein] dehydratase activity	2	2	2	1.37034	1.03549	1.32338	0.562247	0.674319	0.576608
GO:0047686	arylsulfate sulfotransferase activity	2	2	2	1.37034	1.03549	1.32338	0.562247	0.674319	0.576608
GO:0048472	threonine-phosphate decarboxylase activity	2	2	2	1.37034	1.03549	1.32338	0.562247	0.674319	0.576608
GO:0050311	sulfite reductase (ferredoxin) activity	2	2	2	1.37034	1.03549	1.32338	0.562247	0.674319	0.576608
GO:0050446	azobenzene reductase activity	1	2	2	1.37034	0.517724	2.64686	0.562247	0.513075	0.396293
GO:0050518	2-C-methyl-D-erythritol 4-phosphate cytidylyltransferase activity	2	2	2	1.37034	1.03549	1.32338	0.562247	0.674319	0.576608
GO:0050992	dimethylallyl diphosphate biosynthetic process	2	2	2	1.37034	1.03549	1.32338	0.562247	0.674319	0.576608
GO:0051131	chaperone-mediated protein complex assembly	2	2	2	1.37034	1.03549	1.32338	0.562247	0.674319	0.576608
GO:0051262	protein tetramerization	2	2	2	1.37034	1.03549	1.32338	0.562247	0.674319	0.576608
GO:0052873	FMN reductase (NADPH) activity	1	2	2	1.37034	0.517724	2.64686	0.562247	0.513075	0.396293
GO:0055082	cellular chemical homeostasis	2	2	2	1.37034	1.03549	1.32338	0.562247	0.674319	0.576608
GO:0070043	rRNA (guanine-N7-)-methyltransferase activity	2	2	2	1.37034	1.03549	1.32338	0.562247	0.674319	0.576608
GO:0070476	rRNA (guanine-N7)-methylation	2	2	2	1.37034	1.03549	1.32338	0.562247	0.674319	0.576608
GO:0070992	translation initiation complex	2	2	2	1.37034	1.03549	1.32338	0.562247	0.674319	0.576608
GO:0097175	1,6-anhydro-N-acetyl-beta-muramic acid catabolic process	2	2	2	1.37034	1.03549	1.32338	0.562247	0.674319	0.576608
GO:0102250	linear malto-oligosaccharide phosphorylase activity	2	2	2	1.37034	1.03549	1.32338	0.562247	0.674319	0.576608
GO:0102420	sn-1-glycerol-3-phosphate C16:0-DCA-CoA acyl transferase activity	2	2	2	1.37034	1.03549	1.32338	0.562247	0.674319	0.576608
GO:0102499	SHG alpha-glucan phosphorylase activity	2	2	2	1.37034	1.03549	1.32338	0.562247	0.674319	0.576608
GO:0103025	alpha-amylase activity (releasing maltohexaose)	3	2	2	1.37034	1.5533	0.882216	0.562247	0.483658	0.628804
GO:0103047	methyl beta-D-glucoside 6-phosphate glucohydrolase activity	2	2	2	1.37034	1.03549	1.32338	0.562247	0.674319	0.576608
GO:1901023	4-hydroxyphenylacetate catabolic process	2	2	2	1.37034	1.03549	1.32338	0.562247	0.674319	0.576608
GO:1902328	bacterial-type DNA replication initiation	5	2	2	1.37034	2.58904	0.529287	0.562247	0.212495	0.35555
GO:1902599	sulfathiazole transmembrane transport	2	2	2	1.37034	1.03549	1.32338	0.562247	0.674319	0.576608
GO:1902601	silver ion transmembrane transport	3	2	2	1.37034	1.5533	0.882216	0.562247	0.483658	0.628804
GO:1903911	positive regulation of receptor clustering	2	2	2	1.37034	1.03549	1.32338	0.562247	0.674319	0.576608
GO:2001059	D-tagatose 6-phosphate catabolic process	4	2	2	1.37034	2.07115	0.661635	0.562247	0.327541	0.481449
EC:1.1.1.125	2-deoxy-D-gluconate 3-dehydrogenase	1	1	1	1.37032	1.03549	1.32336	0.66579	0.741212	0.675578
EC:1.1.1.140	sorbitol-6-phosphate 2-dehydrogenase	1	1	1	1.37032	1.03549	1.32336	0.66579	0.741212	0.675578
EC:1.1.1.158	UDP-N-acetylmuramate dehydrogenase	1	1	1	1.37032	1.03549	1.32336	0.66579	0.741212	0.675578
EC:1.1.1.17	mannitol-1-phosphate 5-dehydrogenase	2	1	1	1.37032	2.07106	0.661653	0.66579	0.486925	0.603707
EC:1.1.1.193	5-amino-6-(5-phosphoribosylamino)uracil reductase	1	1	1	1.37032	1.03549	1.32336	0.66579	0.741212	0.675578
EC:1.1.1.205	IMP dehydrogenase	1	1	1	1.37032	1.03549	1.32336	0.66579	0.741212	0.675578
EC:1.1.1.22	UDP-glucose 6-dehydrogenase	1	1	1	1.37032	1.03549	1.32336	0.66579	0.741212	0.675578
EC:1.1.1.23	histidinol dehydrogenase	1	1	1	1.37032	1.03549	1.32336	0.66579	0.741212	0.675578
EC:1.1.1.24	quinate dehydrogenase	1	1	1	1.37032	1.03549	1.32336	0.66579	0.741212	0.675578
EC:1.1.1.251	galactitol-1-phosphate 5-dehydrogenase	1	1	1	1.37032	1.03549	1.32336	0.66579	0.741212	0.675578
EC:1.1.1.267	1-deoxy-D-xylulose-5-phosphate reductoisomerase	1	1	1	1.37032	1.03549	1.32336	0.66579	0.741212	0.675578
EC:1.1.1.271	GDP-L-fucose synthase	1	1	1	1.37032	1.03549	1.32336	0.66579	0.741212	0.675578
EC:1.1.1.28	D-lactate dehydrogenase	1	1	1	1.37032	1.03549	1.32336	0.66579	0.741212	0.675578
EC:1.1.1.284	S-(hydroxymethyl)glutathione dehydrogenase	1	1	1	1.37032	1.03549	1.32336	0.66579	0.741212	0.675578
EC:1.1.1.290	4-phosphoerythronate dehydrogenase	1	1	1	1.37032	1.03549	1.32336	0.66579	0.741212	0.675578
EC:1.1.1.298	3-hydroxypropionate dehydrogenase (NADP+)	1	1	1	1.37032	1.03549	1.32336	0.66579	0.741212	0.675578
EC:1.1.1.305	UDP-glucuronic acid dehydrogenase (UDP-4-keto-hexauronic acid decarboxylating)	1	1	1	1.37032	1.03549	1.32336	0.66579	0.741212	0.675578
EC:1.1.1.336	UDP-N-acetyl-D-mannosamine dehydrogenase	1	1	1	1.37032	1.03549	1.32336	0.66579	0.741212	0.675578
EC:1.1.1.37	malate dehydrogenase	1	1	1	1.37032	1.03549	1.32336	0.66579	0.741212	0.675578
EC:1.1.1.373	sulfolactaldehyde 3-reductase	1	1	1	1.37032	1.03549	1.32336	0.66579	0.741212	0.675578
EC:1.1.1.49	glucose-6-phosphate dehydrogenase (NAD+)	1	1	1	1.37032	1.03549	1.32336	0.66579	0.741212	0.675578
EC:1.1.1.71	alcohol dehydrogenase [NAD(P)+]	1	1	1	1.37032	1.03549	1.32336	0.66579	0.741212	0.675578
EC:1.1.1.8	glycerol3-phosphate dehydrogenase (NAD(+))	1	1	1	1.37032	1.03549	1.32336	0.66579	0.741212	0.675578
EC:1.1.1.85	3-isopropylmalate dehydrogenase	1	1	1	1.37032	1.03549	1.32336	0.66579	0.741212	0.675578
EC:1.1.1.86	ketol-acid reductoisomerase (NADP+)	1	1	1	1.37032	1.03549	1.32336	0.66579	0.741212	0.675578
EC:1.1.1.94	glycerol-3-phosphate dehydrogenaes [NAD(P)+]	1	1	1	1.37032	1.03549	1.32336	0.66579	0.741212	0.675578
EC:1.1.1.95	phosphoglycerate dehydrogenase	1	1	1	1.37032	1.03549	1.32336	0.66579	0.741212	0.675578
EC:1.1.3.15	(S)-2-hydroxy-acid oxidase	1	1	1	1.37032	1.03549	1.32336	0.66579	0.741212	0.675578
EC:1.1.5.2	glucose 1-dehydrogenase	1	1	1	1.37032	1.03549	1.32336	0.66579	0.741212	0.675578
EC:1.11.1.5	cytochrome-c peroxidase	1	1	1	1.37032	1.03549	1.32336	0.66579	0.741212	0.675578
EC:1.13.11.15	3,4-dihydroxyphenylacetate 2,3-dioxygenase	1	1	1	1.37032	1.03549	1.32336	0.66579	0.741212	0.675578
EC:1.14.11.33	DNA oxidative demethylase	1	1	1	1.37032	1.03549	1.32336	0.66579	0.741212	0.675578
EC:1.14.12.17	nitric oxide dioxygenase	1	1	1	1.37032	1.03549	1.32336	0.66579	0.741212	0.675578
EC:1.14.13.24	3-hydroxybenzoate 6-monooxygenase	1	1	1	1.37032	1.03549	1.32336	0.66579	0.741212	0.675578
EC:1.14.14	unspecific monooxygenase	1	1	1	1.37032	1.03549	1.32336	0.66579	0.741212	0.675578
EC:1.16.1.3	aquacobalamin reductase	1	1	1	1.37032	1.03549	1.32336	0.66579	0.741212	0.675578
EC:1.17.1.2	4-hydroxy-3-methylbut-2-enyl diphosphate reductase	1	1	1	1.37032	1.03549	1.32336	0.66579	0.741212	0.675578
EC:1.17.1.8	4-hydroxy-tetrahydrodipicolinate reductase	1	1	1	1.37032	1.03549	1.32336	0.66579	0.741212	0.675578
EC:1.17.4.2	ribonucleoside-triphosphate reductase (thioredoxin)	1	1	1	1.37032	1.03549	1.32336	0.66579	0.741212	0.675578
EC:1.17.7.1	(E)-4-hydroxy-3-methylbut-2-enyl-diphosphate synthase (ferredoxin)	1	1	1	1.37032	1.03549	1.32336	0.66579	0.741212	0.675578
EC:1.18.1	oxidoreductases acting on iron-sulfur proteins as donors with NAD(+) or NADP(+) as acceptor	1	1	1	1.37032	1.03549	1.32336	0.66579	0.741212	0.675578
EC:1.18.1.2	ferredoxin-NADP+ reductase	1	1	1	1.37032	1.03549	1.32336	0.66579	0.741212	0.675578
EC:1.2.1.11	aspartate-semialdehyde dehydrogenase	1	1	1	1.37032	1.03549	1.32336	0.66579	0.741212	0.675578
EC:1.2.1.19	aminobutyraldehyde dehydrogenase	1	1	1	1.37032	1.03549	1.32336	0.66579	0.741212	0.675578
EC:1.2.1.39	phenylacetaldehyde dehydrogenase	1	1	1	1.37032	1.03549	1.32336	0.66579	0.741212	0.675578
EC:1.2.1.60	5-carboxymethyl-2-hydroxymuconic-semialdehyde dehydrogenase	1	1	1	1.37032	1.03549	1.32336	0.66579	0.741212	0.675578
EC:1.2.1.71	succinylglutamate-semialdehyde dehydrogenase	1	1	1	1.37032	1.03549	1.32336	0.66579	0.741212	0.675578
EC:1.2.1.72	erythrose-4-phosphate dehydrogenase	1	1	1	1.37032	1.03549	1.32336	0.66579	0.741212	0.675578
EC:1.2.4.1	pyruvate dehydrogenase (acetyl-transfering)	1	1	1	1.37032	1.03549	1.32336	0.66579	0.741212	0.675578
EC:1.2.4.2	oxoglutarate dehydrogenase (succinyl-transferring)	1	1	1	1.37032	1.03549	1.32336	0.66579	0.741212	0.675578
EC:1.2.5.1	pyruvate dehydrogenase (quinone)	1	1	1	1.37032	1.03549	1.32336	0.66579	0.741212	0.675578
EC:1.3.1.12	prephenate dehydrogenase	1	1	1	1.37032	1.03549	1.32336	0.66579	0.741212	0.675578
EC:1.3.1.13	prephenate dehydrogenase (NADP+)	1	1	1	1.37032	1.03549	1.32336	0.66579	0.741212	0.675578
EC:1.3.1.28	2,3-dihydro-2,3-dihydroxybenzoate dehydrogenase	1	1	1	1.37032	1.03549	1.32336	0.66579	0.741212	0.675578
EC:1.3.1.34	2,4-dienoyl-CoA reductase (NADPH)	1	1	1	1.37032	1.03549	1.32336	0.66579	0.741212	0.675578
EC:1.3.1.54	precorrin-6A reductase	1	1	1	1.37032	1.03549	1.32336	0.66579	0.741212	0.675578
EC:1.3.1.76	precorrin-2 dehydrogenase	1	1	1	1.37032	1.03549	1.32336	0.66579	0.741212	0.675578
EC:1.3.1.9	enoyl-[acyl-carrier-protein] reductase (NADH)	1	1	1	1.37032	1.03549	1.32336	0.66579	0.741212	0.675578
EC:1.3.1.91	tRNA-dihydrouridine20 synthase [NAD(P)+]	1	1	1	1.37032	1.03549	1.32336	0.66579	0.741212	0.675578
EC:1.3.5.4	fumarate reductase (quinol)	1	1	1	1.37032	1.03549	1.32336	0.66579	0.741212	0.675578
EC:1.4.3.5	pyridoxal 5'-phosphate synthase	1	1	1	1.37032	1.03549	1.32336	0.66579	0.741212	0.675578
EC:1.4.4.2	glycine dehydrogenase (aminomethyl-transferring)	1	1	1	1.37032	1.03549	1.32336	0.66579	0.741212	0.675578
EC:1.4.99.1	D-amino-acid dehydrogenase	1	1	1	1.37032	1.03549	1.32336	0.66579	0.741212	0.675578
EC:1.5.1.12	1-pyrroline-5-carboxylate dehydrogenase	1	1	1	1.37032	1.03549	1.32336	0.66579	0.741212	0.675578
EC:1.5.1.2	pyrroline-5-carboxylate reductase	1	1	1	1.37032	1.03549	1.32336	0.66579	0.741212	0.675578
EC:1.5.1.20	methylenetetrahydrofolate reductase [NAD(P)H]	1	1	1	1.37032	1.03549	1.32336	0.66579	0.741212	0.675578
EC:1.5.1.3	dihydrofolate reductase	1	1	1	1.37032	1.03549	1.32336	0.66579	0.741212	0.675578
EC:1.5.1.34	6,7-dihydropteridine reductase	1	1	1	1.37032	1.03549	1.32336	0.66579	0.741212	0.675578
EC:1.5.1.36	flavin reductase (NADH)	1	1	1	1.37032	1.03549	1.32336	0.66579	0.741212	0.675578
EC:1.5.1.5	methylenetetrahydrofolate dehydrogenase (NADP+)	1	1	1	1.37032	1.03549	1.32336	0.66579	0.741212	0.675578
EC:1.5.3.2	N-methyl-L-amino-acid oxidase	1	1	1	1.37032	1.03549	1.32336	0.66579	0.741212	0.675578
EC:1.5.5.1	electron-transferring-flavoprotein dehydrogenase	1	1	1	1.37032	1.03549	1.32336	0.66579	0.741212	0.675578
EC:1.5.99.8	proline dehydrogenase	1	1	1	1.37032	1.03549	1.32336	0.66579	0.741212	0.675578
EC:1.7.1.13	PreQ(1) synthase	1	1	1	1.37032	1.03549	1.32336	0.66579	0.741212	0.675578
EC:1.7.1.7	GMP reductase	1	1	1	1.37032	1.03549	1.32336	0.66579	0.741212	0.675578
EC:1.7.2.5	nitric oxide reductase	1	1	1	1.37032	1.03549	1.32336	0.66579	0.741212	0.675578
EC:1.7.99.1	hydroxylamine reductase	1	1	1	1.37032	1.03549	1.32336	0.66579	0.741212	0.675578
EC:1.8.1.7	glutathione-disulfide reductase	1	1	1	1.37032	1.03549	1.32336	0.66579	0.741212	0.675578
EC:1.8.4.11	peptide-methionine (S)-S-oxide reductase	1	1	1	1.37032	1.03549	1.32336	0.66579	0.741212	0.675578
EC:1.8.4.12	peptide-methionine (R)-S-oxide reductase	1	1	1	1.37032	1.03549	1.32336	0.66579	0.741212	0.675578
EC:1.8.4.8	phosphoadenylyl-sulfate reductase (thioredoxin)	1	1	1	1.37032	1.03549	1.32336	0.66579	0.741212	0.675578
EC:1.9.6.1	nitrate reductase (cytochrome)	1	1	1	1.37032	1.03549	1.32336	0.66579	0.741212	0.675578
EC:2.1.1.130	precorrin-2 C20 methyltransferase	1	1	1	1.37032	1.03549	1.32336	0.66579	0.741212	0.675578
EC:2.1.1.133	precorrin-4 C(11)-methyltransferase	1	1	1	1.37032	1.03549	1.32336	0.66579	0.741212	0.675578
EC:2.1.1.14	5-methyltetrahydropteroryltriglutamate-homocysteine S-methyltransferase	1	1	1	1.37032	1.03549	1.32336	0.66579	0.741212	0.675578
EC:2.1.1.151	cobalt-factor II C20-methyltransferase	1	1	1	1.37032	1.03549	1.32336	0.66579	0.741212	0.675578
EC:2.1.1.163	demethylmenaquinone methyltransferase	1	1	1	1.37032	1.03549	1.32336	0.66579	0.741212	0.675578
EC:2.1.1.171	16S rRNA (guanine966-N2)-methyltransferase	1	1	1	1.37032	1.03549	1.32336	0.66579	0.741212	0.675578
EC:2.1.1.172	16S rRNA (guanine1207-N2)-methyltransferase	1	1	1	1.37032	1.03549	1.32336	0.66579	0.741212	0.675578
EC:2.1.1.173	23S rRNA (guanine2445-N2)-methyltransferase	1	1	1	1.37032	1.03549	1.32336	0.66579	0.741212	0.675578
EC:2.1.1.174	23S rRNA (guanine1835-N2)-methyltransferase	1	1	1	1.37032	1.03549	1.32336	0.66579	0.741212	0.675578
EC:2.1.1.181	23S rRNA (adenine1618-N6)-methyltransferase	1	1	1	1.37032	1.03549	1.32336	0.66579	0.741212	0.675578
EC:2.1.1.182	16S rRNA (adenine1518-N6/adenine1519-N6)-dimethyltransferase	1	1	1	1.37032	1.03549	1.32336	0.66579	0.741212	0.675578
EC:2.1.1.201	2-methoxy-6-polyprenyl-1,4-benzoquinol methylase	1	1	1	1.37032	1.03549	1.32336	0.66579	0.741212	0.675578
EC:2.1.1.228	tRNA (guanine37-N1)-methyltransferase	1	1	1	1.37032	1.03549	1.32336	0.66579	0.741212	0.675578
EC:2.1.1.297	peptide chain release factor N5-glutamine methyltransferase	1	1	1	1.37032	1.03549	1.32336	0.66579	0.741212	0.675578
EC:2.1.1.33	tRNA (guanine46-N7)-methyltransferase	1	1	1	1.37032	1.03549	1.32336	0.66579	0.741212	0.675578
EC:2.1.1.34	tRNA (guanosine18-2'-O)-methyltransferase	1	1	1	1.37032	1.03549	1.32336	0.66579	0.741212	0.675578
EC:2.1.1.35	tRNA (uracil54-C5)-methyltransferase	1	1	1	1.37032	1.03549	1.32336	0.66579	0.741212	0.675578
EC:2.1.1.45	thymidylate synthase	1	1	1	1.37032	1.03549	1.32336	0.66579	0.741212	0.675578
EC:2.1.1.52	rRNA (guanine-N2-)-methyltransferase	1	1	1	1.37032	1.03549	1.32336	0.66579	0.741212	0.675578
EC:2.1.1.61	tRNA (5-methylaminomethyl-2-thiouridylate)-methyltransferase	1	1	1	1.37032	1.03549	1.32336	0.66579	0.741212	0.675578
EC:2.1.1.64	3-demethylubiquinol 3-O-methyltransferase	1	1	1	1.37032	1.03549	1.32336	0.66579	0.741212	0.675578
EC:2.1.1.77	protein-L-isoaspartate(D-aspartate) O-methyltransferase	1	1	1	1.37032	1.03549	1.32336	0.66579	0.741212	0.675578
EC:2.1.1.80	protein-glutamate O-methyltransferase	1	1	1	1.37032	1.03549	1.32336	0.66579	0.741212	0.675578
EC:2.1.2.1	glycine hydroxymethyltransferase	1	1	1	1.37032	1.03549	1.32336	0.66579	0.741212	0.675578
EC:2.1.2.11	3-methyl-2-oxobutanoate hydroxymethyltransferase	1	1	1	1.37032	1.03549	1.32336	0.66579	0.741212	0.675578
EC:2.1.2.13	UDP-4-amino-4-deoxy-L-arabinose formyltransferase	1	1	1	1.37032	1.03549	1.32336	0.66579	0.741212	0.675578
EC:2.1.2.3	phosphoribosylaminoimidazolecarboxamide formyltransferase	1	1	1	1.37032	1.03549	1.32336	0.66579	0.741212	0.675578
EC:2.1.2.9	methionyl-tRNA formyltransferase	1	1	1	1.37032	1.03549	1.32336	0.66579	0.741212	0.675578
EC:2.1.3.2	aspartate carbamoyltransferase	1	1	1	1.37032	1.03549	1.32336	0.66579	0.741212	0.675578
EC:2.2.1.9	2-succinyl-5-enolpyruvyl-6-hydroxy-3-cyclohexene-1-carboxylic-acid synthase	1	1	1	1.37032	1.03549	1.32336	0.66579	0.741212	0.675578
EC:2.3.1.1	amino acid N-acetyltransferase	1	1	1	1.37032	1.03549	1.32336	0.66579	0.741212	0.675578
EC:2.3.1.109	arginine N-succinyltransferase	1	1	1	1.37032	1.03549	1.32336	0.66579	0.741212	0.675578
EC:2.3.1.117	2,3,4,5-tetrahydropyridine-2,6-dicarboxylate N-succinyltransferase	1	1	1	1.37032	1.03549	1.32336	0.66579	0.741212	0.675578
EC:2.3.1.118	N-hydroxyarylamine O-acetyltransferase	1	1	1	1.37032	1.03549	1.32336	0.66579	0.741212	0.675578
EC:2.3.1.12	dihydrolipoyl dehydrogenase	1	1	1	1.37032	1.03549	1.32336	0.66579	0.741212	0.675578
EC:2.3.1.129	acyl-[acyl-carrier-protein]-UDP-N-acetylglucosamine O-acyltransferase	1	1	1	1.37032	1.03549	1.32336	0.66579	0.741212	0.675578
EC:2.3.1.148	glycerophospholipid acyltransferase (CoA-dependent)	1	1	1	1.37032	1.03549	1.32336	0.66579	0.741212	0.675578
EC:2.3.1.157	glucosamine-1-phosphate N-acetyltransferase	1	1	1	1.37032	1.03549	1.32336	0.66579	0.741212	0.675578
EC:2.3.1.179	beta-ketoacyl-[acyl-carrier-protein] synthase II	1	1	1	1.37032	1.03549	1.32336	0.66579	0.741212	0.675578
EC:2.3.1.180	beta-ketoacyl-[acyl-carrier-protein] synthase III	1	1	1	1.37032	1.03549	1.32336	0.66579	0.741212	0.675578
EC:2.3.1.181	lipoyl(octanoyl) transferase	1	1	1	1.37032	1.03549	1.32336	0.66579	0.741212	0.675578
EC:2.3.1.191	UDP-3-O-(3-hydroxymyristoyl)glucosamine N-acyltransferase	1	1	1	1.37032	1.03549	1.32336	0.66579	0.741212	0.675578
EC:2.3.1.234	N6-L-threonylcarbamoyladenine synthase	1	1	1	1.37032	1.03549	1.32336	0.66579	0.741212	0.675578
EC:2.3.1.26	sterol O-acyltransferase	1	1	1	1.37032	1.03549	1.32336	0.66579	0.741212	0.675578
EC:2.3.1.29	glycine C-acetyltransferase	1	1	1	1.37032	1.03549	1.32336	0.66579	0.741212	0.675578
EC:2.3.1.39	[acyl-carrier-protein] S-malonyltransferase	1	1	1	1.37032	1.03549	1.32336	0.66579	0.741212	0.675578
EC:2.3.1.40	acyl-[acyl-carrier-protein]-phospholipid O-acyltransferase	1	1	1	1.37032	1.03549	1.32336	0.66579	0.741212	0.675578
EC:2.3.1.46	homoserine O-succinyltransferase	1	1	1	1.37032	1.03549	1.32336	0.66579	0.741212	0.675578
EC:2.3.1.51	1-acylglycerol-3-phosphate O-acyltransferase	1	1	1	1.37032	1.03549	1.32336	0.66579	0.741212	0.675578
EC:2.3.1.57	diamine N-acetyltransferase	1	1	1	1.37032	1.03549	1.32336	0.66579	0.741212	0.675578
EC:2.3.1.61	dihydrolipoyllysine-residue succinyltransferase	1	1	1	1.37032	1.03549	1.32336	0.66579	0.741212	0.675578
EC:2.3.1.79	maltose O-acetyltransferase	1	1	1	1.37032	1.03549	1.32336	0.66579	0.741212	0.675578
EC:2.3.1.82	aminoglycoside 6'-N-acetyltransferase	1	1	1	1.37032	1.03549	1.32336	0.66579	0.741212	0.675578
EC:2.3.1.9	acetyl-CoA C-acetyltransferase	1	1	1	1.37032	1.03549	1.32336	0.66579	0.741212	0.675578
EC:2.3.2.2	gamma-glutamyltransferase	1	1	1	1.37032	1.03549	1.32336	0.66579	0.741212	0.675578
EC:2.3.2.6	lysine/arginine leucyltransferase	1	1	1	1.37032	1.03549	1.32336	0.66579	0.741212	0.675578
EC:2.3.3.13	2-isopropylmalate synthase	1	1	1	1.37032	1.03549	1.32336	0.66579	0.741212	0.675578
EC:2.4.1.11	glycogen (starch) synthase	1	1	1	1.37032	1.03549	1.32336	0.66579	0.741212	0.675578
EC:2.4.1.12	cellulose synthase (UDP-forming)	1	1	1	1.37032	1.03549	1.32336	0.66579	0.741212	0.675578
EC:2.4.1.15	alpha,alpha-trehalose-phosphate synthase (UDP-forming)	1	1	1	1.37032	1.03549	1.32336	0.66579	0.741212	0.675578
EC:2.4.1.18	1,4-alpha-glucan brancing enzyme	1	1	1	1.37032	1.03549	1.32336	0.66579	0.741212	0.675578
EC:2.4.1.180	lipopolysaccharide N-acetylmannosaminouronosyltransferase	1	1	1	1.37032	1.03549	1.32336	0.66579	0.741212	0.675578
EC:2.4.1.182	lipid-A-disaccharide synthase	1	1	1	1.37032	1.03549	1.32336	0.66579	0.741212	0.675578
EC:2.4.1.21	starch synthase	1	1	1	1.37032	1.03549	1.32336	0.66579	0.741212	0.675578
EC:2.4.1.227	undecaprenyldiphospho-muramoylpentapeptide beta-N-acetylglucosaminyltransferase	1	1	1	1.37032	1.03549	1.32336	0.66579	0.741212	0.675578
EC:2.4.1.25	4-alpha-glucanotransferase	1	1	1	1.37032	1.03549	1.32336	0.66579	0.741212	0.675578
EC:2.4.1.325	TDP-N-acetylfucosamine:lipid II N-acetylfucosaminyltransferase	1	1	1	1.37032	1.03549	1.32336	0.66579	0.741212	0.675578
EC:2.4.1.56	lipopolysaccharide N-acetylglucosaminyltransferase	1	1	1	1.37032	1.03549	1.32336	0.66579	0.741212	0.675578
EC:2.4.2.10	orotate phosphoribosyltransferase	1	1	1	1.37032	1.03549	1.32336	0.66579	0.741212	0.675578
EC:2.4.2.14	amidophosphoribosyltransferase	1	1	1	1.37032	1.03549	1.32336	0.66579	0.741212	0.675578
EC:2.4.2.17	ATP phosphoribosyltransferase	1	1	1	1.37032	1.03549	1.32336	0.66579	0.741212	0.675578
EC:2.4.2.18	anthranilate phosphoribosyltransferase	1	1	1	1.37032	1.03549	1.32336	0.66579	0.741212	0.675578
EC:2.4.2.21	nicotinate-nucleotide-dimethylbenzimidazole phosphoribosyltransferase	1	1	1	1.37032	1.03549	1.32336	0.66579	0.741212	0.675578
EC:2.4.2.22	xanthine phosphoribosyltransferase	1	1	1	1.37032	1.03549	1.32336	0.66579	0.741212	0.675578
EC:2.4.2.29	tRNA-guanine(34) transglycosylase	1	1	1	1.37032	1.03549	1.32336	0.66579	0.741212	0.675578
EC:2.4.2.43	lipid IVA 4-amino-4-deoxy-L-arabinosyltransferase	1	1	1	1.37032	1.03549	1.32336	0.66579	0.741212	0.675578
EC:2.4.2.53	undecaprenyl-phosphate 4-deoxy-4-formamido-L-arabinose transferase	1	1	1	1.37032	1.03549	1.32336	0.66579	0.741212	0.675578
EC:2.4.2.7	adenine phosphoribosyltransferase	1	1	1	1.37032	1.03549	1.32336	0.66579	0.741212	0.675578
EC:2.4.2.9	uracil phosphoribosyltransferase	1	1	1	1.37032	1.03549	1.32336	0.66579	0.741212	0.675578
EC:2.5.1.10	(2E,6E)-farnesyl diphosphate synthase	1	1	1	1.37032	1.03549	1.32336	0.66579	0.741212	0.675578
EC:2.5.1.16	spermidine synthase	1	1	1	1.37032	1.03549	1.32336	0.66579	0.741212	0.675578
EC:2.5.1.19	3-phosphoshikimate 1-carboxyvinyltransferase	1	1	1	1.37032	1.03549	1.32336	0.66579	0.741212	0.675578
EC:2.5.1.31	ditrans,polycis-undecaprenyl-diphosphate synthase [(2E,6E)-farnesyl-diphosphate specific]	1	1	1	1.37032	1.03549	1.32336	0.66579	0.741212	0.675578
EC:2.5.1.55	3-deoxy-8-phosphooctulonate synthase	1	1	1	1.37032	1.03549	1.32336	0.66579	0.741212	0.675578
EC:2.5.1.6	methionine adenosyltransferase	1	1	1	1.37032	1.03549	1.32336	0.66579	0.741212	0.675578
EC:2.5.1.61	hydroxymethylbilane synthase	1	1	1	1.37032	1.03549	1.32336	0.66579	0.741212	0.675578
EC:2.5.1.7	UDP-N-acetylglucosamine 1-carboxyvinyltransferase	1	1	1	1.37032	1.03549	1.32336	0.66579	0.741212	0.675578
EC:2.5.1.75	tRNA dimethylallyltransferase	1	1	1	1.37032	1.03549	1.32336	0.66579	0.741212	0.675578
EC:2.5.1.78	6,7-dimethyl-8-ribityllumazine synthase	1	1	1	1.37032	1.03549	1.32336	0.66579	0.741212	0.675578
EC:2.5.1.9	riboflavin synthase	1	1	1	1.37032	1.03549	1.32336	0.66579	0.741212	0.675578
EC:2.6.1.17	succinyldiaminopimelate transaminase	1	1	1	1.37032	1.03549	1.32336	0.66579	0.741212	0.675578
EC:2.6.1.19	4-aminobutyrate-2-oxoglutarate transaminase	1	1	1	1.37032	1.03549	1.32336	0.66579	0.741212	0.675578
EC:2.6.1.37	2-aminoethylphosphonate-pyruvate transaminase	1	1	1	1.37032	1.03549	1.32336	0.66579	0.741212	0.675578
EC:2.6.1.42	branched-chain-amino-acid transaminase	1	1	1	1.37032	1.03549	1.32336	0.66579	0.741212	0.675578
EC:2.6.1.52	phosphoserine transaminase	1	1	1	1.37032	1.03549	1.32336	0.66579	0.741212	0.675578
EC:2.6.1.59	dTDP-4-amino-4,6-dideoxygalactose transaminase	1	1	1	1.37032	1.03549	1.32336	0.66579	0.741212	0.675578
EC:2.6.1.66	valine-pyruvate transaminase	1	1	1	1.37032	1.03549	1.32336	0.66579	0.741212	0.675578
EC:2.6.1.82	putrescine--2-oxoglutarate transaminase	1	1	1	1.37032	1.03549	1.32336	0.66579	0.741212	0.675578
EC:2.6.1.87	UDP-4-amino-4-deoxy-L-arabinose aminotransferase	1	1	1	1.37032	1.03549	1.32336	0.66579	0.741212	0.675578
EC:2.6.1.9	histidinol-phosphate transaminase	1	1	1	1.37032	1.03549	1.32336	0.66579	0.741212	0.675578
EC:2.6.99.2	pyridoxine 5'-phosphate synthase	1	1	1	1.37032	1.03549	1.32336	0.66579	0.741212	0.675578
EC:2.7.1.107	diacylglycerol kinase (ATP)	1	1	1	1.37032	1.03549	1.32336	0.66579	0.741212	0.675578
EC:2.7.1.130	tetraacyldisaccharide 4'-kinase	1	1	1	1.37032	1.03549	1.32336	0.66579	0.741212	0.675578
EC:2.7.1.156	adenosylcobinamide kinase	1	1	1	1.37032	1.03549	1.32336	0.66579	0.741212	0.675578
EC:2.7.1.16	ribulokinase	1	1	1	1.37032	1.03549	1.32336	0.66579	0.741212	0.675578
EC:2.7.1.17	xylulokinase	1	1	1	1.37032	1.03549	1.32336	0.66579	0.741212	0.675578
EC:2.7.1.19	phosphoribulokinase	1	1	1	1.37032	1.03549	1.32336	0.66579	0.741212	0.675578
EC:2.7.1.21	thymidine kinase	1	1	1	1.37032	1.03549	1.32336	0.66579	0.741212	0.675578
EC:2.7.1.24	dephospho-CoA kinase	1	1	1	1.37032	1.03549	1.32336	0.66579	0.741212	0.675578
EC:2.7.1.25	adenylyl-sulfate kinase	1	1	1	1.37032	1.03549	1.32336	0.66579	0.741212	0.675578
EC:2.7.1.26	riboflavin kinase	1	1	1	1.37032	1.03549	1.32336	0.66579	0.741212	0.675578
EC:2.7.1.30	glycerol kinase	1	1	1	1.37032	1.03549	1.32336	0.66579	0.741212	0.675578
EC:2.7.1.33	pantothenate kinase	1	1	1	1.37032	1.03549	1.32336	0.66579	0.741212	0.675578
EC:2.7.1.39	homoserine kinase	1	1	1	1.37032	1.03549	1.32336	0.66579	0.741212	0.675578
EC:2.7.1.4	fructokinase	1	1	1	1.37032	1.03549	1.32336	0.66579	0.741212	0.675578
EC:2.7.1.45	2-dehydro-3-deoxygluconokinase	1	1	1	1.37032	1.03549	1.32336	0.66579	0.741212	0.675578
EC:2.7.1.5	rhamnulokinase	1	1	1	1.37032	1.03549	1.32336	0.66579	0.741212	0.675578
EC:2.7.1.50	hydroxyethylthiazole kinase	1	1	1	1.37032	1.03549	1.32336	0.66579	0.741212	0.675578
EC:2.7.1.51	L-fuculokinase	1	1	1	1.37032	1.03549	1.32336	0.66579	0.741212	0.675578
EC:2.7.1.60	N-acylmannosamine kinase	1	1	1	1.37032	1.03549	1.32336	0.66579	0.741212	0.675578
EC:2.7.1.73	inosine kinase	1	1	1	1.37032	1.03549	1.32336	0.66579	0.741212	0.675578
EC:2.7.1.89	thiamine kinase	1	1	1	1.37032	1.03549	1.32336	0.66579	0.741212	0.675578
EC:2.7.11.5	[isocitrate dehydrogenase (NADP+)] kinase	1	1	1	1.37032	1.03549	1.32336	0.66579	0.741212	0.675578
EC:2.7.2.11	glutamate 5-kinase	1	1	1	1.37032	1.03549	1.32336	0.66579	0.741212	0.675578
EC:2.7.2.3	phosphoglycerate kinase	1	1	1	1.37032	1.03549	1.32336	0.66579	0.741212	0.675578
EC:2.7.2.6	formate kinase	1	1	1	1.37032	1.03549	1.32336	0.66579	0.741212	0.675578
EC:2.7.2.8	acetylglutamate kinase	1	1	1	1.37032	1.03549	1.32336	0.66579	0.741212	0.675578
EC:2.7.4.1	polyphosphate kinase	1	1	1	1.37032	1.03549	1.32336	0.66579	0.741212	0.675578
EC:2.7.4.14	UMP/CMP kinase	1	1	1	1.37032	1.03549	1.32336	0.66579	0.741212	0.675578
EC:2.7.4.16	thiamine-phosphate kinase	1	1	1	1.37032	1.03549	1.32336	0.66579	0.741212	0.675578
EC:2.7.4.22	UMP kinase	1	1	1	1.37032	1.03549	1.32336	0.66579	0.741212	0.675578
EC:2.7.4.7	phosphooxymethylpyrimidine kinase	1	1	1	1.37032	1.03549	1.32336	0.66579	0.741212	0.675578
EC:2.7.4.8	guanylate kinase	1	1	1	1.37032	1.03549	1.32336	0.66579	0.741212	0.675578
EC:2.7.4.9	dTMP kinase	1	1	1	1.37032	1.03549	1.32336	0.66579	0.741212	0.675578
EC:2.7.6.1	ribose-phosphate diphosphokinase	1	1	1	1.37032	1.03549	1.32336	0.66579	0.741212	0.675578
EC:2.7.6.3	2-amino-4-hydroxy-6-hydroxymethyldihydropteridine diphosphokinase	1	1	1	1.37032	1.03549	1.32336	0.66579	0.741212	0.675578
EC:2.7.7.12	UDP-glucose-hexose-1-phosphate uridylyltransferase	1	1	1	1.37032	1.03549	1.32336	0.66579	0.741212	0.675578
EC:2.7.7.18	nicotinate-nucleotide adenylyltransferase	1	1	1	1.37032	1.03549	1.32336	0.66579	0.741212	0.675578
EC:2.7.7.19	polynucleotide adenylyltransferase	1	1	1	1.37032	1.03549	1.32336	0.66579	0.741212	0.675578
EC:2.7.7.2	FAD synthase	1	1	1	1.37032	1.03549	1.32336	0.66579	0.741212	0.675578
EC:2.7.7.23	UDP-N-acetylglucosamine diphosphorylase	1	1	1	1.37032	1.03549	1.32336	0.66579	0.741212	0.675578
EC:2.7.7.25	tRNA adenylyltransferase	1	1	1	1.37032	1.03549	1.32336	0.66579	0.741212	0.675578
EC:2.7.7.27	glucose -1-phosphate adenylyltransferase	1	1	1	1.37032	1.03549	1.32336	0.66579	0.741212	0.675578
EC:2.7.7.3	pantetheine-phosphate adenylyltransferase	1	1	1	1.37032	1.03549	1.32336	0.66579	0.741212	0.675578
EC:2.7.7.38	3-deoxy-manno-octulosonate cytidylyltransferase	1	1	1	1.37032	1.03549	1.32336	0.66579	0.741212	0.675578
EC:2.7.7.41	phosphatidate cytidylyltransferase	1	1	1	1.37032	1.03549	1.32336	0.66579	0.741212	0.675578
EC:2.7.7.42	[glutamine synthetase] adenylyltransferase	1	1	1	1.37032	1.03549	1.32336	0.66579	0.741212	0.675578
EC:2.7.7.56	tRNA nucleotidyltransferase	1	1	1	1.37032	1.03549	1.32336	0.66579	0.741212	0.675578
EC:2.7.7.59	[protein-PII] uridylyltransferase	1	1	1	1.37032	1.03549	1.32336	0.66579	0.741212	0.675578
EC:2.7.7.62	adenosylcobinamide-phosphate guanylyltransferase	1	1	1	1.37032	1.03549	1.32336	0.66579	0.741212	0.675578
EC:2.7.7.72	CCA tRNA nucleotidyltransferase	1	1	1	1.37032	1.03549	1.32336	0.66579	0.741212	0.675578
EC:2.7.7.77	molybdenum cofactor guanylyltransferase	1	1	1	1.37032	1.03549	1.32336	0.66579	0.741212	0.675578
EC:2.7.7.8	polyribonucleotide nucleotidyltransferase	1	1	1	1.37032	1.03549	1.32336	0.66579	0.741212	0.675578
EC:2.7.7.87	L-threonylcarbamoyladenylate synthase	1	1	1	1.37032	1.03549	1.32336	0.66579	0.741212	0.675578
EC:2.7.7.89	[glutamine synthetase]-adenylyl-L-tyrosine phosphorylase	1	1	1	1.37032	1.03549	1.32336	0.66579	0.741212	0.675578
EC:2.7.8.20	phosphatidylglycerol-membrane-oligosaccharide glycerophosphotransferase	1	1	1	1.37032	1.03549	1.32336	0.66579	0.741212	0.675578
EC:2.7.8.26	adenosylcobinamide-GDP ribazoletransferase	1	1	1	1.37032	1.03549	1.32336	0.66579	0.741212	0.675578
EC:2.7.8.33	N-acetylglucosaminephosphotransferase	1	1	1	1.37032	1.03549	1.32336	0.66579	0.741212	0.675578
EC:2.7.8.8	CDP-diacylglycerol-serine O-phosphatidyltransferase	1	1	1	1.37032	1.03549	1.32336	0.66579	0.741212	0.675578
EC:2.7.9.2	pyruvate, water dikinase	1	1	1	1.37032	1.03549	1.32336	0.66579	0.741212	0.675578
EC:2.7.9.3	selenide, water dikinase	1	1	1	1.37032	1.03549	1.32336	0.66579	0.741212	0.675578
EC:2.8.1.12	molybdopterin synthase	1	1	1	1.37032	1.03549	1.32336	0.66579	0.741212	0.675578
EC:2.8.1.8	lipoyl synthase	1	1	1	1.37032	1.03549	1.32336	0.66579	0.741212	0.675578
EC:2.8.3.8	acetate CoA-transferase	3	1	1	1.37032	3.10672	0.441084	0.66579	0.299532	0.423392
EC:2.8.4.4	[ribosomal protein S12] (aspartate89-C3)-methylthiotransferase	1	1	1	1.37032	1.03549	1.32336	0.66579	0.741212	0.675578
EC:3.1.1.11	pectinesterase	1	1	1	1.37032	1.03549	1.32336	0.66579	0.741212	0.675578
EC:3.1.1.31	6-phosphogluconolactonase	1	1	1	1.37032	1.03549	1.32336	0.66579	0.741212	0.675578
EC:3.1.1.32	phospholipase A1	1	1	1	1.37032	1.03549	1.32336	0.66579	0.741212	0.675578
EC:3.1.1.4	phospholipase A2	1	1	1	1.37032	1.03549	1.32336	0.66579	0.741212	0.675578
EC:3.1.1.61	protein-glutamate methylesterase	1	1	1	1.37032	1.03549	1.32336	0.66579	0.741212	0.675578
EC:3.1.11.1	exodeoxyribonuclease I	1	1	1	1.37032	1.03549	1.32336	0.66579	0.741212	0.675578
EC:3.1.11.2	exodeoxyribonuclease III	1	1	1	1.37032	1.03549	1.32336	0.66579	0.741212	0.675578
EC:3.1.13.5	ribonuclease D	1	1	1	1.37032	1.03549	1.32336	0.66579	0.741212	0.675578
EC:3.1.2.12	S-formylglutathione hydrolase	1	1	1	1.37032	1.03549	1.32336	0.66579	0.741212	0.675578
EC:3.1.21.1	deoxyribonuclease I	1	1	1	1.37032	1.03549	1.32336	0.66579	0.741212	0.675578
EC:3.1.21.2	deoxyribonuclease IV	1	1	1	1.37032	1.03549	1.32336	0.66579	0.741212	0.675578
EC:3.1.21.5	type III site-specific deoxyribonuclease	1	1	1	1.37032	1.03549	1.32336	0.66579	0.741212	0.675578
EC:3.1.21.7	deoxyribonuclease V	1	1	1	1.37032	1.03549	1.32336	0.66579	0.741212	0.675578
EC:3.1.26.3	ribonuclease III	1	1	1	1.37032	1.03549	1.32336	0.66579	0.741212	0.675578
EC:3.1.3.12	trehalose-phosphatase	1	1	1	1.37032	1.03549	1.32336	0.66579	0.741212	0.675578
EC:3.1.3.15	histidinol-phosphatase	1	1	1	1.37032	1.03549	1.32336	0.66579	0.741212	0.675578
EC:3.1.3.18	phosphoglycolate phosphatase	1	1	1	1.37032	1.03549	1.32336	0.66579	0.741212	0.675578
EC:3.1.3.25	inositol-phosphate phosphatase	1	1	1	1.37032	1.03549	1.32336	0.66579	0.741212	0.675578
EC:3.1.3.45	3-deoxy-mann-octulosonate-8-phosphatase	1	1	1	1.37032	1.03549	1.32336	0.66579	0.741212	0.675578
EC:3.1.3.7	3'(2'),5'-bisphosphate nucleotidase	1	1	1	1.37032	1.03549	1.32336	0.66579	0.741212	0.675578
EC:3.1.3.70	mannosyl-3-phosphoglycerate phosphatase	1	1	1	1.37032	1.03549	1.32336	0.66579	0.741212	0.675578
EC:3.1.3.73	adenosylcobalamin/alpha-ribazole phosphatase	1	1	1	1.37032	1.03549	1.32336	0.66579	0.741212	0.675578
EC:3.1.4.14	[acyl-carrier-protein] phosphodiesterase	1	1	1	1.37032	1.03549	1.32336	0.66579	0.741212	0.675578
EC:3.1.4.16	2',3'-cyclic-nucleotide 2' diesterase	1	1	1	1.37032	1.03549	1.32336	0.66579	0.741212	0.675578
EC:3.1.4.37	2',3'-cyclic-nucleotide 3' diesterase	1	1	1	1.37032	1.03549	1.32336	0.66579	0.741212	0.675578
EC:3.1.5.1	dGTPase	1	1	1	1.37032	1.03549	1.32336	0.66579	0.741212	0.675578
EC:3.1.6.6	choline-sulfatase	1	1	1	1.37032	1.03549	1.32336	0.66579	0.741212	0.675578
EC:3.11.1.1	phosphonoacetaldehyde hydrolase	1	1	1	1.37032	1.03549	1.32336	0.66579	0.741212	0.675578
EC:3.2.1.141	4-alpha-D-{(1->4)-alpha-D-glucano}trehalose trehalohydrolase	1	1	1	1.37032	1.03549	1.32336	0.66579	0.741212	0.675578
EC:3.2.1.172	unsaturated rhamnogalacturonyl hydrolase	1	1	1	1.37032	1.03549	1.32336	0.66579	0.741212	0.675578
EC:3.2.1.52	beta-N-acetylhexosaminidase	1	1	1	1.37032	1.03549	1.32336	0.66579	0.741212	0.675578
EC:3.2.1.93	alpha,alpha-phosphotrehalase	1	1	1	1.37032	1.03549	1.32336	0.66579	0.741212	0.675578
EC:3.2.2.16	methylthioadenosine nucleosidase	1	1	1	1.37032	1.03549	1.32336	0.66579	0.741212	0.675578
EC:3.2.2.23	DNA-formamidopyrimidine glycosylase	1	1	1	1.37032	1.03549	1.32336	0.66579	0.741212	0.675578
EC:3.2.2.3	uridine nucleosidase	1	1	1	1.37032	1.03549	1.32336	0.66579	0.741212	0.675578
EC:3.2.2.9	adenosylhomocysteine nucleosidase	1	1	1	1.37032	1.03549	1.32336	0.66579	0.741212	0.675578
EC:3.4.11.4	tripeptide aminopeptidase	1	1	1	1.37032	1.03549	1.32336	0.66579	0.741212	0.675578
EC:3.4.13.9	Xaa-Pro dipeptidase	1	1	1	1.37032	1.03549	1.32336	0.66579	0.741212	0.675578
EC:3.4.19.13	glutathione gamma-glutamate hydrolase	1	1	1	1.37032	1.03549	1.32336	0.66579	0.741212	0.675578
EC:3.4.25	threonine endopeptidases	1	1	1	1.37032	1.03549	1.32336	0.66579	0.741212	0.675578
EC:3.5.1.10	formyltetrahydrofolate deformylase	1	1	1	1.37032	1.03549	1.32336	0.66579	0.741212	0.675578
EC:3.5.1.108	UDP-3-O-acyl-N-acetylglucosamine deacetylase	1	1	1	1.37032	1.03549	1.32336	0.66579	0.741212	0.675578
EC:3.5.1.16	acetylornithine deacetylase	1	1	1	1.37032	1.03549	1.32336	0.66579	0.741212	0.675578
EC:3.5.1.18	succinyl-diaminopimelate desuccinylase	1	1	1	1.37032	1.03549	1.32336	0.66579	0.741212	0.675578
EC:3.5.1.19	nicotinamidase	1	1	1	1.37032	1.03549	1.32336	0.66579	0.741212	0.675578
EC:3.5.1.25	N-acetylglucosamine-6-phosphate deacetylase	2	1	1	1.37032	2.07106	0.661653	0.66579	0.486925	0.603707
EC:3.5.1.78	glutathionylspermidine amidase	1	1	1	1.37032	1.03549	1.32336	0.66579	0.741212	0.675578
EC:3.5.1.88	peptide deformylase	1	1	1	1.37032	1.03549	1.32336	0.66579	0.741212	0.675578
EC:3.5.1.96	succinylglutamate desuccinylase	1	1	1	1.37032	1.03549	1.32336	0.66579	0.741212	0.675578
EC:3.5.2.17	hydroxyisourate hydrolase	1	1	1	1.37032	1.03549	1.32336	0.66579	0.741212	0.675578
EC:3.5.2.7	imidazolonepropionase	1	1	1	1.37032	1.03549	1.32336	0.66579	0.741212	0.675578
EC:3.5.3.11	agmatinase	1	1	1	1.37032	1.03549	1.32336	0.66579	0.741212	0.675578
EC:3.5.3.23	N-succinylarginine dihydrolase	1	1	1	1.37032	1.03549	1.32336	0.66579	0.741212	0.675578
EC:3.5.3.6	arginine deaminase	1	1	1	1.37032	1.03549	1.32336	0.66579	0.741212	0.675578
EC:3.5.3.8	formimidoylglutamase	1	1	1	1.37032	1.03549	1.32336	0.66579	0.741212	0.675578
EC:3.5.4.1	cytosine deaminase	1	1	1	1.37032	1.03549	1.32336	0.66579	0.741212	0.675578
EC:3.5.4.10	IMP cyclohydrolase	1	1	1	1.37032	1.03549	1.32336	0.66579	0.741212	0.675578
EC:3.5.4.13	dCTP deaminase	1	1	1	1.37032	1.03549	1.32336	0.66579	0.741212	0.675578
EC:3.5.4.16	GTP cyclohydrolase I	1	1	1	1.37032	1.03549	1.32336	0.66579	0.741212	0.675578
EC:3.5.4.19	phosphoribosyl-AMP cyclohydrolase	1	1	1	1.37032	1.03549	1.32336	0.66579	0.741212	0.675578
EC:3.5.4.25	GTP cyclohydrolase II	1	1	1	1.37032	1.03549	1.32336	0.66579	0.741212	0.675578
EC:3.5.4.26	diaminohydroxyphosphoribosylaminopyrimidine deaminase	1	1	1	1.37032	1.03549	1.32336	0.66579	0.741212	0.675578
EC:3.5.4.4	adenosine deaminase	1	1	1	1.37032	1.03549	1.32336	0.66579	0.741212	0.675578
EC:3.5.4.5	cytidine deaminase	1	1	1	1.37032	1.03549	1.32336	0.66579	0.741212	0.675578
EC:3.5.4.9	methenyltetrahydrofolate cyclohydrolase	1	1	1	1.37032	1.03549	1.32336	0.66579	0.741212	0.675578
EC:3.5.99.6	glucosamine-6-phosphate deaminase	2	1	1	1.37032	2.07106	0.661653	0.66579	0.486925	0.603707
EC:3.6.1.1	inorganic diphosphatase	1	1	1	1.37032	1.03549	1.32336	0.66579	0.741212	0.675578
EC:3.6.1.12	dCTP diphosphatase	1	1	1	1.37032	1.03549	1.32336	0.66579	0.741212	0.675578
EC:3.6.1.13	ADP-ribose diphosphatase	1	1	1	1.37032	1.03549	1.32336	0.66579	0.741212	0.675578
EC:3.6.1.22	NAD(+) diphosphatase	1	1	1	1.37032	1.03549	1.32336	0.66579	0.741212	0.675578
EC:3.6.1.26	CDP-diacylglycerol diphosphatase	1	1	1	1.37032	1.03549	1.32336	0.66579	0.741212	0.675578
EC:3.6.1.31	phosphoribosyl-ATP diphosphatase	1	1	1	1.37032	1.03549	1.32336	0.66579	0.741212	0.675578
EC:3.6.1.41	bis(5'-nucleosyl)-tetraphosphatase	1	1	1	1.37032	1.03549	1.32336	0.66579	0.741212	0.675578
EC:3.6.1.7	acylphosphatase	1	1	1	1.37032	1.03549	1.32336	0.66579	0.741212	0.675578
EC:3.6.3.20	glycerol-3-phosphate-transporting ATPase	1	1	1	1.37032	1.03549	1.32336	0.66579	0.741212	0.675578
EC:3.6.3.27	phosphate-transporting ATPase	1	1	1	1.37032	1.03549	1.32336	0.66579	0.741212	0.675578
EC:3.6.3.31	polyamine-transporting ATPase	1	1	1	1.37032	1.03549	1.32336	0.66579	0.741212	0.675578
EC:3.6.3.34	iron-chelate-transporting ATPase	1	1	1	1.37032	1.03549	1.32336	0.66579	0.741212	0.675578
EC:4.1.1.11	aspartate 1-decarboxylase	1	1	1	1.37032	1.03549	1.32336	0.66579	0.741212	0.675578
EC:4.1.1.31	phosphoenolpyruvate carboxylase	1	1	1	1.37032	1.03549	1.32336	0.66579	0.741212	0.675578
EC:4.1.1.36	phosphopantothenoylcysteine decarboxylase	1	1	1	1.37032	1.03549	1.32336	0.66579	0.741212	0.675578
EC:4.1.1.37	uroporphyrinogen decarboxylase	1	1	1	1.37032	1.03549	1.32336	0.66579	0.741212	0.675578
EC:4.1.1.48	indole-3-glycerol-phosphate synthase	1	1	1	1.37032	1.03549	1.32336	0.66579	0.741212	0.675578
EC:4.1.1.49	phosphoenolpyruvate carboxykinase (ATP)	1	1	1	1.37032	1.03549	1.32336	0.66579	0.741212	0.675578
EC:4.1.1.50	adenosylmethionine decarboxylase	1	1	1	1.37032	1.03549	1.32336	0.66579	0.741212	0.675578
EC:4.1.1.65	phosphatidyserine decarboxylase	1	1	1	1.37032	1.03549	1.32336	0.66579	0.741212	0.675578
EC:4.1.1.68	5-oxopent-3-ene-1,2,5-tricarboxylate decarboxylase	1	1	1	1.37032	1.03549	1.32336	0.66579	0.741212	0.675578
EC:4.1.2.19	rhamnulose-1-phosphate aldolase	1	1	1	1.37032	1.03549	1.32336	0.66579	0.741212	0.675578
EC:4.1.2.20	2-dehydro-3-deoxyglucarate aldolase	1	1	1	1.37032	1.03549	1.32336	0.66579	0.741212	0.675578
EC:4.1.2.25	dihydroneopterin aldolase	1	1	1	1.37032	1.03549	1.32336	0.66579	0.741212	0.675578
EC:4.1.2.4	deoxyribose-phosphate aldolase	1	1	1	1.37032	1.03549	1.32336	0.66579	0.741212	0.675578
EC:4.1.2.40	tagatose-bisphosphate aldolase	2	1	1	1.37032	2.07106	0.661653	0.66579	0.486925	0.603707
EC:4.1.3.1	isocitrate lyase	1	1	1	1.37032	1.03549	1.32336	0.66579	0.741212	0.675578
EC:4.1.3.16	(4S)-4-hydroxy-2-oxoglutarate aldolase	1	1	1	1.37032	1.03549	1.32336	0.66579	0.741212	0.675578
EC:4.1.3.3	N-acetylneuraminate lyase	1	1	1	1.37032	1.03549	1.32336	0.66579	0.741212	0.675578
EC:4.1.3.38	aminodeoxychorismate lyase	1	1	1	1.37032	1.03549	1.32336	0.66579	0.741212	0.675578
EC:4.1.3.40	chorismate lyase	1	1	1	1.37032	1.03549	1.32336	0.66579	0.741212	0.675578
EC:4.1.99.12	3,4-dihydroxy-2-butanone-4-phosphate synthase	1	1	1	1.37032	1.03549	1.32336	0.66579	0.741212	0.675578
EC:4.1.99.3	deoxyribodipyrimidine photo-lyase	1	1	1	1.37032	1.03549	1.32336	0.66579	0.741212	0.675578
EC:4.2.1.10	3-dehydroquinate dehydratase	1	1	1	1.37032	1.03549	1.32336	0.66579	0.741212	0.675578
EC:4.2.1.11	phosphopyruvate hydratase	1	1	1	1.37032	1.03549	1.32336	0.66579	0.741212	0.675578
EC:4.2.1.12	phosphogluconate dehydratase	1	1	1	1.37032	1.03549	1.32336	0.66579	0.741212	0.675578
EC:4.2.1.19	imidazoleglycerol-phosphate dehydratase	1	1	1	1.37032	1.03549	1.32336	0.66579	0.741212	0.675578
EC:4.2.1.24	porphobilinogen synthase	1	1	1	1.37032	1.03549	1.32336	0.66579	0.741212	0.675578
EC:4.2.1.30	glycerol dehydratase	1	1	1	1.37032	1.03549	1.32336	0.66579	0.741212	0.675578
EC:4.2.1.47	GDP-mannose 4,6-dehydratase	1	1	1	1.37032	1.03549	1.32336	0.66579	0.741212	0.675578
EC:4.2.1.49	urocanate hydratase	1	1	1	1.37032	1.03549	1.32336	0.66579	0.741212	0.675578
EC:4.2.1.75	uroporphyrinogen-III synthase	1	1	1	1.37032	1.03549	1.32336	0.66579	0.741212	0.675578
EC:4.2.1.79	2-methylcitrate dehydratase	1	1	1	1.37032	1.03549	1.32336	0.66579	0.741212	0.675578
EC:4.2.1.9	dihydroxy-acid dehydratase	1	1	1	1.37032	1.03549	1.32336	0.66579	0.741212	0.675578
EC:4.2.3.1	threonine synthase	1	1	1	1.37032	1.03549	1.32336	0.66579	0.741212	0.675578
EC:4.2.3.3	methylglyoxal synthase	1	1	1	1.37032	1.03549	1.32336	0.66579	0.741212	0.675578
EC:4.2.3.4	3-dehydroquinate synthase	1	1	1	1.37032	1.03549	1.32336	0.66579	0.741212	0.675578
EC:4.2.3.5	chorismate synthase	1	1	1	1.37032	1.03549	1.32336	0.66579	0.741212	0.675578
EC:4.2.99.20	2-succinyl-6-hydroxy-2,4-cyclohexadiene-1-carboxylate synthase	1	1	1	1.37032	1.03549	1.32336	0.66579	0.741212	0.675578
EC:4.3.1.1	aspartate ammonia-lyase	1	1	1	1.37032	1.03549	1.32336	0.66579	0.741212	0.675578
EC:4.3.1.18	D-serine ammonia lyase	2	1	1	1.37032	2.07106	0.661653	0.66579	0.486925	0.603707
EC:4.3.1.3	histidine ammonia-lyase	1	1	1	1.37032	1.03549	1.32336	0.66579	0.741212	0.675578
EC:4.3.2.1	argininosuccinate lyase	1	1	1	1.37032	1.03549	1.32336	0.66579	0.741212	0.675578
EC:4.3.2.2	adenylosuccinate lyase	1	1	1	1.37032	1.03549	1.32336	0.66579	0.741212	0.675578
EC:4.3.3.7	4-hydroxy-tetrahydrodipicolinate synthase	1	1	1	1.37032	1.03549	1.32336	0.66579	0.741212	0.675578
EC:4.4.1.15	D-cysteine desulfhydrase	1	1	1	1.37032	1.03549	1.32336	0.66579	0.741212	0.675578
EC:4.4.1.21	S-ribosylhomocysteine lyase	1	1	1	1.37032	1.03549	1.32336	0.66579	0.741212	0.675578
EC:4.4.1.5	lactoylglutathione lyase	1	1	1	1.37032	1.03549	1.32336	0.66579	0.741212	0.675578
EC:4.6.1.1	adenylate cyclase	1	1	1	1.37032	1.03549	1.32336	0.66579	0.741212	0.675578
EC:4.6.1.12	2-C-methyl-D-erythritol 2,4-cyclodiphosphate synthase	1	1	1	1.37032	1.03549	1.32336	0.66579	0.741212	0.675578
EC:4.99.1.1	protoporphyrin ferrochelatase	1	1	1	1.37032	1.03549	1.32336	0.66579	0.741212	0.675578
EC:4.99.1.3	sirohydrochlorin cobaltochelatase	1	1	1	1.37032	1.03549	1.32336	0.66579	0.741212	0.675578
EC:4.99.1.4	sirohydrochlorin ferrochelatase	1	1	1	1.37032	1.03549	1.32336	0.66579	0.741212	0.675578
EC:5.1.1.3	glutamate racemase	1	1	1	1.37032	1.03549	1.32336	0.66579	0.741212	0.675578
EC:5.1.1.7	diaminopimelate epimerase	1	1	1	1.37032	1.03549	1.32336	0.66579	0.741212	0.675578
EC:5.1.3.14	UDP-N-acetylglucosamine 2-epimerase (non-hydrolysing)	1	1	1	1.37032	1.03549	1.32336	0.66579	0.741212	0.675578
EC:5.1.3.15	glucose-6-phosphate 1-epimerase	1	1	1	1.37032	1.03549	1.32336	0.66579	0.741212	0.675578
EC:5.1.3.2	UDP-glucose 4-epimerase	1	1	1	1.37032	1.03549	1.32336	0.66579	0.741212	0.675578
EC:5.1.3.20	ADP-glyceromanno-heptose 6-epimerase	1	1	1	1.37032	1.03549	1.32336	0.66579	0.741212	0.675578
EC:5.1.3.8	N-acylglucosamine 2-epimerase	1	1	1	1.37032	1.03549	1.32336	0.66579	0.741212	0.675578
EC:5.2.1.2	maleylacetoacetate isomerase	1	1	1	1.37032	1.03549	1.32336	0.66579	0.741212	0.675578
EC:5.3.1.1	triose-phosphate isomerase	1	1	1	1.37032	1.03549	1.32336	0.66579	0.741212	0.675578
EC:5.3.1.12	glucuronate isomerase	1	1	1	1.37032	1.03549	1.32336	0.66579	0.741212	0.675578
EC:5.3.1.14	L-rhamnose isomerase	1	1	1	1.37032	1.03549	1.32336	0.66579	0.741212	0.675578
EC:5.3.1.16	1-(5-phosphoribosyl)-5-[(5-phosphoribosylamino)methylideneamino]imidazole-4-carboxamide isomerase	1	1	1	1.37032	1.03549	1.32336	0.66579	0.741212	0.675578
EC:5.3.1.24	phosphoribosylanthranilate isomerase	1	1	1	1.37032	1.03549	1.32336	0.66579	0.741212	0.675578
EC:5.3.1.25	L-fucose isomerase	1	1	1	1.37032	1.03549	1.32336	0.66579	0.741212	0.675578
EC:5.3.1.5	xylose isomerase	1	1	1	1.37032	1.03549	1.32336	0.66579	0.741212	0.675578
EC:5.3.1.8	mannose-6-phosphate isomerase	1	1	1	1.37032	1.03549	1.32336	0.66579	0.741212	0.675578
EC:5.3.3.14	trans-2-decenoyl-[acyl-carrier protein] isomerase	1	1	1	1.37032	1.03549	1.32336	0.66579	0.741212	0.675578
EC:5.3.3.2	isopentenyl-diphosphate delta-isomerase	1	1	1	1.37032	1.03549	1.32336	0.66579	0.741212	0.675578
EC:5.3.3.8	delta3-delta2-enoyl-CoA isomerase	1	1	1	1.37032	1.03549	1.32336	0.66579	0.741212	0.675578
EC:5.4.1.2	precorrin-8X methylmutase	1	1	1	1.37032	1.03549	1.32336	0.66579	0.741212	0.675578
EC:5.4.2.2	phosphoglucomutase (alpha-D-glucose-1,6-bisphosphate-dependent)	1	1	1	1.37032	1.03549	1.32336	0.66579	0.741212	0.675578
EC:5.4.2.7	phosphopentomutase	1	1	1	1.37032	1.03549	1.32336	0.66579	0.741212	0.675578
EC:5.4.3.8	glutamate-1-semialdehyde 2,1-aminomutase	1	1	1	1.37032	1.03549	1.32336	0.66579	0.741212	0.675578
EC:5.4.99.18	5-(carboxyamino)imidazole ribonucleotide mutase	1	1	1	1.37032	1.03549	1.32336	0.66579	0.741212	0.675578
EC:6.1.1.1	tyrosine-tRNA ligase	1	1	1	1.37032	1.03549	1.32336	0.66579	0.741212	0.675578
EC:6.1.1.10	methionine-tRNA ligase	1	1	1	1.37032	1.03549	1.32336	0.66579	0.741212	0.675578
EC:6.1.1.11	serine-tRNA ligase	1	1	1	1.37032	1.03549	1.32336	0.66579	0.741212	0.675578
EC:6.1.1.12	aspartate-tRNA ligase	1	1	1	1.37032	1.03549	1.32336	0.66579	0.741212	0.675578
EC:6.1.1.15	proline-tRNA ligase	1	1	1	1.37032	1.03549	1.32336	0.66579	0.741212	0.675578
EC:6.1.1.16	cysteine-tRNA ligase	1	1	1	1.37032	1.03549	1.32336	0.66579	0.741212	0.675578
EC:6.1.1.17	glutamate-tRNA ligase	1	1	1	1.37032	1.03549	1.32336	0.66579	0.741212	0.675578
EC:6.1.1.18	glutamine-tRNA ligase	1	1	1	1.37032	1.03549	1.32336	0.66579	0.741212	0.675578
EC:6.1.1.21	histidine-tRNA ligase	1	1	1	1.37032	1.03549	1.32336	0.66579	0.741212	0.675578
EC:6.1.1.22	asparagine-tRNA ligase	1	1	1	1.37032	1.03549	1.32336	0.66579	0.741212	0.675578
EC:6.1.1.3	threonine-tRNA ligase	1	1	1	1.37032	1.03549	1.32336	0.66579	0.741212	0.675578
EC:6.1.1.4	leucine-tRNA ligase	1	1	1	1.37032	1.03549	1.32336	0.66579	0.741212	0.675578
EC:6.1.1.5	isoleucine-tRNA ligase	1	1	1	1.37032	1.03549	1.32336	0.66579	0.741212	0.675578
EC:6.1.1.7	alanine-tRNA ligase	1	1	1	1.37032	1.03549	1.32336	0.66579	0.741212	0.675578
EC:6.2.1.20	long-chain-fatty-acid-[acyl-carrier-protein] ligase	1	1	1	1.37032	1.03549	1.32336	0.66579	0.741212	0.675578
EC:6.2.1.26	O-succinylbenzoate-CoA ligase	1	1	1	1.37032	1.03549	1.32336	0.66579	0.741212	0.675578
EC:6.3.1.2	glutamine synthetase	1	1	1	1.37032	1.03549	1.32336	0.66579	0.741212	0.675578
EC:6.3.1.5	NAD+ synthase	1	1	1	1.37032	1.03549	1.32336	0.66579	0.741212	0.675578
EC:6.3.1.8	glutathionylspermidine synthase	1	1	1	1.37032	1.03549	1.32336	0.66579	0.741212	0.675578
EC:6.3.2.10	UDP-N-acetylmuramoyl-tripeptide-D-alanyl-D-alanine ligase	1	1	1	1.37032	1.03549	1.32336	0.66579	0.741212	0.675578
EC:6.3.2.12	dihydrofolate synthase	1	1	1	1.37032	1.03549	1.32336	0.66579	0.741212	0.675578
EC:6.3.2.13	UDP-N-acetylmuramoyl-L-alanyl-D-glutamate-2,6-diaminopimelate ligase	1	1	1	1.37032	1.03549	1.32336	0.66579	0.741212	0.675578
EC:6.3.2.17	tetrahydrofolate synthase	1	1	1	1.37032	1.03549	1.32336	0.66579	0.741212	0.675578
EC:6.3.2.5	phosphopantothenate-cysteine ligase (CTP)	1	1	1	1.37032	1.03549	1.32336	0.66579	0.741212	0.675578
EC:6.3.2.8	UDP-N-acetylmuramate-L-alanine ligase	1	1	1	1.37032	1.03549	1.32336	0.66579	0.741212	0.675578
EC:6.3.2.9	UDP-N-acetylmuramoyl-L-alanine-D-glutamate ligase	1	1	1	1.37032	1.03549	1.32336	0.66579	0.741212	0.675578
EC:6.3.3.1	phosphoribosylformylglucinamidine cyclo-ligase	1	1	1	1.37032	1.03549	1.32336	0.66579	0.741212	0.675578
EC:6.3.3.2	5-formyltetrahydrofolate cyclo-ligase	1	1	1	1.37032	1.03549	1.32336	0.66579	0.741212	0.675578
EC:6.3.4.13	phosphoribosylamine-glycine ligase	1	1	1	1.37032	1.03549	1.32336	0.66579	0.741212	0.675578
EC:6.3.4.15	biotin-[biotin carboxyl-carrier protein] ligase	1	1	1	1.37032	1.03549	1.32336	0.66579	0.741212	0.675578
EC:6.3.4.18	5-(carboxyamino)imidazole ribonucleotide synthase	1	1	1	1.37032	1.03549	1.32336	0.66579	0.741212	0.675578
EC:6.3.4.2	CTP synthase (glutamine hydrolysing)	1	1	1	1.37032	1.03549	1.32336	0.66579	0.741212	0.675578
EC:6.3.4.21	nicotinate phosphoribosyltransferase	1	1	1	1.37032	1.03549	1.32336	0.66579	0.741212	0.675578
EC:6.3.4.4	adenylosuccinate synthase	1	1	1	1.37032	1.03549	1.32336	0.66579	0.741212	0.675578
EC:6.3.4.5	argininosuccinate synthase	1	1	1	1.37032	1.03549	1.32336	0.66579	0.741212	0.675578
EC:6.3.5.1	NAD(+) synthase (glutamine-hydrolyzing)	1	1	1	1.37032	1.03549	1.32336	0.66579	0.741212	0.675578
EC:6.3.5.3	phosphoribosylformylglycinamidine synthase	1	1	1	1.37032	1.03549	1.32336	0.66579	0.741212	0.675578
EC:6.3.5.4	asparagine synthase (gluatmine-hydrolyzing)	1	1	1	1.37032	1.03549	1.32336	0.66579	0.741212	0.675578
GO:0000015	phosphopyruvate hydratase complex	1	1	1	1.37032	1.03549	1.32336	0.66579	0.741212	0.675578
GO:0000023	maltose metabolic process	1	1	1	1.37032	1.03549	1.32336	0.66579	0.741212	0.675578
GO:0000030	mannosyltransferase activity	1	1	1	1.37032	1.03549	1.32336	0.66579	0.741212	0.675578
GO:0000041	transition metal ion transport	1	1	1	1.37032	1.03549	1.32336	0.66579	0.741212	0.675578
GO:0000062	fatty-acyl-CoA binding	1	1	1	1.37032	1.03549	1.32336	0.66579	0.741212	0.675578
GO:0000136	alpha-1,6-mannosyltransferase complex	1	1	1	1.37032	1.03549	1.32336	0.66579	0.741212	0.675578
GO:0000179	rRNA (adenine-N6,N6-)-dimethyltransferase activity	1	1	1	1.37032	1.03549	1.32336	0.66579	0.741212	0.675578
GO:0000210	NAD+ diphosphatase activity	1	1	1	1.37032	1.03549	1.32336	0.66579	0.741212	0.675578
GO:0000310	xanthine phosphoribosyltransferase activity	1	1	1	1.37032	1.03549	1.32336	0.66579	0.741212	0.675578
GO:0000372	Group I intron splicing	1	1	1	1.37032	1.03549	1.32336	0.66579	0.741212	0.675578
GO:0000470	maturation of LSU-rRNA	1	1	1	1.37032	1.03549	1.32336	0.66579	0.741212	0.675578
GO:0000703	oxidized pyrimidine nucleobase lesion DNA N-glycosylase activity	1	1	1	1.37032	1.03549	1.32336	0.66579	0.741212	0.675578
GO:0000716	transcription-coupled nucleotide-excision repair, DNA damage recognition	1	1	1	1.37032	1.03549	1.32336	0.66579	0.741212	0.675578
GO:0000774	adenyl-nucleotide exchange factor activity	1	1	1	1.37032	1.03549	1.32336	0.66579	0.741212	0.675578
GO:0000787	cytoplasmic nucleosome	1	1	1	1.37032	1.03549	1.32336	0.66579	0.741212	0.675578
GO:0000820	regulation of glutamine family amino acid metabolic process	1	1	1	1.37032	1.03549	1.32336	0.66579	0.741212	0.675578
GO:0000906	6,7-dimethyl-8-ribityllumazine synthase activity	1	1	1	1.37032	1.03549	1.32336	0.66579	0.741212	0.675578
GO:0001575	globoside metabolic process	1	1	1	1.37032	1.03549	1.32336	0.66579	0.741212	0.675578
GO:0001727	lipid kinase activity	1	1	1	1.37032	1.03549	1.32336	0.66579	0.741212	0.675578
GO:0002094	polyprenyltransferase activity	1	1	1	1.37032	1.03549	1.32336	0.66579	0.741212	0.675578
GO:0002097	tRNA wobble base modification	1	1	1	1.37032	1.03549	1.32336	0.66579	0.741212	0.675578
GO:0002100	tRNA wobble adenosine to inosine editing	1	1	1	1.37032	1.03549	1.32336	0.66579	0.741212	0.675578
GO:0002184	cytoplasmic translational termination	1	1	1	1.37032	1.03549	1.32336	0.66579	0.741212	0.675578
GO:0002188	translation reinitiation	1	1	1	1.37032	1.03549	1.32336	0.66579	0.741212	0.675578
GO:0002192	IRES-dependent translational initiation of linear mRNA	1	1	1	1.37032	1.03549	1.32336	0.66579	0.741212	0.675578
GO:0002195	2-methylthio-N-6-(cis-hydroxy)isopentenyl adenosine-tRNA biosynthesis	1	1	1	1.37032	1.03549	1.32336	0.66579	0.741212	0.675578
GO:0002938	tRNA guanine ribose methylation	1	1	1	1.37032	1.03549	1.32336	0.66579	0.741212	0.675578
GO:0003724	RNA helicase activity	1	1	1	1.37032	1.03549	1.32336	0.66579	0.741212	0.675578
GO:0003747	translation release factor activity	1	1	1	1.37032	1.03549	1.32336	0.66579	0.741212	0.675578
GO:0003825	alpha,alpha-trehalose-phosphate synthase (UDP-forming) activity	1	1	1	1.37032	1.03549	1.32336	0.66579	0.741212	0.675578
GO:0003841	1-acylglycerol-3-phosphate O-acyltransferase activity	1	1	1	1.37032	1.03549	1.32336	0.66579	0.741212	0.675578
GO:0003842	1-pyrroline-5-carboxylate dehydrogenase activity	1	1	1	1.37032	1.03549	1.32336	0.66579	0.741212	0.675578
GO:0003844	1,4-alpha-glucan branching enzyme activity	1	1	1	1.37032	1.03549	1.32336	0.66579	0.741212	0.675578
GO:0003848	2-amino-4-hydroxy-6-hydroxymethyldihydropteridine diphosphokinase activity	1	1	1	1.37032	1.03549	1.32336	0.66579	0.741212	0.675578
GO:0003852	2-isopropylmalate synthase activity	1	1	1	1.37032	1.03549	1.32336	0.66579	0.741212	0.675578
GO:0003855	3-dehydroquinate dehydratase activity	1	1	1	1.37032	1.03549	1.32336	0.66579	0.741212	0.675578
GO:0003856	3-dehydroquinate synthase activity	1	1	1	1.37032	1.03549	1.32336	0.66579	0.741212	0.675578
GO:0003862	3-isopropylmalate dehydrogenase activity	1	1	1	1.37032	1.03549	1.32336	0.66579	0.741212	0.675578
GO:0003864	3-methyl-2-oxobutanoate hydroxymethyltransferase activity	1	1	1	1.37032	1.03549	1.32336	0.66579	0.741212	0.675578
GO:0003866	3-phosphoshikimate 1-carboxyvinyltransferase activity	1	1	1	1.37032	1.03549	1.32336	0.66579	0.741212	0.675578
GO:0003871	5-methyltetrahydropteroyltriglutamate-homocysteine S-methyltransferase activity	1	1	1	1.37032	1.03549	1.32336	0.66579	0.741212	0.675578
GO:0003879	ATP phosphoribosyltransferase activity	1	1	1	1.37032	1.03549	1.32336	0.66579	0.741212	0.675578
GO:0003882	CDP-diacylglycerol-serine O-phosphatidyltransferase activity	1	1	1	1.37032	1.03549	1.32336	0.66579	0.741212	0.675578
GO:0003883	CTP synthase activity	1	1	1	1.37032	1.03549	1.32336	0.66579	0.741212	0.675578
GO:0003904	deoxyribodipyrimidine photo-lyase activity	1	1	1	1.37032	1.03549	1.32336	0.66579	0.741212	0.675578
GO:0003919	FMN adenylyltransferase activity	1	1	1	1.37032	1.03549	1.32336	0.66579	0.741212	0.675578
GO:0003920	GMP reductase activity	1	1	1	1.37032	1.03549	1.32336	0.66579	0.741212	0.675578
GO:0003934	GTP cyclohydrolase I activity	1	1	1	1.37032	1.03549	1.32336	0.66579	0.741212	0.675578
GO:0003935	GTP cyclohydrolase II activity	1	1	1	1.37032	1.03549	1.32336	0.66579	0.741212	0.675578
GO:0003937	IMP cyclohydrolase activity	1	1	1	1.37032	1.03549	1.32336	0.66579	0.741212	0.675578
GO:0003938	IMP dehydrogenase activity	1	1	1	1.37032	1.03549	1.32336	0.66579	0.741212	0.675578
GO:0003949	1-(5-phosphoribosyl)-5-[(5-phosphoribosylamino)methylideneamino]imidazole-4-carboxamide isomerase activity	1	1	1	1.37032	1.03549	1.32336	0.66579	0.741212	0.675578
GO:0003952	NAD+ synthase (glutamine-hydrolyzing) activity	1	1	1	1.37032	1.03549	1.32336	0.66579	0.741212	0.675578
GO:0003977	UDP-N-acetylglucosamine diphosphorylase activity	1	1	1	1.37032	1.03549	1.32336	0.66579	0.741212	0.675578
GO:0003978	UDP-glucose 4-epimerase activity	1	1	1	1.37032	1.03549	1.32336	0.66579	0.741212	0.675578
GO:0003979	UDP-glucose 6-dehydrogenase activity	1	1	1	1.37032	1.03549	1.32336	0.66579	0.741212	0.675578
GO:0003985	acetyl-CoA C-acetyltransferase activity	1	1	1	1.37032	1.03549	1.32336	0.66579	0.741212	0.675578
GO:0003991	acetylglutamate kinase activity	1	1	1	1.37032	1.03549	1.32336	0.66579	0.741212	0.675578
GO:0003998	acylphosphatase activity	1	1	1	1.37032	1.03549	1.32336	0.66579	0.741212	0.675578
GO:0003999	adenine phosphoribosyltransferase activity	1	1	1	1.37032	1.03549	1.32336	0.66579	0.741212	0.675578
GO:0004000	adenosine deaminase activity	1	1	1	1.37032	1.03549	1.32336	0.66579	0.741212	0.675578
GO:0004014	adenosylmethionine decarboxylase activity	1	1	1	1.37032	1.03549	1.32336	0.66579	0.741212	0.675578
GO:0004016	adenylate cyclase activity	1	1	1	1.37032	1.03549	1.32336	0.66579	0.741212	0.675578
GO:0004018	N6-(1,2-dicarboxyethyl)AMP AMP-lyase (fumarate-forming) activity	1	1	1	1.37032	1.03549	1.32336	0.66579	0.741212	0.675578
GO:0004019	adenylosuccinate synthase activity	1	1	1	1.37032	1.03549	1.32336	0.66579	0.741212	0.675578
GO:0004020	adenylylsulfate kinase activity	1	1	1	1.37032	1.03549	1.32336	0.66579	0.741212	0.675578
GO:0004042	acetyl-CoA:L-glutamate N-acetyltransferase activity	1	1	1	1.37032	1.03549	1.32336	0.66579	0.741212	0.675578
GO:0004044	amidophosphoribosyltransferase activity	1	1	1	1.37032	1.03549	1.32336	0.66579	0.741212	0.675578
GO:0004048	anthranilate phosphoribosyltransferase activity	1	1	1	1.37032	1.03549	1.32336	0.66579	0.741212	0.675578
GO:0004055	argininosuccinate synthase activity	1	1	1	1.37032	1.03549	1.32336	0.66579	0.741212	0.675578
GO:0004056	argininosuccinate lyase activity	1	1	1	1.37032	1.03549	1.32336	0.66579	0.741212	0.675578
GO:0004066	asparagine synthase (glutamine-hydrolyzing) activity	1	1	1	1.37032	1.03549	1.32336	0.66579	0.741212	0.675578
GO:0004068	aspartate 1-decarboxylase activity	1	1	1	1.37032	1.03549	1.32336	0.66579	0.741212	0.675578
GO:0004070	aspartate carbamoyltransferase activity	1	1	1	1.37032	1.03549	1.32336	0.66579	0.741212	0.675578
GO:0004073	aspartate-semialdehyde dehydrogenase activity	1	1	1	1.37032	1.03549	1.32336	0.66579	0.741212	0.675578
GO:0004077	biotin-[acetyl-CoA-carboxylase] ligase activity	1	1	1	1.37032	1.03549	1.32336	0.66579	0.741212	0.675578
GO:0004107	chorismate synthase activity	1	1	1	1.37032	1.03549	1.32336	0.66579	0.741212	0.675578
GO:0004112	cyclic-nucleotide phosphodiesterase activity	2	1	1	1.37032	2.07106	0.661653	0.66579	0.486925	0.603707
GO:0004113	2',3'-cyclic-nucleotide 3'-phosphodiesterase activity	1	1	1	1.37032	1.03549	1.32336	0.66579	0.741212	0.675578
GO:0004115	3',5'-cyclic-AMP phosphodiesterase activity	1	1	1	1.37032	1.03549	1.32336	0.66579	0.741212	0.675578
GO:0004126	cytidine deaminase activity	1	1	1	1.37032	1.03549	1.32336	0.66579	0.741212	0.675578
GO:0004127	cytidylate kinase activity	1	1	1	1.37032	1.03549	1.32336	0.66579	0.741212	0.675578
GO:0004130	cytochrome-c peroxidase activity	1	1	1	1.37032	1.03549	1.32336	0.66579	0.741212	0.675578
GO:0004131	cytosine deaminase activity	1	1	1	1.37032	1.03549	1.32336	0.66579	0.741212	0.675578
GO:0004134	4-alpha-glucanotransferase activity	1	1	1	1.37032	1.03549	1.32336	0.66579	0.741212	0.675578
GO:0004139	deoxyribose-phosphate aldolase activity	1	1	1	1.37032	1.03549	1.32336	0.66579	0.741212	0.675578
GO:0004140	dephospho-CoA kinase activity	1	1	1	1.37032	1.03549	1.32336	0.66579	0.741212	0.675578
GO:0004143	diacylglycerol kinase activity	1	1	1	1.37032	1.03549	1.32336	0.66579	0.741212	0.675578
GO:0004145	diamine N-acetyltransferase activity	1	1	1	1.37032	1.03549	1.32336	0.66579	0.741212	0.675578
GO:0004146	dihydrofolate reductase activity	1	1	1	1.37032	1.03549	1.32336	0.66579	0.741212	0.675578
GO:0004149	dihydrolipoyllysine-residue succinyltransferase activity	1	1	1	1.37032	1.03549	1.32336	0.66579	0.741212	0.675578
GO:0004150	dihydroneopterin aldolase activity	1	1	1	1.37032	1.03549	1.32336	0.66579	0.741212	0.675578
GO:0004155	6,7-dihydropteridine reductase activity	1	1	1	1.37032	1.03549	1.32336	0.66579	0.741212	0.675578
GO:0004160	dihydroxy-acid dehydratase activity	1	1	1	1.37032	1.03549	1.32336	0.66579	0.741212	0.675578
GO:0004165	dodecenoyl-CoA delta-isomerase activity	1	1	1	1.37032	1.03549	1.32336	0.66579	0.741212	0.675578
GO:0004174	electron-transferring-flavoprotein dehydrogenase activity	1	1	1	1.37032	1.03549	1.32336	0.66579	0.741212	0.675578
GO:0004298	threonine-type endopeptidase activity	1	1	1	1.37032	1.03549	1.32336	0.66579	0.741212	0.675578
GO:0004314	[acyl-carrier-protein] S-malonyltransferase activity	1	1	1	1.37032	1.03549	1.32336	0.66579	0.741212	0.675578
GO:0004318	enoyl-[acyl-carrier-protein] reductase (NADH) activity	1	1	1	1.37032	1.03549	1.32336	0.66579	0.741212	0.675578
GO:0004324	ferredoxin-NADP+ reductase activity	1	1	1	1.37032	1.03549	1.32336	0.66579	0.741212	0.675578
GO:0004325	ferrochelatase activity	1	1	1	1.37032	1.03549	1.32336	0.66579	0.741212	0.675578
GO:0004326	tetrahydrofolylpolyglutamate synthase activity	1	1	1	1.37032	1.03549	1.32336	0.66579	0.741212	0.675578
GO:0004337	geranyltranstransferase activity	1	1	1	1.37032	1.03549	1.32336	0.66579	0.741212	0.675578
GO:0004342	glucosamine-6-phosphate deaminase activity	2	1	1	1.37032	2.07106	0.661653	0.66579	0.486925	0.603707
GO:0004345	glucose-6-phosphate dehydrogenase activity	1	1	1	1.37032	1.03549	1.32336	0.66579	0.741212	0.675578
GO:0004349	glutamate 5-kinase activity	1	1	1	1.37032	1.03549	1.32336	0.66579	0.741212	0.675578
GO:0004356	glutamate-ammonia ligase activity	1	1	1	1.37032	1.03549	1.32336	0.66579	0.741212	0.675578
GO:0004362	glutathione-disulfide reductase activity	1	1	1	1.37032	1.03549	1.32336	0.66579	0.741212	0.675578
GO:0004367	glycerol-3-phosphate dehydrogenase [NAD+] activity	1	1	1	1.37032	1.03549	1.32336	0.66579	0.741212	0.675578
GO:0004370	glycerol kinase activity	1	1	1	1.37032	1.03549	1.32336	0.66579	0.741212	0.675578
GO:0004372	glycine hydroxymethyltransferase activity	1	1	1	1.37032	1.03549	1.32336	0.66579	0.741212	0.675578
GO:0004373	glycogen (starch) synthase activity	1	1	1	1.37032	1.03549	1.32336	0.66579	0.741212	0.675578
GO:0004375	glycine dehydrogenase (decarboxylating) activity	1	1	1	1.37032	1.03549	1.32336	0.66579	0.741212	0.675578
GO:0004385	guanylate kinase activity	1	1	1	1.37032	1.03549	1.32336	0.66579	0.741212	0.675578
GO:0004397	histidine ammonia-lyase activity	1	1	1	1.37032	1.03549	1.32336	0.66579	0.741212	0.675578
GO:0004399	histidinol dehydrogenase activity	1	1	1	1.37032	1.03549	1.32336	0.66579	0.741212	0.675578
GO:0004400	histidinol-phosphate transaminase activity	1	1	1	1.37032	1.03549	1.32336	0.66579	0.741212	0.675578
GO:0004401	histidinol-phosphatase activity	1	1	1	1.37032	1.03549	1.32336	0.66579	0.741212	0.675578
GO:0004413	homoserine kinase activity	1	1	1	1.37032	1.03549	1.32336	0.66579	0.741212	0.675578
GO:0004417	hydroxyethylthiazole kinase activity	1	1	1	1.37032	1.03549	1.32336	0.66579	0.741212	0.675578
GO:0004418	hydroxymethylbilane synthase activity	1	1	1	1.37032	1.03549	1.32336	0.66579	0.741212	0.675578
GO:0004424	imidazoleglycerol-phosphate dehydratase activity	1	1	1	1.37032	1.03549	1.32336	0.66579	0.741212	0.675578
GO:0004425	indole-3-glycerol-phosphate synthase activity	1	1	1	1.37032	1.03549	1.32336	0.66579	0.741212	0.675578
GO:0004427	inorganic pyrophosphatase activity	1	1	1	1.37032	1.03549	1.32336	0.66579	0.741212	0.675578
GO:0004451	isocitrate lyase activity	1	1	1	1.37032	1.03549	1.32336	0.66579	0.741212	0.675578
GO:0004452	isopentenyl-diphosphate delta-isomerase activity	1	1	1	1.37032	1.03549	1.32336	0.66579	0.741212	0.675578
GO:0004455	ketol-acid reductoisomerase activity	1	1	1	1.37032	1.03549	1.32336	0.66579	0.741212	0.675578
GO:0004456	phosphogluconate dehydratase activity	1	1	1	1.37032	1.03549	1.32336	0.66579	0.741212	0.675578
GO:0004462	lactoylglutathione lyase activity	1	1	1	1.37032	1.03549	1.32336	0.66579	0.741212	0.675578
GO:0004476	mannose-6-phosphate isomerase activity	1	1	1	1.37032	1.03549	1.32336	0.66579	0.741212	0.675578
GO:0004477	methenyltetrahydrofolate cyclohydrolase activity	1	1	1	1.37032	1.03549	1.32336	0.66579	0.741212	0.675578
GO:0004478	methionine adenosyltransferase activity	1	1	1	1.37032	1.03549	1.32336	0.66579	0.741212	0.675578
GO:0004479	methionyl-tRNA formyltransferase activity	1	1	1	1.37032	1.03549	1.32336	0.66579	0.741212	0.675578
GO:0004488	methylenetetrahydrofolate dehydrogenase (NADP+) activity	1	1	1	1.37032	1.03549	1.32336	0.66579	0.741212	0.675578
GO:0004489	methylenetetrahydrofolate reductase (NAD(P)H) activity	1	1	1	1.37032	1.03549	1.32336	0.66579	0.741212	0.675578
GO:0004515	nicotinate-nucleotide adenylyltransferase activity	1	1	1	1.37032	1.03549	1.32336	0.66579	0.741212	0.675578
GO:0004516	nicotinate phosphoribosyltransferase activity	1	1	1	1.37032	1.03549	1.32336	0.66579	0.741212	0.675578
GO:0004525	ribonuclease III activity	1	1	1	1.37032	1.03549	1.32336	0.66579	0.741212	0.675578
GO:0004530	deoxyribonuclease I activity	1	1	1	1.37032	1.03549	1.32336	0.66579	0.741212	0.675578
GO:0004536	deoxyribonuclease activity	2	1	1	1.37032	2.07106	0.661653	0.66579	0.486925	0.603707
GO:0004563	beta-N-acetylhexosaminidase activity	1	1	1	1.37032	1.03549	1.32336	0.66579	0.741212	0.675578
GO:0004588	orotate phosphoribosyltransferase activity	1	1	1	1.37032	1.03549	1.32336	0.66579	0.741212	0.675578
GO:0004591	oxoglutarate dehydrogenase (succinyl-transferring) activity	1	1	1	1.37032	1.03549	1.32336	0.66579	0.741212	0.675578
GO:0004594	pantothenate kinase activity	1	1	1	1.37032	1.03549	1.32336	0.66579	0.741212	0.675578
GO:0004595	pantetheine-phosphate adenylyltransferase activity	1	1	1	1.37032	1.03549	1.32336	0.66579	0.741212	0.675578
GO:0004604	phosphoadenylyl-sulfate reductase (thioredoxin) activity	1	1	1	1.37032	1.03549	1.32336	0.66579	0.741212	0.675578
GO:0004605	phosphatidate cytidylyltransferase activity	1	1	1	1.37032	1.03549	1.32336	0.66579	0.741212	0.675578
GO:0004609	phosphatidylserine decarboxylase activity	1	1	1	1.37032	1.03549	1.32336	0.66579	0.741212	0.675578
GO:0004612	phosphoenolpyruvate carboxykinase (ATP) activity	1	1	1	1.37032	1.03549	1.32336	0.66579	0.741212	0.675578
GO:0004614	phosphoglucomutase activity	1	1	1	1.37032	1.03549	1.32336	0.66579	0.741212	0.675578
GO:0004617	phosphoglycerate dehydrogenase activity	1	1	1	1.37032	1.03549	1.32336	0.66579	0.741212	0.675578
GO:0004618	phosphoglycerate kinase activity	1	1	1	1.37032	1.03549	1.32336	0.66579	0.741212	0.675578
GO:0004623	phospholipase A2 activity	1	1	1	1.37032	1.03549	1.32336	0.66579	0.741212	0.675578
GO:0004632	phosphopantothenate--cysteine ligase activity	1	1	1	1.37032	1.03549	1.32336	0.66579	0.741212	0.675578
GO:0004633	phosphopantothenoylcysteine decarboxylase activity	1	1	1	1.37032	1.03549	1.32336	0.66579	0.741212	0.675578
GO:0004634	phosphopyruvate hydratase activity	1	1	1	1.37032	1.03549	1.32336	0.66579	0.741212	0.675578
GO:0004635	phosphoribosyl-AMP cyclohydrolase activity	1	1	1	1.37032	1.03549	1.32336	0.66579	0.741212	0.675578
GO:0004636	phosphoribosyl-ATP diphosphatase activity	1	1	1	1.37032	1.03549	1.32336	0.66579	0.741212	0.675578
GO:0004637	phosphoribosylamine-glycine ligase activity	1	1	1	1.37032	1.03549	1.32336	0.66579	0.741212	0.675578
GO:0004640	phosphoribosylanthranilate isomerase activity	1	1	1	1.37032	1.03549	1.32336	0.66579	0.741212	0.675578
GO:0004641	phosphoribosylformylglycinamidine cyclo-ligase activity	1	1	1	1.37032	1.03549	1.32336	0.66579	0.741212	0.675578
GO:0004642	phosphoribosylformylglycinamidine synthase activity	1	1	1	1.37032	1.03549	1.32336	0.66579	0.741212	0.675578
GO:0004643	phosphoribosylaminoimidazolecarboxamide formyltransferase activity	1	1	1	1.37032	1.03549	1.32336	0.66579	0.741212	0.675578
GO:0004645	phosphorylase activity	1	1	1	1.37032	1.03549	1.32336	0.66579	0.741212	0.675578
GO:0004648	O-phospho-L-serine:2-oxoglutarate aminotransferase activity	1	1	1	1.37032	1.03549	1.32336	0.66579	0.741212	0.675578
GO:0004652	polynucleotide adenylyltransferase activity	1	1	1	1.37032	1.03549	1.32336	0.66579	0.741212	0.675578
GO:0004654	polyribonucleotide nucleotidyltransferase activity	1	1	1	1.37032	1.03549	1.32336	0.66579	0.741212	0.675578
GO:0004655	porphobilinogen synthase activity	1	1	1	1.37032	1.03549	1.32336	0.66579	0.741212	0.675578
GO:0004657	proline dehydrogenase activity	1	1	1	1.37032	1.03549	1.32336	0.66579	0.741212	0.675578
GO:0004665	prephenate dehydrogenase (NADP+) activity	1	1	1	1.37032	1.03549	1.32336	0.66579	0.741212	0.675578
GO:0004672	protein kinase activity	4	1	1	1.37032	4.14246	0.3308	0.66579	0.176781	0.28645
GO:0004719	protein-L-isoaspartate (D-aspartate) O-methyltransferase activity	1	1	1	1.37032	1.03549	1.32336	0.66579	0.741212	0.675578
GO:0004733	pyridoxamine-phosphate oxidase activity	1	1	1	1.37032	1.03549	1.32336	0.66579	0.741212	0.675578
GO:0004735	pyrroline-5-carboxylate reductase activity	1	1	1	1.37032	1.03549	1.32336	0.66579	0.741212	0.675578
GO:0004739	pyruvate dehydrogenase (acetyl-transferring) activity	1	1	1	1.37032	1.03549	1.32336	0.66579	0.741212	0.675578
GO:0004742	dihydrolipoyllysine-residue acetyltransferase activity	1	1	1	1.37032	1.03549	1.32336	0.66579	0.741212	0.675578
GO:0004746	riboflavin synthase activity	1	1	1	1.37032	1.03549	1.32336	0.66579	0.741212	0.675578
GO:0004749	ribose phosphate diphosphokinase activity	1	1	1	1.37032	1.03549	1.32336	0.66579	0.741212	0.675578
GO:0004756	selenide, water dikinase activity	1	1	1	1.37032	1.03549	1.32336	0.66579	0.741212	0.675578
GO:0004766	spermidine synthase activity	1	1	1	1.37032	1.03549	1.32336	0.66579	0.741212	0.675578
GO:0004787	thiamine-pyrophosphatase activity	1	1	1	1.37032	1.03549	1.32336	0.66579	0.741212	0.675578
GO:0004795	threonine synthase activity	1	1	1	1.37032	1.03549	1.32336	0.66579	0.741212	0.675578
GO:0004797	thymidine kinase activity	1	1	1	1.37032	1.03549	1.32336	0.66579	0.741212	0.675578
GO:0004798	thymidylate kinase activity	1	1	1	1.37032	1.03549	1.32336	0.66579	0.741212	0.675578
GO:0004799	thymidylate synthase activity	1	1	1	1.37032	1.03549	1.32336	0.66579	0.741212	0.675578
GO:0004805	trehalose-phosphatase activity	1	1	1	1.37032	1.03549	1.32336	0.66579	0.741212	0.675578
GO:0004807	triose-phosphate isomerase activity	1	1	1	1.37032	1.03549	1.32336	0.66579	0.741212	0.675578
GO:0004808	tRNA (5-methylaminomethyl-2-thiouridylate)-methyltransferase activity	1	1	1	1.37032	1.03549	1.32336	0.66579	0.741212	0.675578
GO:0004810	tRNA adenylyltransferase activity	1	1	1	1.37032	1.03549	1.32336	0.66579	0.741212	0.675578
GO:0004813	alanine-tRNA ligase activity	1	1	1	1.37032	1.03549	1.32336	0.66579	0.741212	0.675578
GO:0004815	aspartate-tRNA ligase activity	1	1	1	1.37032	1.03549	1.32336	0.66579	0.741212	0.675578
GO:0004816	asparagine-tRNA ligase activity	1	1	1	1.37032	1.03549	1.32336	0.66579	0.741212	0.675578
GO:0004817	cysteine-tRNA ligase activity	1	1	1	1.37032	1.03549	1.32336	0.66579	0.741212	0.675578
GO:0004818	glutamate-tRNA ligase activity	1	1	1	1.37032	1.03549	1.32336	0.66579	0.741212	0.675578
GO:0004819	glutamine-tRNA ligase activity	1	1	1	1.37032	1.03549	1.32336	0.66579	0.741212	0.675578
GO:0004821	histidine-tRNA ligase activity	1	1	1	1.37032	1.03549	1.32336	0.66579	0.741212	0.675578
GO:0004822	isoleucine-tRNA ligase activity	1	1	1	1.37032	1.03549	1.32336	0.66579	0.741212	0.675578
GO:0004823	leucine-tRNA ligase activity	1	1	1	1.37032	1.03549	1.32336	0.66579	0.741212	0.675578
GO:0004825	methionine-tRNA ligase activity	1	1	1	1.37032	1.03549	1.32336	0.66579	0.741212	0.675578
GO:0004827	proline-tRNA ligase activity	1	1	1	1.37032	1.03549	1.32336	0.66579	0.741212	0.675578
GO:0004828	serine-tRNA ligase activity	1	1	1	1.37032	1.03549	1.32336	0.66579	0.741212	0.675578
GO:0004829	threonine-tRNA ligase activity	1	1	1	1.37032	1.03549	1.32336	0.66579	0.741212	0.675578
GO:0004831	tyrosine-tRNA ligase activity	1	1	1	1.37032	1.03549	1.32336	0.66579	0.741212	0.675578
GO:0004845	uracil phosphoribosyltransferase activity	1	1	1	1.37032	1.03549	1.32336	0.66579	0.741212	0.675578
GO:0004852	uroporphyrinogen-III synthase activity	1	1	1	1.37032	1.03549	1.32336	0.66579	0.741212	0.675578
GO:0004853	uroporphyrinogen decarboxylase activity	1	1	1	1.37032	1.03549	1.32336	0.66579	0.741212	0.675578
GO:0004856	xylulokinase activity	1	1	1	1.37032	1.03549	1.32336	0.66579	0.741212	0.675578
GO:0004867	serine-type endopeptidase inhibitor activity	1	1	1	1.37032	1.03549	1.32336	0.66579	0.741212	0.675578
GO:0005262	calcium channel activity	1	1	1	1.37032	1.03549	1.32336	0.66579	0.741212	0.675578
GO:0005267	potassium channel activity	1	1	1	1.37032	1.03549	1.32336	0.66579	0.741212	0.675578
GO:0005298	proline:sodium symporter activity	1	1	1	1.37032	1.03549	1.32336	0.66579	0.741212	0.675578
GO:0005344	oxygen carrier activity	1	1	1	1.37032	1.03549	1.32336	0.66579	0.741212	0.675578
GO:0005355	glucose transmembrane transporter activity	1	1	1	1.37032	1.03549	1.32336	0.66579	0.741212	0.675578
GO:0005727	extrachromosomal circular DNA	2	1	1	1.37032	2.07106	0.661653	0.66579	0.486925	0.603707
GO:0005839	proteasome core complex	1	1	1	1.37032	1.03549	1.32336	0.66579	0.741212	0.675578
GO:0005960	glycine cleavage complex	1	1	1	1.37032	1.03549	1.32336	0.66579	0.741212	0.675578
GO:0005977	glycogen metabolic process	1	1	1	1.37032	1.03549	1.32336	0.66579	0.741212	0.675578
GO:0005986	sucrose biosynthetic process	1	1	1	1.37032	1.03549	1.32336	0.66579	0.741212	0.675578
GO:0005991	trehalose metabolic process	1	1	1	1.37032	1.03549	1.32336	0.66579	0.741212	0.675578
GO:0005997	xylulose metabolic process	1	1	1	1.37032	1.03549	1.32336	0.66579	0.741212	0.675578
GO:0005998	xylulose catabolic process	1	1	1	1.37032	1.03549	1.32336	0.66579	0.741212	0.675578
GO:0006027	glycosaminoglycan catabolic process	3	1	1	1.37032	3.10672	0.441084	0.66579	0.299532	0.423392
GO:0006069	ethanol oxidation	1	1	1	1.37032	1.03549	1.32336	0.66579	0.741212	0.675578
GO:0006105	succinate metabolic process	1	1	1	1.37032	1.03549	1.32336	0.66579	0.741212	0.675578
GO:0006154	adenosine catabolic process	1	1	1	1.37032	1.03549	1.32336	0.66579	0.741212	0.675578
GO:0006168	adenine salvage	1	1	1	1.37032	1.03549	1.32336	0.66579	0.741212	0.675578
GO:0006171	cAMP biosynthetic process	1	1	1	1.37032	1.03549	1.32336	0.66579	0.741212	0.675578
GO:0006222	UMP biosynthetic process	1	1	1	1.37032	1.03549	1.32336	0.66579	0.741212	0.675578
GO:0006223	uracil salvage	1	1	1	1.37032	1.03549	1.32336	0.66579	0.741212	0.675578
GO:0006227	dUDP biosynthetic process	1	1	1	1.37032	1.03549	1.32336	0.66579	0.741212	0.675578
GO:0006228	UTP biosynthetic process	1	1	1	1.37032	1.03549	1.32336	0.66579	0.741212	0.675578
GO:0006229	dUTP biosynthetic process	1	1	1	1.37032	1.03549	1.32336	0.66579	0.741212	0.675578
GO:0006230	TMP biosynthetic process	1	1	1	1.37032	1.03549	1.32336	0.66579	0.741212	0.675578
GO:0006231	dTMP biosynthetic process	1	1	1	1.37032	1.03549	1.32336	0.66579	0.741212	0.675578
GO:0006233	dTDP biosynthetic process	1	1	1	1.37032	1.03549	1.32336	0.66579	0.741212	0.675578
GO:0006241	CTP biosynthetic process	1	1	1	1.37032	1.03549	1.32336	0.66579	0.741212	0.675578
GO:0006274	DNA replication termination	1	1	1	1.37032	1.03549	1.32336	0.66579	0.741212	0.675578
GO:0006304	DNA modification	4	1	1	1.37032	4.14246	0.3308	0.66579	0.176781	0.28645
GO:0006413	translational initiation	1	1	1	1.37032	1.03549	1.32336	0.66579	0.741212	0.675578
GO:0006419	alanyl-tRNA aminoacylation	1	1	1	1.37032	1.03549	1.32336	0.66579	0.741212	0.675578
GO:0006421	asparaginyl-tRNA aminoacylation	1	1	1	1.37032	1.03549	1.32336	0.66579	0.741212	0.675578
GO:0006422	aspartyl-tRNA aminoacylation	1	1	1	1.37032	1.03549	1.32336	0.66579	0.741212	0.675578
GO:0006423	cysteinyl-tRNA aminoacylation	1	1	1	1.37032	1.03549	1.32336	0.66579	0.741212	0.675578
GO:0006425	glutaminyl-tRNA aminoacylation	1	1	1	1.37032	1.03549	1.32336	0.66579	0.741212	0.675578
GO:0006427	histidyl-tRNA aminoacylation	1	1	1	1.37032	1.03549	1.32336	0.66579	0.741212	0.675578
GO:0006428	isoleucyl-tRNA aminoacylation	1	1	1	1.37032	1.03549	1.32336	0.66579	0.741212	0.675578
GO:0006429	leucyl-tRNA aminoacylation	1	1	1	1.37032	1.03549	1.32336	0.66579	0.741212	0.675578
GO:0006431	methionyl-tRNA aminoacylation	1	1	1	1.37032	1.03549	1.32336	0.66579	0.741212	0.675578
GO:0006433	prolyl-tRNA aminoacylation	1	1	1	1.37032	1.03549	1.32336	0.66579	0.741212	0.675578
GO:0006434	seryl-tRNA aminoacylation	1	1	1	1.37032	1.03549	1.32336	0.66579	0.741212	0.675578
GO:0006435	threonyl-tRNA aminoacylation	1	1	1	1.37032	1.03549	1.32336	0.66579	0.741212	0.675578
GO:0006437	tyrosyl-tRNA aminoacylation	1	1	1	1.37032	1.03549	1.32336	0.66579	0.741212	0.675578
GO:0006476	protein deacetylation	1	1	1	1.37032	1.03549	1.32336	0.66579	0.741212	0.675578
GO:0006493	protein O-linked glycosylation	1	1	1	1.37032	1.03549	1.32336	0.66579	0.741212	0.675578
GO:0006523	alanine biosynthetic process	1	1	1	1.37032	1.03549	1.32336	0.66579	0.741212	0.675578
GO:0006524	alanine catabolic process	1	1	1	1.37032	1.03549	1.32336	0.66579	0.741212	0.675578
GO:0006528	asparagine metabolic process	1	1	1	1.37032	1.03549	1.32336	0.66579	0.741212	0.675578
GO:0006540	glutamate decarboxylation to succinate	1	1	1	1.37032	1.03549	1.32336	0.66579	0.741212	0.675578
GO:0006542	glutamine biosynthetic process	1	1	1	1.37032	1.03549	1.32336	0.66579	0.741212	0.675578
GO:0006556	S-adenosylmethionine biosynthetic process	1	1	1	1.37032	1.03549	1.32336	0.66579	0.741212	0.675578
GO:0006557	S-adenosylmethioninamine biosynthetic process	1	1	1	1.37032	1.03549	1.32336	0.66579	0.741212	0.675578
GO:0006561	proline biosynthetic process	1	1	1	1.37032	1.03549	1.32336	0.66579	0.741212	0.675578
GO:0006576	cellular biogenic amine metabolic process	1	1	1	1.37032	1.03549	1.32336	0.66579	0.741212	0.675578
GO:0006593	ornithine catabolic process	1	1	1	1.37032	1.03549	1.32336	0.66579	0.741212	0.675578
GO:0006646	phosphatidylethanolamine biosynthetic process	1	1	1	1.37032	1.03549	1.32336	0.66579	0.741212	0.675578
GO:0006654	phosphatidic acid biosynthetic process	1	1	1	1.37032	1.03549	1.32336	0.66579	0.741212	0.675578
GO:0006693	prostaglandin metabolic process	1	1	1	1.37032	1.03549	1.32336	0.66579	0.741212	0.675578
GO:0006729	tetrahydrobiopterin biosynthetic process	1	1	1	1.37032	1.03549	1.32336	0.66579	0.741212	0.675578
GO:0006741	NADP biosynthetic process	1	1	1	1.37032	1.03549	1.32336	0.66579	0.741212	0.675578
GO:0006747	FAD biosynthetic process	1	1	1	1.37032	1.03549	1.32336	0.66579	0.741212	0.675578
GO:0006751	glutathione catabolic process	1	1	1	1.37032	1.03549	1.32336	0.66579	0.741212	0.675578
GO:0006796	phosphate-containing compound metabolic process	2	1	1	1.37032	2.07106	0.661653	0.66579	0.486925	0.603707
GO:0006799	polyphosphate biosynthetic process	1	1	1	1.37032	1.03549	1.32336	0.66579	0.741212	0.675578
GO:0006835	dicarboxylic acid transport	1	1	1	1.37032	1.03549	1.32336	0.66579	0.741212	0.675578
GO:0006857	oligopeptide transport	1	1	1	1.37032	1.03549	1.32336	0.66579	0.741212	0.675578
GO:0006884	cell volume homeostasis	1	1	1	1.37032	1.03549	1.32336	0.66579	0.741212	0.675578
GO:0006986	response to unfolded protein	1	1	1	1.37032	1.03549	1.32336	0.66579	0.741212	0.675578
GO:0008076	voltage-gated potassium channel complex	1	1	1	1.37032	1.03549	1.32336	0.66579	0.741212	0.675578
GO:0008108	UDP-glucose:hexose-1-phosphate uridylyltransferase activity	1	1	1	1.37032	1.03549	1.32336	0.66579	0.741212	0.675578
GO:0008113	peptide-methionine (S)-S-oxide reductase activity	1	1	1	1.37032	1.03549	1.32336	0.66579	0.741212	0.675578
GO:0008176	tRNA (guanine-N7-)-methyltransferase activity	1	1	1	1.37032	1.03549	1.32336	0.66579	0.741212	0.675578
GO:0008186	RNA-dependent ATPase activity	1	1	1	1.37032	1.03549	1.32336	0.66579	0.741212	0.675578
GO:0008263	pyrimidine-specific mismatch base pair DNA N-glycosylase activity	1	1	1	1.37032	1.03549	1.32336	0.66579	0.741212	0.675578
GO:0008271	secondary active sulfate transmembrane transporter activity	1	1	1	1.37032	1.03549	1.32336	0.66579	0.741212	0.675578
GO:0008273	calcium, potassium:sodium antiporter activity	1	1	1	1.37032	1.03549	1.32336	0.66579	0.741212	0.675578
GO:0008374	O-acyltransferase activity	1	1	1	1.37032	1.03549	1.32336	0.66579	0.741212	0.675578
GO:0008412	4-hydroxybenzoate octaprenyltransferase activity	1	1	1	1.37032	1.03549	1.32336	0.66579	0.741212	0.675578
GO:0008413	8-oxo-7,8-dihydroguanosine triphosphate pyrophosphatase activity	1	1	1	1.37032	1.03549	1.32336	0.66579	0.741212	0.675578
GO:0008417	fucosyltransferase activity	1	1	1	1.37032	1.03549	1.32336	0.66579	0.741212	0.675578
GO:0008428	ribonuclease inhibitor activity	1	1	1	1.37032	1.03549	1.32336	0.66579	0.741212	0.675578
GO:0008441	3'(2'),5'-bisphosphate nucleotidase activity	1	1	1	1.37032	1.03549	1.32336	0.66579	0.741212	0.675578
GO:0008446	GDP-mannose 4,6-dehydratase activity	1	1	1	1.37032	1.03549	1.32336	0.66579	0.741212	0.675578
GO:0008448	N-acetylglucosamine-6-phosphate deacetylase activity	2	1	1	1.37032	2.07106	0.661653	0.66579	0.486925	0.603707
GO:0008479	queuine tRNA-ribosyltransferase activity	1	1	1	1.37032	1.03549	1.32336	0.66579	0.741212	0.675578
GO:0008495	protoheme IX farnesyltransferase activity	1	1	1	1.37032	1.03549	1.32336	0.66579	0.741212	0.675578
GO:0008514	organic anion transmembrane transporter activity	1	1	1	1.37032	1.03549	1.32336	0.66579	0.741212	0.675578
GO:0008519	ammonium transmembrane transporter activity	1	1	1	1.37032	1.03549	1.32336	0.66579	0.741212	0.675578
GO:0008531	riboflavin kinase activity	1	1	1	1.37032	1.03549	1.32336	0.66579	0.741212	0.675578
GO:0008534	oxidized purine nucleobase lesion DNA N-glycosylase activity	1	1	1	1.37032	1.03549	1.32336	0.66579	0.741212	0.675578
GO:0008650	rRNA (uridine-2'-O-)-methyltransferase activity	1	1	1	1.37032	1.03549	1.32336	0.66579	0.741212	0.675578
GO:0008663	2',3'-cyclic-nucleotide 2'-phosphodiesterase activity	1	1	1	1.37032	1.03549	1.32336	0.66579	0.741212	0.675578
GO:0008664	2'-5'-RNA ligase activity	1	1	1	1.37032	1.03549	1.32336	0.66579	0.741212	0.675578
GO:0008666	2,3,4,5-tetrahydropyridine-2,6-dicarboxylate N-succinyltransferase activity	1	1	1	1.37032	1.03549	1.32336	0.66579	0.741212	0.675578
GO:0008667	2,3-dihydro-2,3-dihydroxybenzoate dehydrogenase activity	1	1	1	1.37032	1.03549	1.32336	0.66579	0.741212	0.675578
GO:0008670	2,4-dienoyl-CoA reductase (NADPH) activity	1	1	1	1.37032	1.03549	1.32336	0.66579	0.741212	0.675578
GO:0008672	2-dehydro-3-deoxyglucarate aldolase activity	1	1	1	1.37032	1.03549	1.32336	0.66579	0.741212	0.675578
GO:0008673	2-dehydro-3-deoxygluconokinase activity	1	1	1	1.37032	1.03549	1.32336	0.66579	0.741212	0.675578
GO:0008676	3-deoxy-8-phosphooctulonate synthase activity	1	1	1	1.37032	1.03549	1.32336	0.66579	0.741212	0.675578
GO:0008678	2-deoxy-D-gluconate 3-dehydrogenase activity	1	1	1	1.37032	1.03549	1.32336	0.66579	0.741212	0.675578
GO:0008681	2-octaprenyl-6-methoxyphenol hydroxylase activity	1	1	1	1.37032	1.03549	1.32336	0.66579	0.741212	0.675578
GO:0008685	2-C-methyl-D-erythritol 2,4-cyclodiphosphate synthase activity	1	1	1	1.37032	1.03549	1.32336	0.66579	0.741212	0.675578
GO:0008686	3,4-dihydroxy-2-butanone-4-phosphate synthase activity	1	1	1	1.37032	1.03549	1.32336	0.66579	0.741212	0.675578
GO:0008687	3,4-dihydroxyphenylacetate 2,3-dioxygenase activity	1	1	1	1.37032	1.03549	1.32336	0.66579	0.741212	0.675578
GO:0008689	3-demethylubiquinone-9 3-O-methyltransferase activity	1	1	1	1.37032	1.03549	1.32336	0.66579	0.741212	0.675578
GO:0008690	3-deoxy-manno-octulosonate cytidylyltransferase activity	1	1	1	1.37032	1.03549	1.32336	0.66579	0.741212	0.675578
GO:0008694	3-octaprenyl-4-hydroxybenzoate carboxy-lyase activity	1	1	1	1.37032	1.03549	1.32336	0.66579	0.741212	0.675578
GO:0008696	4-amino-4-deoxychorismate lyase activity	1	1	1	1.37032	1.03549	1.32336	0.66579	0.741212	0.675578
GO:0008700	4-hydroxy-2-oxoglutarate aldolase activity	1	1	1	1.37032	1.03549	1.32336	0.66579	0.741212	0.675578
GO:0008703	5-amino-6-(5-phosphoribosylamino)uracil reductase activity	1	1	1	1.37032	1.03549	1.32336	0.66579	0.741212	0.675578
GO:0008712	ADP-glyceromanno-heptose 6-epimerase activity	1	1	1	1.37032	1.03549	1.32336	0.66579	0.741212	0.675578
GO:0008715	CDP-diacylglycerol diphosphatase activity	1	1	1	1.37032	1.03549	1.32336	0.66579	0.741212	0.675578
GO:0008718	D-amino-acid dehydrogenase activity	1	1	1	1.37032	1.03549	1.32336	0.66579	0.741212	0.675578
GO:0008720	D-lactate dehydrogenase activity	1	1	1	1.37032	1.03549	1.32336	0.66579	0.741212	0.675578
GO:0008721	D-serine ammonia-lyase activity	2	1	1	1.37032	2.07106	0.661653	0.66579	0.486925	0.603707
GO:0008727	GDP-mannose mannosyl hydrolase activity	1	1	1	1.37032	1.03549	1.32336	0.66579	0.741212	0.675578
GO:0008732	L-allo-threonine aldolase activity	1	1	1	1.37032	1.03549	1.32336	0.66579	0.741212	0.675578
GO:0008736	L-fucose isomerase activity	1	1	1	1.37032	1.03549	1.32336	0.66579	0.741212	0.675578
GO:0008737	L-fuculokinase activity	1	1	1	1.37032	1.03549	1.32336	0.66579	0.741212	0.675578
GO:0008740	L-rhamnose isomerase activity	1	1	1	1.37032	1.03549	1.32336	0.66579	0.741212	0.675578
GO:0008741	ribulokinase activity	1	1	1	1.37032	1.03549	1.32336	0.66579	0.741212	0.675578
GO:0008747	N-acetylneuraminate lyase activity	1	1	1	1.37032	1.03549	1.32336	0.66579	0.741212	0.675578
GO:0008756	o-succinylbenzoate-CoA ligase activity	1	1	1	1.37032	1.03549	1.32336	0.66579	0.741212	0.675578
GO:0008759	UDP-3-O-[3-hydroxymyristoyl] N-acetylglucosamine deacetylase activity	1	1	1	1.37032	1.03549	1.32336	0.66579	0.741212	0.675578
GO:0008760	UDP-N-acetylglucosamine 1-carboxyvinyltransferase activity	1	1	1	1.37032	1.03549	1.32336	0.66579	0.741212	0.675578
GO:0008761	UDP-N-acetylglucosamine 2-epimerase activity	1	1	1	1.37032	1.03549	1.32336	0.66579	0.741212	0.675578
GO:0008762	UDP-N-acetylmuramate dehydrogenase activity	1	1	1	1.37032	1.03549	1.32336	0.66579	0.741212	0.675578
GO:0008763	UDP-N-acetylmuramate-L-alanine ligase activity	1	1	1	1.37032	1.03549	1.32336	0.66579	0.741212	0.675578
GO:0008764	UDP-N-acetylmuramoylalanine-D-glutamate ligase activity	1	1	1	1.37032	1.03549	1.32336	0.66579	0.741212	0.675578
GO:0008765	UDP-N-acetylmuramoylalanyl-D-glutamate-2,6-diaminopimelate ligase activity	1	1	1	1.37032	1.03549	1.32336	0.66579	0.741212	0.675578
GO:0008770	[acyl-carrier-protein] phosphodiesterase activity	1	1	1	1.37032	1.03549	1.32336	0.66579	0.741212	0.675578
GO:0008772	[isocitrate dehydrogenase (NADP+)] kinase activity	1	1	1	1.37032	1.03549	1.32336	0.66579	0.741212	0.675578
GO:0008773	[protein-PII] uridylyltransferase activity	1	1	1	1.37032	1.03549	1.32336	0.66579	0.741212	0.675578
GO:0008775	acetate CoA-transferase activity	3	1	1	1.37032	3.10672	0.441084	0.66579	0.299532	0.423392
GO:0008777	acetylornithine deacetylase activity	1	1	1	1.37032	1.03549	1.32336	0.66579	0.741212	0.675578
GO:0008779	acyl-[acyl-carrier-protein]-phospholipid O-acyltransferase activity	1	1	1	1.37032	1.03549	1.32336	0.66579	0.741212	0.675578
GO:0008780	acyl-[acyl-carrier-protein]-UDP-N-acetylglucosamine O-acyltransferase activity	1	1	1	1.37032	1.03549	1.32336	0.66579	0.741212	0.675578
GO:0008782	adenosylhomocysteine nucleosidase activity	1	1	1	1.37032	1.03549	1.32336	0.66579	0.741212	0.675578
GO:0008783	agmatinase activity	1	1	1	1.37032	1.03549	1.32336	0.66579	0.741212	0.675578
GO:0008785	alkyl hydroperoxide reductase activity	1	1	1	1.37032	1.03549	1.32336	0.66579	0.741212	0.675578
GO:0008788	alpha,alpha-phosphotrehalase activity	1	1	1	1.37032	1.03549	1.32336	0.66579	0.741212	0.675578
GO:0008791	arginine N-succinyltransferase activity	1	1	1	1.37032	1.03549	1.32336	0.66579	0.741212	0.675578
GO:0008795	NAD+ synthase activity	1	1	1	1.37032	1.03549	1.32336	0.66579	0.741212	0.675578
GO:0008797	aspartate ammonia-lyase activity	1	1	1	1.37032	1.03549	1.32336	0.66579	0.741212	0.675578
GO:0008803	bis(5'-nucleosyl)-tetraphosphatase (symmetrical) activity	1	1	1	1.37032	1.03549	1.32336	0.66579	0.741212	0.675578
GO:0008813	chorismate lyase activity	1	1	1	1.37032	1.03549	1.32336	0.66579	0.741212	0.675578
GO:0008818	cobalamin 5'-phosphate synthase activity	1	1	1	1.37032	1.03549	1.32336	0.66579	0.741212	0.675578
GO:0008820	cobinamide phosphate guanylyltransferase activity	1	1	1	1.37032	1.03549	1.32336	0.66579	0.741212	0.675578
GO:0008828	dATP pyrophosphohydrolase activity	1	1	1	1.37032	1.03549	1.32336	0.66579	0.741212	0.675578
GO:0008829	dCTP deaminase activity	1	1	1	1.37032	1.03549	1.32336	0.66579	0.741212	0.675578
GO:0008832	dGTPase activity	1	1	1	1.37032	1.03549	1.32336	0.66579	0.741212	0.675578
GO:0008833	deoxyribonuclease IV (phage-T4-induced) activity	1	1	1	1.37032	1.03549	1.32336	0.66579	0.741212	0.675578
GO:0008834	di-trans,poly-cis-decaprenylcistransferase activity	1	1	1	1.37032	1.03549	1.32336	0.66579	0.741212	0.675578
GO:0008835	diaminohydroxyphosphoribosylaminopyrimidine deaminase activity	1	1	1	1.37032	1.03549	1.32336	0.66579	0.741212	0.675578
GO:0008837	diaminopimelate epimerase activity	1	1	1	1.37032	1.03549	1.32336	0.66579	0.741212	0.675578
GO:0008839	4-hydroxy-tetrahydrodipicolinate reductase	1	1	1	1.37032	1.03549	1.32336	0.66579	0.741212	0.675578
GO:0008840	4-hydroxy-tetrahydrodipicolinate synthase	1	1	1	1.37032	1.03549	1.32336	0.66579	0.741212	0.675578
GO:0008841	dihydrofolate synthase activity	1	1	1	1.37032	1.03549	1.32336	0.66579	0.741212	0.675578
GO:0008852	exodeoxyribonuclease I activity	1	1	1	1.37032	1.03549	1.32336	0.66579	0.741212	0.675578
GO:0008853	exodeoxyribonuclease III activity	1	1	1	1.37032	1.03549	1.32336	0.66579	0.741212	0.675578
GO:0008864	formyltetrahydrofolate deformylase activity	1	1	1	1.37032	1.03549	1.32336	0.66579	0.741212	0.675578
GO:0008865	fructokinase activity	1	1	1	1.37032	1.03549	1.32336	0.66579	0.741212	0.675578
GO:0008868	galactitol-1-phosphate 5-dehydrogenase activity	1	1	1	1.37032	1.03549	1.32336	0.66579	0.741212	0.675578
GO:0008876	quinoprotein glucose dehydrogenase activity	1	1	1	1.37032	1.03549	1.32336	0.66579	0.741212	0.675578
GO:0008878	glucose-1-phosphate adenylyltransferase activity	1	1	1	1.37032	1.03549	1.32336	0.66579	0.741212	0.675578
GO:0008880	glucuronate isomerase activity	1	1	1	1.37032	1.03549	1.32336	0.66579	0.741212	0.675578
GO:0008881	glutamate racemase activity	1	1	1	1.37032	1.03549	1.32336	0.66579	0.741212	0.675578
GO:0008882	[glutamate-ammonia-ligase] adenylyltransferase activity	1	1	1	1.37032	1.03549	1.32336	0.66579	0.741212	0.675578
GO:0008884	glutathionylspermidine amidase activity	1	1	1	1.37032	1.03549	1.32336	0.66579	0.741212	0.675578
GO:0008885	glutathionylspermidine synthase activity	1	1	1	1.37032	1.03549	1.32336	0.66579	0.741212	0.675578
GO:0008890	glycine C-acetyltransferase activity	1	1	1	1.37032	1.03549	1.32336	0.66579	0.741212	0.675578
GO:0008899	homoserine O-succinyltransferase activity	1	1	1	1.37032	1.03549	1.32336	0.66579	0.741212	0.675578
GO:0008906	inosine kinase activity	1	1	1	1.37032	1.03549	1.32336	0.66579	0.741212	0.675578
GO:0008914	leucyltransferase activity	1	1	1	1.37032	1.03549	1.32336	0.66579	0.741212	0.675578
GO:0008915	lipid-A-disaccharide synthase activity	1	1	1	1.37032	1.03549	1.32336	0.66579	0.741212	0.675578
GO:0008917	lipopolysaccharide N-acetylglucosaminyltransferase activity	1	1	1	1.37032	1.03549	1.32336	0.66579	0.741212	0.675578
GO:0008922	long-chain fatty acid [acyl-carrier-protein] ligase activity	1	1	1	1.37032	1.03549	1.32336	0.66579	0.741212	0.675578
GO:0008925	maltose O-acetyltransferase activity	1	1	1	1.37032	1.03549	1.32336	0.66579	0.741212	0.675578
GO:0008926	mannitol-1-phosphate 5-dehydrogenase activity	2	1	1	1.37032	2.07106	0.661653	0.66579	0.486925	0.603707
GO:0008929	methylglyoxal synthase activity	1	1	1	1.37032	1.03549	1.32336	0.66579	0.741212	0.675578
GO:0008930	methylthioadenosine nucleosidase activity	1	1	1	1.37032	1.03549	1.32336	0.66579	0.741212	0.675578
GO:0008934	inositol monophosphate 1-phosphatase activity	1	1	1	1.37032	1.03549	1.32336	0.66579	0.741212	0.675578
GO:0008936	nicotinamidase activity	1	1	1	1.37032	1.03549	1.32336	0.66579	0.741212	0.675578
GO:0008939	nicotinate-nucleotide-dimethylbenzimidazole phosphoribosyltransferase activity	1	1	1	1.37032	1.03549	1.32336	0.66579	0.741212	0.675578
GO:0008941	nitric oxide dioxygenase activity	1	1	1	1.37032	1.03549	1.32336	0.66579	0.741212	0.675578
GO:0008957	phenylacetaldehyde dehydrogenase activity	1	1	1	1.37032	1.03549	1.32336	0.66579	0.741212	0.675578
GO:0008960	phosphatidylglycerol-membrane-oligosaccharide glycerophosphotransferase activity	1	1	1	1.37032	1.03549	1.32336	0.66579	0.741212	0.675578
GO:0008961	phosphatidylglycerol-prolipoprotein diacylglyceryl transferase activity	1	1	1	1.37032	1.03549	1.32336	0.66579	0.741212	0.675578
GO:0008964	phosphoenolpyruvate carboxylase activity	1	1	1	1.37032	1.03549	1.32336	0.66579	0.741212	0.675578
GO:0008967	phosphoglycolate phosphatase activity	1	1	1	1.37032	1.03549	1.32336	0.66579	0.741212	0.675578
GO:0008968	D-sedoheptulose 7-phosphate isomerase activity	1	1	1	1.37032	1.03549	1.32336	0.66579	0.741212	0.675578
GO:0008970	phospholipase A1 activity	1	1	1	1.37032	1.03549	1.32336	0.66579	0.741212	0.675578
GO:0008972	phosphomethylpyrimidine kinase activity	1	1	1	1.37032	1.03549	1.32336	0.66579	0.741212	0.675578
GO:0008973	phosphopentomutase activity	1	1	1	1.37032	1.03549	1.32336	0.66579	0.741212	0.675578
GO:0008974	phosphoribulokinase activity	1	1	1	1.37032	1.03549	1.32336	0.66579	0.741212	0.675578
GO:0008976	polyphosphate kinase activity	1	1	1	1.37032	1.03549	1.32336	0.66579	0.741212	0.675578
GO:0008977	prephenate dehydrogenase (NAD+) activity	1	1	1	1.37032	1.03549	1.32336	0.66579	0.741212	0.675578
GO:0008983	protein-glutamate O-methyltransferase activity	1	1	1	1.37032	1.03549	1.32336	0.66579	0.741212	0.675578
GO:0008984	protein-glutamate methylesterase activity	1	1	1	1.37032	1.03549	1.32336	0.66579	0.741212	0.675578
GO:0008986	pyruvate, water dikinase activity	1	1	1	1.37032	1.03549	1.32336	0.66579	0.741212	0.675578
GO:0008987	quinolinate synthetase A activity	1	1	1	1.37032	1.03549	1.32336	0.66579	0.741212	0.675578
GO:0008990	rRNA (guanine-N2-)-methyltransferase activity	1	1	1	1.37032	1.03549	1.32336	0.66579	0.741212	0.675578
GO:0008993	rhamnulokinase activity	1	1	1	1.37032	1.03549	1.32336	0.66579	0.741212	0.675578
GO:0008994	rhamnulose-1-phosphate aldolase activity	1	1	1	1.37032	1.03549	1.32336	0.66579	0.741212	0.675578
GO:0008995	ribonuclease E activity	1	1	1	1.37032	1.03549	1.32336	0.66579	0.741212	0.675578
GO:0008998	ribonucleoside-triphosphate reductase activity	1	1	1	1.37032	1.03549	1.32336	0.66579	0.741212	0.675578
GO:0009010	sorbitol-6-phosphate 2-dehydrogenase activity	1	1	1	1.37032	1.03549	1.32336	0.66579	0.741212	0.675578
GO:0009011	starch synthase activity	1	1	1	1.37032	1.03549	1.32336	0.66579	0.741212	0.675578
GO:0009014	succinyl-diaminopimelate desuccinylase activity	1	1	1	1.37032	1.03549	1.32336	0.66579	0.741212	0.675578
GO:0009015	N-succinylarginine dihydrolase activity	1	1	1	1.37032	1.03549	1.32336	0.66579	0.741212	0.675578
GO:0009016	succinyldiaminopimelate transaminase activity	1	1	1	1.37032	1.03549	1.32336	0.66579	0.741212	0.675578
GO:0009017	succinylglutamate desuccinylase activity	1	1	1	1.37032	1.03549	1.32336	0.66579	0.741212	0.675578
GO:0009020	tRNA (guanosine-2'-O-)-methyltransferase activity	1	1	1	1.37032	1.03549	1.32336	0.66579	0.741212	0.675578
GO:0009022	tRNA nucleotidyltransferase activity	1	1	1	1.37032	1.03549	1.32336	0.66579	0.741212	0.675578
GO:0009025	tagatose-bisphosphate aldolase activity	2	1	1	1.37032	2.07106	0.661653	0.66579	0.486925	0.603707
GO:0009029	tetraacyldisaccharide 4'-kinase activity	1	1	1	1.37032	1.03549	1.32336	0.66579	0.741212	0.675578
GO:0009030	thiamine-phosphate kinase activity	1	1	1	1.37032	1.03549	1.32336	0.66579	0.741212	0.675578
GO:0009041	uridylate kinase activity	1	1	1	1.37032	1.03549	1.32336	0.66579	0.741212	0.675578
GO:0009042	valine-pyruvate transaminase activity	1	1	1	1.37032	1.03549	1.32336	0.66579	0.741212	0.675578
GO:0009045	xylose isomerase activity	1	1	1	1.37032	1.03549	1.32336	0.66579	0.741212	0.675578
GO:0009132	nucleoside diphosphate metabolic process	1	1	1	1.37032	1.03549	1.32336	0.66579	0.741212	0.675578
GO:0009146	purine nucleoside triphosphate catabolic process	1	1	1	1.37032	1.03549	1.32336	0.66579	0.741212	0.675578
GO:0009156	ribonucleoside monophosphate biosynthetic process	1	1	1	1.37032	1.03549	1.32336	0.66579	0.741212	0.675578
GO:0009157	deoxyribonucleoside monophosphate biosynthetic process	1	1	1	1.37032	1.03549	1.32336	0.66579	0.741212	0.675578
GO:0009163	nucleoside biosynthetic process	1	1	1	1.37032	1.03549	1.32336	0.66579	0.741212	0.675578
GO:0009164	nucleoside catabolic process	1	1	1	1.37032	1.03549	1.32336	0.66579	0.741212	0.675578
GO:0009165	nucleotide biosynthetic process	1	1	1	1.37032	1.03549	1.32336	0.66579	0.741212	0.675578
GO:0009240	isopentenyl diphosphate biosynthetic process	1	1	1	1.37032	1.03549	1.32336	0.66579	0.741212	0.675578
GO:0009255	Entner-Doudoroff pathway through 6-phosphogluconate	1	1	1	1.37032	1.03549	1.32336	0.66579	0.741212	0.675578
GO:0009324	D-amino-acid dehydrogenase complex	1	1	1	1.37032	1.03549	1.32336	0.66579	0.741212	0.675578
GO:0009329	acetate CoA-transferase complex	3	1	1	1.37032	3.10672	0.441084	0.66579	0.299532	0.423392
GO:0009332	glutamate-tRNA ligase complex	1	1	1	1.37032	1.03549	1.32336	0.66579	0.741212	0.675578
GO:0009358	polyphosphate kinase complex	1	1	1	1.37032	1.03549	1.32336	0.66579	0.741212	0.675578
GO:0009384	N-acylmannosamine kinase activity	1	1	1	1.37032	1.03549	1.32336	0.66579	0.741212	0.675578
GO:0009398	FMN biosynthetic process	1	1	1	1.37032	1.03549	1.32336	0.66579	0.741212	0.675578
GO:0009403	toxin biosynthetic process	1	1	1	1.37032	1.03549	1.32336	0.66579	0.741212	0.675578
GO:0009426	bacterial-type flagellum basal body, distal rod	1	1	1	1.37032	1.03549	1.32336	0.66579	0.741212	0.675578
GO:0009427	bacterial-type flagellum basal body, distal rod, L ring	1	1	1	1.37032	1.03549	1.32336	0.66579	0.741212	0.675578
GO:0009428	bacterial-type flagellum basal body, distal rod, P ring	1	1	1	1.37032	1.03549	1.32336	0.66579	0.741212	0.675578
GO:0009431	bacterial-type flagellum basal body, MS ring	1	1	1	1.37032	1.03549	1.32336	0.66579	0.741212	0.675578
GO:0009446	putrescine biosynthetic process	1	1	1	1.37032	1.03549	1.32336	0.66579	0.741212	0.675578
GO:0009972	cytidine deamination	1	1	1	1.37032	1.03549	1.32336	0.66579	0.741212	0.675578
GO:0010133	proline catabolic process to glutamate	1	1	1	1.37032	1.03549	1.32336	0.66579	0.741212	0.675578
GO:0010974	negative regulation of division septum assembly	1	1	1	1.37032	1.03549	1.32336	0.66579	0.741212	0.675578
GO:0015075	ion transmembrane transporter activity	2	1	1	1.37032	2.07106	0.661653	0.66579	0.486925	0.603707
GO:0015095	magnesium ion transmembrane transporter activity	1	1	1	1.37032	1.03549	1.32336	0.66579	0.741212	0.675578
GO:0015098	molybdate ion transmembrane transporter activity	1	1	1	1.37032	1.03549	1.32336	0.66579	0.741212	0.675578
GO:0015123	acetate transmembrane transporter activity	1	1	1	1.37032	1.03549	1.32336	0.66579	0.741212	0.675578
GO:0015129	lactate transmembrane transporter activity	1	1	1	1.37032	1.03549	1.32336	0.66579	0.741212	0.675578
GO:0015153	rhamnose transmembrane transporter activity	1	1	1	1.37032	1.03549	1.32336	0.66579	0.741212	0.675578
GO:0015159	polysaccharide transmembrane transporter activity	1	1	1	1.37032	1.03549	1.32336	0.66579	0.741212	0.675578
GO:0015179	L-amino acid transmembrane transporter activity	2	1	1	1.37032	2.07106	0.661653	0.66579	0.486925	0.603707
GO:0015185	gamma-aminobutyric acid transmembrane transporter activity	1	1	1	1.37032	1.03549	1.32336	0.66579	0.741212	0.675578
GO:0015209	cytosine transmembrane transporter activity	1	1	1	1.37032	1.03549	1.32336	0.66579	0.741212	0.675578
GO:0015233	pantothenate transmembrane transporter activity	1	1	1	1.37032	1.03549	1.32336	0.66579	0.741212	0.675578
GO:0015415	ATPase-coupled phosphate ion transmembrane transporter activity	1	1	1	1.37032	1.03549	1.32336	0.66579	0.741212	0.675578
GO:0015417	polyamine-transporting ATPase activity	1	1	1	1.37032	1.03549	1.32336	0.66579	0.741212	0.675578
GO:0015430	glycerol-3-phosphate-transporting ATPase activity	1	1	1	1.37032	1.03549	1.32336	0.66579	0.741212	0.675578
GO:0015481	maltose transporting porin activity	1	1	1	1.37032	1.03549	1.32336	0.66579	0.741212	0.675578
GO:0015501	glutamate:sodium symporter activity	2	1	1	1.37032	2.07106	0.661653	0.66579	0.486925	0.603707
GO:0015506	nucleoside:proton symporter activity	1	1	1	1.37032	1.03549	1.32336	0.66579	0.741212	0.675578
GO:0015572	N-acetylglucosamine transmembrane transporter activity	1	1	1	1.37032	1.03549	1.32336	0.66579	0.741212	0.675578
GO:0015594	putrescine-importing ATPase activity	1	1	1	1.37032	1.03549	1.32336	0.66579	0.741212	0.675578
GO:0015623	iron-chelate-transporting ATPase activity	1	1	1	1.37032	1.03549	1.32336	0.66579	0.741212	0.675578
GO:0015633	zinc-transporting ATPase activity	1	1	1	1.37032	1.03549	1.32336	0.66579	0.741212	0.675578
GO:0015668	Type III site-specific deoxyribonuclease activity	1	1	1	1.37032	1.03549	1.32336	0.66579	0.741212	0.675578
GO:0015671	oxygen transport	1	1	1	1.37032	1.03549	1.32336	0.66579	0.741212	0.675578
GO:0015684	iron ion transport	1	1	1	1.37032	1.03549	1.32336	0.66579	0.741212	0.675578
GO:0015688	siderophore-dependent iron import into cell	1	1	1	1.37032	1.03549	1.32336	0.66579	0.741212	0.675578
GO:0015758	glucose transmembrane transport	1	1	1	1.37032	1.03549	1.32336	0.66579	0.741212	0.675578
GO:0015762	rhamnose transport	1	1	1	1.37032	1.03549	1.32336	0.66579	0.741212	0.675578
GO:0015812	gamma-aminobutyric acid transport	1	1	1	1.37032	1.03549	1.32336	0.66579	0.741212	0.675578
GO:0015818	isoleucine transport	1	1	1	1.37032	1.03549	1.32336	0.66579	0.741212	0.675578
GO:0015848	spermidine transport	1	1	1	1.37032	1.03549	1.32336	0.66579	0.741212	0.675578
GO:0015856	cytosine transport	1	1	1	1.37032	1.03549	1.32336	0.66579	0.741212	0.675578
GO:0015887	pantothenate transmembrane transport	1	1	1	1.37032	1.03549	1.32336	0.66579	0.741212	0.675578
GO:0015941	pantothenate catabolic process	1	1	1	1.37032	1.03549	1.32336	0.66579	0.741212	0.675578
GO:0015968	stringent response	1	1	1	1.37032	1.03549	1.32336	0.66579	0.741212	0.675578
GO:0015974	guanosine pentaphosphate catabolic process	1	1	1	1.37032	1.03549	1.32336	0.66579	0.741212	0.675578
GO:0015991	proton transmembrane transport	1	1	1	1.37032	1.03549	1.32336	0.66579	0.741212	0.675578
GO:0016034	maleylacetoacetate isomerase activity	1	1	1	1.37032	1.03549	1.32336	0.66579	0.741212	0.675578
GO:0016153	urocanate hydratase activity	1	1	1	1.37032	1.03549	1.32336	0.66579	0.741212	0.675578
GO:0016298	lipase activity	1	1	1	1.37032	1.03549	1.32336	0.66579	0.741212	0.675578
GO:0016407	acetyltransferase activity	1	1	1	1.37032	1.03549	1.32336	0.66579	0.741212	0.675578
GO:0016413	O-acetyltransferase activity	1	1	1	1.37032	1.03549	1.32336	0.66579	0.741212	0.675578
GO:0016645	oxidoreductase activity, acting on the CH-NH group of donors	1	1	1	1.37032	1.03549	1.32336	0.66579	0.741212	0.675578
GO:0016655	oxidoreductase activity, acting on NAD(P)H, quinone or similar compound as acceptor	1	1	1	1.37032	1.03549	1.32336	0.66579	0.741212	0.675578
GO:0016657	oxidoreductase activity, acting on NAD(P)H, nitrogenous group as acceptor	1	1	1	1.37032	1.03549	1.32336	0.66579	0.741212	0.675578
GO:0016722	oxidoreductase activity, oxidizing metal ions	1	1	1	1.37032	1.03549	1.32336	0.66579	0.741212	0.675578
GO:0016731	oxidoreductase activity, acting on iron-sulfur proteins as donors, NAD or NADP as acceptor	1	1	1	1.37032	1.03549	1.32336	0.66579	0.741212	0.675578
GO:0016741	transferase activity, transferring one-carbon groups	1	1	1	1.37032	1.03549	1.32336	0.66579	0.741212	0.675578
GO:0016742	hydroxymethyl-, formyl- and related transferase activity	1	1	1	1.37032	1.03549	1.32336	0.66579	0.741212	0.675578
GO:0016760	cellulose synthase (UDP-forming) activity	1	1	1	1.37032	1.03549	1.32336	0.66579	0.741212	0.675578
GO:0016763	transferase activity, transferring pentosyl groups	1	1	1	1.37032	1.03549	1.32336	0.66579	0.741212	0.675578
GO:0016780	phosphotransferase activity, for other substituted phosphate groups	1	1	1	1.37032	1.03549	1.32336	0.66579	0.741212	0.675578
GO:0016795	phosphoric triester hydrolase activity	1	1	1	1.37032	1.03549	1.32336	0.66579	0.741212	0.675578
GO:0016817	hydrolase activity, acting on acid anhydrides	1	1	1	1.37032	1.03549	1.32336	0.66579	0.741212	0.675578
GO:0016835	carbon-oxygen lyase activity	1	1	1	1.37032	1.03549	1.32336	0.66579	0.741212	0.675578
GO:0016852	sirohydrochlorin cobaltochelatase activity	1	1	1	1.37032	1.03549	1.32336	0.66579	0.741212	0.675578
GO:0016872	intramolecular lyase activity	1	1	1	1.37032	1.03549	1.32336	0.66579	0.741212	0.675578
GO:0016966	nitric oxide reductase activity	1	1	1	1.37032	1.03549	1.32336	0.66579	0.741212	0.675578
GO:0016979	lipoate-protein ligase activity	1	1	1	1.37032	1.03549	1.32336	0.66579	0.741212	0.675578
GO:0016990	arginine deiminase activity	1	1	1	1.37032	1.03549	1.32336	0.66579	0.741212	0.675578
GO:0016992	lipoate synthase activity	1	1	1	1.37032	1.03549	1.32336	0.66579	0.741212	0.675578
GO:0016993	precorrin-8X methylmutase activity	1	1	1	1.37032	1.03549	1.32336	0.66579	0.741212	0.675578
GO:0016994	precorrin-6A reductase activity	1	1	1	1.37032	1.03549	1.32336	0.66579	0.741212	0.675578
GO:0017048	Rho GTPase binding	1	1	1	1.37032	1.03549	1.32336	0.66579	0.741212	0.675578
GO:0017057	6-phosphogluconolactonase activity	1	1	1	1.37032	1.03549	1.32336	0.66579	0.741212	0.675578
GO:0018101	protein citrullination	1	1	1	1.37032	1.03549	1.32336	0.66579	0.741212	0.675578
GO:0018160	peptidyl-pyrromethane cofactor linkage	1	1	1	1.37032	1.03549	1.32336	0.66579	0.741212	0.675578
GO:0018206	peptidyl-methionine modification	1	1	1	1.37032	1.03549	1.32336	0.66579	0.741212	0.675578
GO:0018298	protein-chromophore linkage	2	1	1	1.37032	2.07106	0.661653	0.66579	0.486925	0.603707
GO:0018455	alcohol dehydrogenase [NAD(P)+] activity	1	1	1	1.37032	1.03549	1.32336	0.66579	0.741212	0.675578
GO:0018480	5-carboxymethyl-2-hydroxymuconic-semialdehyde dehydrogenase activity	1	1	1	1.37032	1.03549	1.32336	0.66579	0.741212	0.675578
GO:0018669	3-hydroxybenzoate 6-monooxygenase activity	1	1	1	1.37032	1.03549	1.32336	0.66579	0.741212	0.675578
GO:0018738	S-formylglutathione hydrolase activity	1	1	1	1.37032	1.03549	1.32336	0.66579	0.741212	0.675578
GO:0018800	5-oxopent-3-ene-1,2,5-tricarboxylate decarboxylase activity	1	1	1	1.37032	1.03549	1.32336	0.66579	0.741212	0.675578
GO:0018802	2,4-dihydroxyhept-2-ene-1,7-dioate aldolase activity	1	1	1	1.37032	1.03549	1.32336	0.66579	0.741212	0.675578
GO:0018817	2-oxo-hept-3-ene-1,7-dioate hydratase activity	1	1	1	1.37032	1.03549	1.32336	0.66579	0.741212	0.675578
GO:0019134	glucosamine-1-phosphate N-acetyltransferase activity	1	1	1	1.37032	1.03549	1.32336	0.66579	0.741212	0.675578
GO:0019143	3-deoxy-manno-octulosonate-8-phosphatase activity	1	1	1	1.37032	1.03549	1.32336	0.66579	0.741212	0.675578
GO:0019145	aminobutyraldehyde dehydrogenase activity	1	1	1	1.37032	1.03549	1.32336	0.66579	0.741212	0.675578
GO:0019148	D-cysteine desulfhydrase activity	1	1	1	1.37032	1.03549	1.32336	0.66579	0.741212	0.675578
GO:0019165	thiamine kinase activity	1	1	1	1.37032	1.03549	1.32336	0.66579	0.741212	0.675578
GO:0019177	dihydroneopterin triphosphate pyrophosphohydrolase activity	1	1	1	1.37032	1.03549	1.32336	0.66579	0.741212	0.675578
GO:0019180	dTDP-4-amino-4,6-dideoxygalactose transaminase activity	1	1	1	1.37032	1.03549	1.32336	0.66579	0.741212	0.675578
GO:0019242	methylglyoxal biosynthetic process	1	1	1	1.37032	1.03549	1.32336	0.66579	0.741212	0.675578
GO:0019251	anaerobic cobalamin biosynthetic process	1	1	1	1.37032	1.03549	1.32336	0.66579	0.741212	0.675578
GO:0019264	glycine biosynthetic process from serine	1	1	1	1.37032	1.03549	1.32336	0.66579	0.741212	0.675578
GO:0019277	UDP-N-acetylgalactosamine biosynthetic process	1	1	1	1.37032	1.03549	1.32336	0.66579	0.741212	0.675578
GO:0019281	L-methionine biosynthetic process from homoserine via O-succinyl-L-homoserine and cystathionine	1	1	1	1.37032	1.03549	1.32336	0.66579	0.741212	0.675578
GO:0019284	L-methionine salvage from S-adenosylmethionine	1	1	1	1.37032	1.03549	1.32336	0.66579	0.741212	0.675578
GO:0019333	denitrification pathway	1	1	1	1.37032	1.03549	1.32336	0.66579	0.741212	0.675578
GO:0019354	siroheme biosynthetic process	1	1	1	1.37032	1.03549	1.32336	0.66579	0.741212	0.675578
GO:0019379	sulfate assimilation, phosphoadenylyl sulfate reduction by phosphoadenylyl-sulfate reductase (thioredoxin)	1	1	1	1.37032	1.03549	1.32336	0.66579	0.741212	0.675578
GO:0019388	galactose catabolic process	1	1	1	1.37032	1.03549	1.32336	0.66579	0.741212	0.675578
GO:0019394	glucarate catabolic process	1	1	1	1.37032	1.03549	1.32336	0.66579	0.741212	0.675578
GO:0019543	propionate catabolic process	1	1	1	1.37032	1.03549	1.32336	0.66579	0.741212	0.675578
GO:0019674	NAD metabolic process	1	1	1	1.37032	1.03549	1.32336	0.66579	0.741212	0.675578
GO:0019804	obsolete quinolinate synthetase complex	1	1	1	1.37032	1.03549	1.32336	0.66579	0.741212	0.675578
GO:0019805	quinolinate biosynthetic process	1	1	1	1.37032	1.03549	1.32336	0.66579	0.741212	0.675578
GO:0019813	Type III site-specific deoxyribonuclease complex	1	1	1	1.37032	1.03549	1.32336	0.66579	0.741212	0.675578
GO:0019825	oxygen binding	1	1	1	1.37032	1.03549	1.32336	0.66579	0.741212	0.675578
GO:0019856	pyrimidine nucleobase biosynthetic process	1	1	1	1.37032	1.03549	1.32336	0.66579	0.741212	0.675578
GO:0019866	organelle inner membrane	1	1	1	1.37032	1.03549	1.32336	0.66579	0.741212	0.675578
GO:0020003	symbiont-containing vacuole	1	1	1	1.37032	1.03549	1.32336	0.66579	0.741212	0.675578
GO:0022872	protein-N(PI)-phosphohistidine-mannitol phosphotransferase system transmembrane transporter activity	2	1	1	1.37032	2.07106	0.661653	0.66579	0.486925	0.603707
GO:0022889	serine transmembrane transporter activity	1	1	1	1.37032	1.03549	1.32336	0.66579	0.741212	0.675578
GO:0023057	negative regulation of signaling	1	1	1	1.37032	1.03549	1.32336	0.66579	0.741212	0.675578
GO:0030060	L-malate dehydrogenase activity	1	1	1	1.37032	1.03549	1.32336	0.66579	0.741212	0.675578
GO:0030259	lipid glycosylation	1	1	1	1.37032	1.03549	1.32336	0.66579	0.741212	0.675578
GO:0030266	quinate 3-dehydrogenase (NAD+) activity	1	1	1	1.37032	1.03549	1.32336	0.66579	0.741212	0.675578
GO:0030272	5-formyltetrahydrofolate cyclo-ligase activity	1	1	1	1.37032	1.03549	1.32336	0.66579	0.741212	0.675578
GO:0030366	molybdopterin synthase activity	1	1	1	1.37032	1.03549	1.32336	0.66579	0.741212	0.675578
GO:0030371	translation repressor activity	1	1	1	1.37032	1.03549	1.32336	0.66579	0.741212	0.675578
GO:0030552	cAMP binding	1	1	1	1.37032	1.03549	1.32336	0.66579	0.741212	0.675578
GO:0030599	pectinesterase activity	1	1	1	1.37032	1.03549	1.32336	0.66579	0.741212	0.675578
GO:0030604	1-deoxy-D-xylulose-5-phosphate reductoisomerase activity	1	1	1	1.37032	1.03549	1.32336	0.66579	0.741212	0.675578
GO:0030643	cellular phosphate ion homeostasis	1	1	1	1.37032	1.03549	1.32336	0.66579	0.741212	0.675578
GO:0030697	S-adenosylmethionine-dependent tRNA (m5U54) methyltransferase activity	1	1	1	1.37032	1.03549	1.32336	0.66579	0.741212	0.675578
GO:0030788	precorrin-2 C20-methyltransferase activity	1	1	1	1.37032	1.03549	1.32336	0.66579	0.741212	0.675578
GO:0030880	RNA polymerase complex	1	1	1	1.37032	1.03549	1.32336	0.66579	0.741212	0.675578
GO:0030975	thiamine binding	1	1	1	1.37032	1.03549	1.32336	0.66579	0.741212	0.675578
GO:0031365	N-terminal protein amino acid modification	1	1	1	1.37032	1.03549	1.32336	0.66579	0.741212	0.675578
GO:0031532	actin cytoskeleton reorganization	2	1	1	1.37032	2.07106	0.661653	0.66579	0.486925	0.603707
GO:0031638	zymogen activation	1	1	1	1.37032	1.03549	1.32336	0.66579	0.741212	0.675578
GO:0032265	XMP salvage	1	1	1	1.37032	1.03549	1.32336	0.66579	0.741212	0.675578
GO:0032299	ribonuclease H2 complex	1	1	1	1.37032	1.03549	1.32336	0.66579	0.741212	0.675578
GO:0032450	maltose alpha-glucosidase activity	1	1	1	1.37032	1.03549	1.32336	0.66579	0.741212	0.675578
GO:0032549	ribonucleoside binding	1	1	1	1.37032	1.03549	1.32336	0.66579	0.741212	0.675578
GO:0033094	butane-1,4-diamine:2-oxoglutarate aminotransferase activity	1	1	1	1.37032	1.03549	1.32336	0.66579	0.741212	0.675578
GO:0033201	alpha-1,4-glucan synthase activity	1	1	1	1.37032	1.03549	1.32336	0.66579	0.741212	0.675578
GO:0033223	2-aminoethylphosphonate transport	1	1	1	1.37032	1.03549	1.32336	0.66579	0.741212	0.675578
GO:0033388	putrescine biosynthetic process from arginine	1	1	1	1.37032	1.03549	1.32336	0.66579	0.741212	0.675578
GO:0033468	CMP-keto-3-deoxy-D-manno-octulosonic acid biosynthetic process	1	1	1	1.37032	1.03549	1.32336	0.66579	0.741212	0.675578
GO:0033512	L-lysine catabolic process to acetyl-CoA via saccharopine	1	1	1	1.37032	1.03549	1.32336	0.66579	0.741212	0.675578
GO:0033680	DNA/RNA helicase activity	2	1	1	1.37032	2.07106	0.661653	0.66579	0.486925	0.603707
GO:0033711	4-phosphoerythronate dehydrogenase activity	1	1	1	1.37032	1.03549	1.32336	0.66579	0.741212	0.675578
GO:0033737	1-pyrroline dehydrogenase activity	1	1	1	1.37032	1.03549	1.32336	0.66579	0.741212	0.675578
GO:0033739	preQ1 synthase activity	1	1	1	1.37032	1.03549	1.32336	0.66579	0.741212	0.675578
GO:0033743	peptide-methionine (R)-S-oxide reductase activity	1	1	1	1.37032	1.03549	1.32336	0.66579	0.741212	0.675578
GO:0033785	heptose 7-phosphate kinase activity	1	1	1	1.37032	1.03549	1.32336	0.66579	0.741212	0.675578
GO:0033786	heptose-1-phosphate adenylyltransferase activity	1	1	1	1.37032	1.03549	1.32336	0.66579	0.741212	0.675578
GO:0033817	beta-ketoacyl-acyl-carrier-protein synthase II activity	1	1	1	1.37032	1.03549	1.32336	0.66579	0.741212	0.675578
GO:0033818	beta-ketoacyl-acyl-carrier-protein synthase III activity	1	1	1	1.37032	1.03549	1.32336	0.66579	0.741212	0.675578
GO:0033819	lipoyl(octanoyl) transferase activity	1	1	1	1.37032	1.03549	1.32336	0.66579	0.741212	0.675578
GO:0033856	pyridoxine 5'-phosphate synthase activity	1	1	1	1.37032	1.03549	1.32336	0.66579	0.741212	0.675578
GO:0033862	UMP kinase activity	1	1	1	1.37032	1.03549	1.32336	0.66579	0.741212	0.675578
GO:0033890	ribonuclease D activity	1	1	1	1.37032	1.03549	1.32336	0.66579	0.741212	0.675578
GO:0033942	4-alpha-D-(1->4)-alpha-D-glucanotrehalose trehalohydrolase activity	1	1	1	1.37032	1.03549	1.32336	0.66579	0.741212	0.675578
GO:0033971	hydroxyisourate hydrolase activity	1	1	1	1.37032	1.03549	1.32336	0.66579	0.741212	0.675578
GO:0034017	trans-2-decenoyl-acyl-carrier-protein isomerase activity	1	1	1	1.37032	1.03549	1.32336	0.66579	0.741212	0.675578
GO:0034023	5-(carboxyamino)imidazole ribonucleotide mutase activity	1	1	1	1.37032	1.03549	1.32336	0.66579	0.741212	0.675578
GO:0034028	5-(carboxyamino)imidazole ribonucleotide synthase activity	1	1	1	1.37032	1.03549	1.32336	0.66579	0.741212	0.675578
GO:0034057	RNA strand-exchange activity	1	1	1	1.37032	1.03549	1.32336	0.66579	0.741212	0.675578
GO:0034200	D,D-heptose 1,7-bisphosphate phosphatase activity	1	1	1	1.37032	1.03549	1.32336	0.66579	0.741212	0.675578
GO:0034228	ethanolamine transmembrane transporter activity	1	1	1	1.37032	1.03549	1.32336	0.66579	0.741212	0.675578
GO:0034229	ethanolamine transport	1	1	1	1.37032	1.03549	1.32336	0.66579	0.741212	0.675578
GO:0034336	misfolded RNA binding	1	1	1	1.37032	1.03549	1.32336	0.66579	0.741212	0.675578
GO:0034338	short-chain carboxylesterase activity	1	1	1	1.37032	1.03549	1.32336	0.66579	0.741212	0.675578
GO:0034353	RNA pyrophosphohydrolase activity	1	1	1	1.37032	1.03549	1.32336	0.66579	0.741212	0.675578
GO:0034386	4-aminobutyrate:2-oxoglutarate transaminase activity	1	1	1	1.37032	1.03549	1.32336	0.66579	0.741212	0.675578
GO:0034419	L-2-hydroxyglutarate oxidase activity	1	1	1	1.37032	1.03549	1.32336	0.66579	0.741212	0.675578
GO:0034459	3'-5' RNA helicase activity	1	1	1	1.37032	1.03549	1.32336	0.66579	0.741212	0.675578
GO:0034639	L-amino acid efflux transmembrane transporter activity	1	1	1	1.37032	1.03549	1.32336	0.66579	0.741212	0.675578
GO:0034707	chloride channel complex	1	1	1	1.37032	1.03549	1.32336	0.66579	0.741212	0.675578
GO:0034736	cholesterol O-acyltransferase activity	1	1	1	1.37032	1.03549	1.32336	0.66579	0.741212	0.675578
GO:0034979	NAD-dependent protein deacetylase activity	1	1	1	1.37032	1.03549	1.32336	0.66579	0.741212	0.675578
GO:0035460	L-ascorbate 6-phosphate lactonase activity	1	1	1	1.37032	1.03549	1.32336	0.66579	0.741212	0.675578
GO:0035524	proline transmembrane transport	1	1	1	1.37032	1.03549	1.32336	0.66579	0.741212	0.675578
GO:0035527	3-hydroxypropionate dehydrogenase (NADP+) activity	1	1	1	1.37032	1.03549	1.32336	0.66579	0.741212	0.675578
GO:0035552	oxidative single-stranded DNA demethylation	1	1	1	1.37032	1.03549	1.32336	0.66579	0.741212	0.675578
GO:0035556	intracellular signal transduction	1	1	1	1.37032	1.03549	1.32336	0.66579	0.741212	0.675578
GO:0035873	lactate transmembrane transport	1	1	1	1.37032	1.03549	1.32336	0.66579	0.741212	0.675578
GO:0035998	7,8-dihydroneopterin 3'-triphosphate biosynthetic process	1	1	1	1.37032	1.03549	1.32336	0.66579	0.741212	0.675578
GO:0036047	peptidyl-lysine demalonylation	1	1	1	1.37032	1.03549	1.32336	0.66579	0.741212	0.675578
GO:0036049	peptidyl-lysine desuccinylation	1	1	1	1.37032	1.03549	1.32336	0.66579	0.741212	0.675578
GO:0036054	protein-malonyllysine demalonylase activity	1	1	1	1.37032	1.03549	1.32336	0.66579	0.741212	0.675578
GO:0036055	protein-succinyllysine desuccinylase activity	1	1	1	1.37032	1.03549	1.32336	0.66579	0.741212	0.675578
GO:0036065	fucosylation	1	1	1	1.37032	1.03549	1.32336	0.66579	0.741212	0.675578
GO:0036125	fatty acid beta-oxidation multienzyme complex	1	1	1	1.37032	1.03549	1.32336	0.66579	0.741212	0.675578
GO:0036307	23S rRNA (adenine(2030)-N(6))-methyltransferase activity	1	1	1	1.37032	1.03549	1.32336	0.66579	0.741212	0.675578
GO:0036374	glutathione hydrolase activity	1	1	1	1.37032	1.03549	1.32336	0.66579	0.741212	0.675578
GO:0036380	UDP-N-acetylglucosamine-undecaprenyl-phosphate N-acetylglucosaminephosphotransferase activity	1	1	1	1.37032	1.03549	1.32336	0.66579	0.741212	0.675578
GO:0036382	flavin reductase (NADH) activity	1	1	1	1.37032	1.03549	1.32336	0.66579	0.741212	0.675578
GO:0036406	anchored component of periplasmic side of cell outer membrane	1	1	1	1.37032	1.03549	1.32336	0.66579	0.741212	0.675578
GO:0036439	glycerol-3-phosphate dehydrogenase [NAD(P)+] activity	1	1	1	1.37032	1.03549	1.32336	0.66579	0.741212	0.675578
GO:0036455	iron-sulfur transferase activity	1	1	1	1.37032	1.03549	1.32336	0.66579	0.741212	0.675578
GO:0040022	feminization of hermaphroditic germ-line	1	1	1	1.37032	1.03549	1.32336	0.66579	0.741212	0.675578
GO:0042180	cellular ketone metabolic process	1	1	1	1.37032	1.03549	1.32336	0.66579	0.741212	0.675578
GO:0042184	xylene catabolic process	1	1	1	1.37032	1.03549	1.32336	0.66579	0.741212	0.675578
GO:0042203	toluene catabolic process	1	1	1	1.37032	1.03549	1.32336	0.66579	0.741212	0.675578
GO:0042242	cobyrinic acid a,c-diamide synthase activity	1	1	1	1.37032	1.03549	1.32336	0.66579	0.741212	0.675578
GO:0042286	glutamate-1-semialdehyde 2,1-aminomutase activity	1	1	1	1.37032	1.03549	1.32336	0.66579	0.741212	0.675578
GO:0042354	L-fucose metabolic process	1	1	1	1.37032	1.03549	1.32336	0.66579	0.741212	0.675578
GO:0042398	cellular modified amino acid biosynthetic process	1	1	1	1.37032	1.03549	1.32336	0.66579	0.741212	0.675578
GO:0042537	benzene-containing compound metabolic process	1	1	1	1.37032	1.03549	1.32336	0.66579	0.741212	0.675578
GO:0042586	peptide deformylase activity	1	1	1	1.37032	1.03549	1.32336	0.66579	0.741212	0.675578
GO:0042806	fucose binding	1	1	1	1.37032	1.03549	1.32336	0.66579	0.741212	0.675578
GO:0042888	molybdenum ion transmembrane transporter activity	1	1	1	1.37032	1.03549	1.32336	0.66579	0.741212	0.675578
GO:0042919	benzoate transport	1	1	1	1.37032	1.03549	1.32336	0.66579	0.741212	0.675578
GO:0042925	benzoate transporter activity	1	1	1	1.37032	1.03549	1.32336	0.66579	0.741212	0.675578
GO:0042958	maltodextrin transmembrane transporter activity	1	1	1	1.37032	1.03549	1.32336	0.66579	0.741212	0.675578
GO:0043066	negative regulation of apoptotic process	1	1	1	1.37032	1.03549	1.32336	0.66579	0.741212	0.675578
GO:0043094	cellular metabolic compound salvage	1	1	1	1.37032	1.03549	1.32336	0.66579	0.741212	0.675578
GO:0043103	hypoxanthine salvage	1	1	1	1.37032	1.03549	1.32336	0.66579	0.741212	0.675578
GO:0043115	precorrin-2 dehydrogenase activity	1	1	1	1.37032	1.03549	1.32336	0.66579	0.741212	0.675578
GO:0043150	DNA synthesis involved in double-strand break repair via homologous recombination	2	1	1	1.37032	2.07106	0.661653	0.66579	0.486925	0.603707
GO:0043169	cation binding	1	1	1	1.37032	1.03549	1.32336	0.66579	0.741212	0.675578
GO:0043456	regulation of pentose-phosphate shunt	1	1	1	1.37032	1.03549	1.32336	0.66579	0.741212	0.675578
GO:0043686	co-translational protein modification	1	1	1	1.37032	1.03549	1.32336	0.66579	0.741212	0.675578
GO:0043734	DNA-N1-methyladenine dioxygenase activity	1	1	1	1.37032	1.03549	1.32336	0.66579	0.741212	0.675578
GO:0043737	deoxyribonuclease V activity	1	1	1	1.37032	1.03549	1.32336	0.66579	0.741212	0.675578
GO:0043752	adenosylcobinamide kinase activity	1	1	1	1.37032	1.03549	1.32336	0.66579	0.741212	0.675578
GO:0043755	alpha-ribazole phosphatase activity	1	1	1	1.37032	1.03549	1.32336	0.66579	0.741212	0.675578
GO:0043764	UDP-3-O-(R-3-hydroxymyristoyl)-glucoasamine N-acyltransferase activity	1	1	1	1.37032	1.03549	1.32336	0.66579	0.741212	0.675578
GO:0043768	S-ribosylhomocysteine lyase activity	1	1	1	1.37032	1.03549	1.32336	0.66579	0.741212	0.675578
GO:0043772	acyl-phosphate glycerol-3-phosphate acyltransferase activity	1	1	1	1.37032	1.03549	1.32336	0.66579	0.741212	0.675578
GO:0043781	cobalt-factor II C20-methyltransferase activity	1	1	1	1.37032	1.03549	1.32336	0.66579	0.741212	0.675578
GO:0043824	succinylglutamate-semialdehyde dehydrogenase activity	1	1	1	1.37032	1.03549	1.32336	0.66579	0.741212	0.675578
GO:0043828	tRNA 2-selenouridine synthase activity	1	1	1	1.37032	1.03549	1.32336	0.66579	0.741212	0.675578
GO:0043916	DNA-7-methylguanine glycosylase activity	1	1	1	1.37032	1.03549	1.32336	0.66579	0.741212	0.675578
GO:0044211	CTP salvage	1	1	1	1.37032	1.03549	1.32336	0.66579	0.741212	0.675578
GO:0044265	cellular macromolecule catabolic process	1	1	1	1.37032	1.03549	1.32336	0.66579	0.741212	0.675578
GO:0044374	sequence-specific DNA binding, bending	1	1	1	1.37032	1.03549	1.32336	0.66579	0.741212	0.675578
GO:0044425	obsolete membrane part	3	1	1	1.37032	3.10672	0.441084	0.66579	0.299532	0.423392
GO:0044571	[2Fe-2S] cluster assembly	1	1	1	1.37032	1.03549	1.32336	0.66579	0.741212	0.675578
GO:0044667	(R)-carnitine:4-(trimethylammonio)butanoate antiporter activity	1	1	1	1.37032	1.03549	1.32336	0.66579	0.741212	0.675578
GO:0045013	carbon catabolite repression of transcription	1	1	1	1.37032	1.03549	1.32336	0.66579	0.741212	0.675578
GO:0045148	tripeptide aminopeptidase activity	1	1	1	1.37032	1.03549	1.32336	0.66579	0.741212	0.675578
GO:0045182	translation regulator activity	1	1	1	1.37032	1.03549	1.32336	0.66579	0.741212	0.675578
GO:0045301	tRNA-(2-methylthio-N-6-(cis-hydroxy)isopentenyl adenosine)-hydroxylase activity	1	1	1	1.37032	1.03549	1.32336	0.66579	0.741212	0.675578
GO:0045437	uridine nucleosidase activity	1	1	1	1.37032	1.03549	1.32336	0.66579	0.741212	0.675578
GO:0045493	xylan catabolic process	1	1	1	1.37032	1.03549	1.32336	0.66579	0.741212	0.675578
GO:0045717	negative regulation of fatty acid biosynthetic process	1	1	1	1.37032	1.03549	1.32336	0.66579	0.741212	0.675578
GO:0045719	negative regulation of glycogen biosynthetic process	1	1	1	1.37032	1.03549	1.32336	0.66579	0.741212	0.675578
GO:0045740	positive regulation of DNA replication	1	1	1	1.37032	1.03549	1.32336	0.66579	0.741212	0.675578
GO:0045819	positive regulation of glycogen catabolic process	1	1	1	1.37032	1.03549	1.32336	0.66579	0.741212	0.675578
GO:0045911	positive regulation of DNA recombination	1	1	1	1.37032	1.03549	1.32336	0.66579	0.741212	0.675578
GO:0045936	negative regulation of phosphate metabolic process	1	1	1	1.37032	1.03549	1.32336	0.66579	0.741212	0.675578
GO:0045948	positive regulation of translational initiation	1	1	1	1.37032	1.03549	1.32336	0.66579	0.741212	0.675578
GO:0046026	precorrin-4 C11-methyltransferase activity	1	1	1	1.37032	1.03549	1.32336	0.66579	0.741212	0.675578
GO:0046037	GMP metabolic process	1	1	1	1.37032	1.03549	1.32336	0.66579	0.741212	0.675578
GO:0046040	IMP metabolic process	1	1	1	1.37032	1.03549	1.32336	0.66579	0.741212	0.675578
GO:0046103	inosine biosynthetic process	1	1	1	1.37032	1.03549	1.32336	0.66579	0.741212	0.675578
GO:0046166	glyceraldehyde-3-phosphate biosynthetic process	1	1	1	1.37032	1.03549	1.32336	0.66579	0.741212	0.675578
GO:0046325	negative regulation of glucose import	1	1	1	1.37032	1.03549	1.32336	0.66579	0.741212	0.675578
GO:0046342	CDP-diacylglycerol catabolic process	1	1	1	1.37032	1.03549	1.32336	0.66579	0.741212	0.675578
GO:0046386	deoxyribose phosphate catabolic process	1	1	1	1.37032	1.03549	1.32336	0.66579	0.741212	0.675578
GO:0046405	glycerol dehydratase activity	1	1	1	1.37032	1.03549	1.32336	0.66579	0.741212	0.675578
GO:0046428	1,4-dihydroxy-2-naphthoate octaprenyltransferase activity	1	1	1	1.37032	1.03549	1.32336	0.66579	0.741212	0.675578
GO:0046429	4-hydroxy-3-methylbut-2-en-1-yl diphosphate synthase activity	1	1	1	1.37032	1.03549	1.32336	0.66579	0.741212	0.675578
GO:0046470	phosphatidylcholine metabolic process	1	1	1	1.37032	1.03549	1.32336	0.66579	0.741212	0.675578
GO:0046537	2,3-bisphosphoglycerate-independent phosphoglycerate mutase activity	1	1	1	1.37032	1.03549	1.32336	0.66579	0.741212	0.675578
GO:0046538	2,3-bisphosphoglycerate-dependent phosphoglycerate mutase activity	1	1	1	1.37032	1.03549	1.32336	0.66579	0.741212	0.675578
GO:0046653	tetrahydrofolate metabolic process	1	1	1	1.37032	1.03549	1.32336	0.66579	0.741212	0.675578
GO:0046710	GDP metabolic process	1	1	1	1.37032	1.03549	1.32336	0.66579	0.741212	0.675578
GO:0046834	lipid phosphorylation	1	1	1	1.37032	1.03549	1.32336	0.66579	0.741212	0.675578
GO:0046855	inositol phosphate dephosphorylation	1	1	1	1.37032	1.03549	1.32336	0.66579	0.741212	0.675578
GO:0046901	tetrahydrofolylpolyglutamate biosynthetic process	1	1	1	1.37032	1.03549	1.32336	0.66579	0.741212	0.675578
GO:0046906	tetrapyrrole binding	1	1	1	1.37032	1.03549	1.32336	0.66579	0.741212	0.675578
GO:0046950	cellular ketone body metabolic process	1	1	1	1.37032	1.03549	1.32336	0.66579	0.741212	0.675578
GO:0046952	ketone body catabolic process	3	1	1	1.37032	3.10672	0.441084	0.66579	0.299532	0.423392
GO:0046990	N-hydroxyarylamine O-acetyltransferase activity	1	1	1	1.37032	1.03549	1.32336	0.66579	0.741212	0.675578
GO:0047138	aquacobalamin reductase activity	1	1	1	1.37032	1.03549	1.32336	0.66579	0.741212	0.675578
GO:0047178	glycerophospholipid acyltransferase (CoA-dependent) activity	1	1	1	1.37032	1.03549	1.32336	0.66579	0.741212	0.675578
GO:0047241	lipopolysaccharide N-acetylmannosaminouronosyltransferase activity	1	1	1	1.37032	1.03549	1.32336	0.66579	0.741212	0.675578
GO:0047304	2-aminoethylphosphonate-pyruvate transaminase activity	1	1	1	1.37032	1.03549	1.32336	0.66579	0.741212	0.675578
GO:0047388	[glutamine synthetase]-adenylyl-L-tyrosine phosphorylase	1	1	1	1.37032	1.03549	1.32336	0.66579	0.741212	0.675578
GO:0047480	UDP-N-acetylmuramoyl-tripeptide-D-alanyl-D-alanine ligase activity	1	1	1	1.37032	1.03549	1.32336	0.66579	0.741212	0.675578
GO:0047547	2-methylcitrate dehydratase activity	1	1	1	1.37032	1.03549	1.32336	0.66579	0.741212	0.675578
GO:0047631	ADP-ribose diphosphatase activity	1	1	1	1.37032	1.03549	1.32336	0.66579	0.741212	0.675578
GO:0047663	aminoglycoside 6'-N-acetyltransferase activity	1	1	1	1.37032	1.03549	1.32336	0.66579	0.741212	0.675578
GO:0047753	choline-sulfatase activity	1	1	1	1.37032	1.03549	1.32336	0.66579	0.741212	0.675578
GO:0047840	dCTP diphosphatase activity	1	1	1	1.37032	1.03549	1.32336	0.66579	0.741212	0.675578
GO:0047900	formate kinase activity	1	1	1	1.37032	1.03549	1.32336	0.66579	0.741212	0.675578
GO:0047938	glucose-6-phosphate 1-epimerase activity	1	1	1	1.37032	1.03549	1.32336	0.66579	0.741212	0.675578
GO:0047952	glycerol-3-phosphate dehydrogenase [NAD(P)+] activity	1	1	1	1.37032	1.03549	1.32336	0.66579	0.741212	0.675578
GO:0048001	erythrose-4-phosphate dehydrogenase activity	1	1	1	1.37032	1.03549	1.32336	0.66579	0.741212	0.675578
GO:0048034	heme O biosynthetic process	1	1	1	1.37032	1.03549	1.32336	0.66579	0.741212	0.675578
GO:0048474	D-methionine transmembrane transporter activity	1	1	1	1.37032	1.03549	1.32336	0.66579	0.741212	0.675578
[truncated: 1,484 more rows]
