# Supplementary material for: Characterization of Basal Transcriptomes Identifies Potential Metabolic and Virulence-Associated Adaptations Among Diverse Nontyphoidal Salmonella enterica Serovars
Source: Front Microbiol. 2021 Oct 13;12:730411. doi: 10.3389/fmicb.2021.730411 (PMC8552914; doi:10.3389/fmicb.2021.730411)
Supplement: Supplementary file 9 [file Data_Sheet_4.xlsx]

## Sheet: Sheet1
Gene	log2FC	Average normalized transcript abundances	ta	P.Value	FDRb	Bc	Comparison
algC	6.93833	4.38739	34.3949	5.1438e-09	1.88006e-05	10.5139	Cerro vs. Javiana
ail_1	-4.79748	3.61963	-27.0233	2.71496e-08	4.96159e-05	9.50591	Cerro vs. Javiana
sopB	-7.56395	5.37516	-22.9115	8.44418e-08	9.02175e-05	8.65404	Cerro vs. Javiana
manC1	4.82119	4.50633	22.3952	9.87332e-08	9.02175e-05	8.55325	Cerro vs. Javiana
ybhA_1	5.38513	3.2662	20.8159	1.62963e-07	0.000103631	8.06818	Cerro vs. Javiana
sipC	-6.28174	7.89232	-20.6857	1.70119e-07	0.000103631	8.09957	Cerro vs. Javiana
sipB	-6.13783	8.03154	-19.2446	2.78719e-07	0.000145531	7.66853	Cerro vs. Javiana
fbaB	3.52566	7.87387	18.107	4.22377e-07	0.000187782	7.31516	Cerro vs. Javiana
nemR	3.53266	5.55669	17.6451	5.0367e-07	0.000187782	7.15974	Cerro vs. Javiana
sipA	-5.84684	6.60213	-17.5938	5.13768e-07	0.000187782	7.13425	Cerro vs. Javiana
group_7187	-5.3142	5.46471	-16.9402	6.64671e-07	0.000216266	6.89345	Cerro vs. Javiana
sipD	-6.14243	5.2829	-16.6638	7.43262e-07	0.000216266	6.7786	Cerro vs. Javiana
nemA	4.5693	9.26549	16.4992	7.95109e-07	0.000216266	6.69625	Cerro vs. Javiana
osmY_3	3.03648	7.99635	16.3999	8.2838e-07	0.000216266	6.68477	Cerro vs. Javiana
sigE	-6.71102	4.05841	-15.8402	1.04835e-06	0.000236661	6.43808	Cerro vs. Javiana
group_5853	3.18159	5.4755	15.6542	1.1357e-06	0.000236661	6.38119	Cerro vs. Javiana
osmY_1	3.15196	2.33694	15.4788	1.22571e-06	0.000236661	6.26765	Cerro vs. Javiana
orgB	-5.18766	5.1772	-15.4649	1.23318e-06	0.000236661	6.29793	Cerro vs. Javiana
treY	3.20107	5.70446	15.3064	1.32225e-06	0.000236661	6.2325	Cerro vs. Javiana
treA	3.43334	7.8166	15.2576	1.3511e-06	0.000236661	6.20904	Cerro vs. Javiana
group_2173	-6.62589	5.43108	-15.2432	1.35975e-06	0.000236661	6.19781	Cerro vs. Javiana
invF	-7.02813	4.36905	-14.9895	1.52314e-06	0.000253049	6.08282	Cerro vs. Javiana
gloA	2.90856	8.83893	14.7839	1.67216e-06	0.000257354	5.99913	Cerro vs. Javiana
group_549	2.57476	4.68345	14.6891	1.74635e-06	0.000257354	5.95663	Cerro vs. Javiana
treZ	3.46718	5.1506	14.6407	1.78567e-06	0.000257354	5.93498	Cerro vs. Javiana
group_8482	-4.63138	4.85123	-14.5132	1.89427e-06	0.000257354	5.87643	Cerro vs. Javiana
group_8154	4.41071	2.19255	14.5054	1.90111e-06	0.000257354	5.85112	Cerro vs. Javiana
ahr	2.62539	6.00116	14.3713	2.02405e-06	0.000263241	5.80776	Cerro vs. Javiana
tktA_2	-3.34301	6.05937	-14.2641	2.12877e-06	0.000263241	5.755	Cerro vs. Javiana
mxiD	-6.56404	5.36718	-14.2001	2.19432e-06	0.000263241	5.73042	Cerro vs. Javiana
yihP_1	3.25332	1.84814	14.1636	2.23269e-06	0.000263241	5.69396	Cerro vs. Javiana
patA	2.65813	4.38289	14.0147	2.39735e-06	0.000266623	5.64302	Cerro vs. Javiana
group_7237	2.6349	3.93699	14.0061	2.40727e-06	0.000266623	5.63849	Cerro vs. Javiana
yegS	2.31453	4.68249	13.8573	2.58675e-06	0.000275992	5.56655	Cerro vs. Javiana
ggt	2.22981	5.00931	13.8063	2.65166e-06	0.000275992	5.53984	Cerro vs. Javiana
sopD	-6.79311	3.56711	-13.7212	2.76433e-06	0.000275992	5.5003	Cerro vs. Javiana
orfC	-2.57214	5.08374	-13.6995	2.7939e-06	0.000275992	5.48485	Cerro vs. Javiana
group_3070	-6.53708	5.77756	-13.597	2.93849e-06	0.00027825	5.44069	Cerro vs. Javiana
sptP	-4.81979	5.55783	-13.5761	2.96901e-06	0.00027825	5.4254	Cerro vs. Javiana
yehZ	2.93005	6.01069	13.5142	3.06153e-06	0.000279111	5.39016	Cerro vs. Javiana
prgK	-6.0128	6.89345	-13.4692	3.13093e-06	0.000279111	5.37563	Cerro vs. Javiana
murR	2.30607	5.21642	13.3906	3.25648e-06	0.000283391	5.33056	Cerro vs. Javiana
group_6523	3.34732	7.27844	13.3264	3.36322e-06	0.000285873	5.29965	Cerro vs. Javiana
orgA	-5.5172	5.75304	-13.1863	3.61023e-06	0.000296997	5.23003	Cerro vs. Javiana
gabD1	2.53956	6.93882	13.1613	3.65659e-06	0.000296997	5.20737	Cerro vs. Javiana
mlrA_2	2.56535	4.11589	12.961	4.05237e-06	0.000321987	5.11953	Cerro vs. Javiana
spaK	-5.97216	5.2113	-12.8353	4.32546e-06	0.000327415	5.05086	Cerro vs. Javiana
group_7297	2.73121	6.05244	12.8148	4.37205e-06	0.000327415	5.02406	Cerro vs. Javiana
osmX	2.87501	2.98209	12.8072	4.38943e-06	0.000327415	5.04388	Cerro vs. Javiana
group_8302	-4.48008	3.2955	-12.6676	4.72342e-06	0.000338676	4.97007	Cerro vs. Javiana
yfkM	2.87707	5.13532	12.657	4.74988e-06	0.000338676	4.94865	Cerro vs. Javiana
ompF	2.7215	10.812	12.6299	4.81837e-06	0.000338676	4.95193	Cerro vs. Javiana
osmW	2.50324	2.55991	12.5436	5.04435e-06	0.00034787	4.90629	Cerro vs. Javiana
hpcH	2.89375	3.95476	12.4735	5.23687e-06	0.000354458	4.86246	Cerro vs. Javiana
astB	4.61432	5.93803	12.4183	5.39419e-06	0.000358468	4.82493	Cerro vs. Javiana
tadA	2.11981	4.64647	12.3799	5.50701e-06	0.000359431	4.80192	Cerro vs. Javiana
sodC	2.08432	6.36516	12.2318	5.96736e-06	0.000382644	4.69716	Cerro vs. Javiana
group_3071	-6.5658	5.81943	-12.1961	6.08506e-06	0.000383464	4.70607	Cerro vs. Javiana
dxs_2	-2.79891	6.63615	-12.1633	6.19519e-06	0.000383645	4.65262	Cerro vs. Javiana
oppF_2	2.05985	7.75424	12.1172	6.35397e-06	0.000383645	4.63798	Cerro vs. Javiana
bfr	3.31939	7.46996	12.1033	6.40283e-06	0.000383645	4.64228	Cerro vs. Javiana
oppD_2	1.95696	7.56631	12.0577	6.56585e-06	0.000387067	4.60071	Cerro vs. Javiana
group_1251	-2.40707	5.45789	-11.9944	6.79989e-06	0.000392121	4.5662	Cerro vs. Javiana
oppF_3	3.17433	5.84397	11.8958	7.18407e-06	0.000392121	4.51625	Cerro vs. Javiana
astD	4.98271	6.24814	11.8591	7.33354e-06	0.000392121	4.5139	Cerro vs. Javiana
astE	4.53743	4.90279	11.8512	7.36598e-06	0.000392121	4.50973	Cerro vs. Javiana
oppD_3	2.69444	5.85702	11.8454	7.39002e-06	0.000392121	4.4818	Cerro vs. Javiana
fic	2.63104	4.43153	11.8427	7.40113e-06	0.000392121	4.50329	Cerro vs. Javiana
yfcG_1	2.83406	2.95737	11.8255	7.47309e-06	0.000392121	4.51041	Cerro vs. Javiana
sicP	-6.04921	2.90816	-11.7999	7.58169e-06	0.000392121	4.49839	Cerro vs. Javiana
group_8222	3.87789	5.78722	11.7916	7.61712e-06	0.000392121	4.46359	Cerro vs. Javiana
ompN_2	2.04104	4.28837	11.7659	7.72847e-06	0.000392327	4.45996	Cerro vs. Javiana
invA	-5.71953	5.68489	-11.717	7.94536e-06	0.000397812	4.42456	Cerro vs. Javiana
group_7078	-6.72831	4.23477	-11.6608	8.20325e-06	0.000405174	4.4083	Cerro vs. Javiana
group_8208	2.4978	4.07282	11.4821	9.08906e-06	0.00044294	4.29774	Cerro vs. Javiana
group_7701	4.16358	7.11109	11.4502	9.25809e-06	0.000445241	4.26659	Cerro vs. Javiana
yedK_1	3.06734	3.02735	11.4265	9.38616e-06	0.000445538	4.27901	Cerro vs. Javiana
group_7553	2.3393	7.28023	11.3771	9.66003e-06	0.000452659	4.20015	Cerro vs. Javiana
spaL	-5.82244	6.10018	-11.3207	9.98332e-06	0.000456612	4.18762	Cerro vs. Javiana
rffH	2.24602	5.91053	11.3071	1.00632e-05	0.000456612	4.1542	Cerro vs. Javiana
yehW	2.43322	3.57459	11.2976	1.01192e-05	0.000456612	4.19459	Cerro vs. Javiana
group_7508	-6.5371	3.80159	-11.2101	1.06541e-05	0.000474886	4.14424	Cerro vs. Javiana
dppB_2	3.17641	5.53551	11.1352	1.11373e-05	0.000490446	4.06272	Cerro vs. Javiana
yehY	2.63682	5.1816	11.105	1.13395e-05	0.000493402	4.04567	Cerro vs. Javiana
osmC	3.84319	5.09143	11.0569	1.16692e-05	0.000501777	4.0265	Cerro vs. Javiana
spy	2.68335	4.6279	10.9639	1.23391e-05	0.000513743	3.97033	Cerro vs. Javiana
gabT	4.53353	5.26988	10.9601	1.23677e-05	0.000513743	3.97106	Cerro vs. Javiana
group_6276	2.7364	6.86725	10.9599	1.23692e-05	0.000513743	3.94252	Cerro vs. Javiana
ttuB_1	1.89078	3.73688	10.9407	1.2513e-05	0.000513877	3.97158	Cerro vs. Javiana
group_7025	3.74567	5.85806	10.9028	1.2803e-05	0.000519859	3.92004	Cerro vs. Javiana
ansB_2	-2.33432	2.41887	-10.8849	1.29431e-05	0.000519859	3.95828	Cerro vs. Javiana
acpP_1	-6.05879	2.84715	-10.8647	1.31026e-05	0.000520543	3.94344	Cerro vs. Javiana
pgpC	2.40127	6.24677	10.7639	1.39337e-05	0.000547608	3.81065	Cerro vs. Javiana
yibF	1.9533	7.19146	10.7293	1.42327e-05	0.000553412	3.7855	Cerro vs. Javiana
ulaA_2	-3.88344	5.73989	-10.6697	1.47644e-05	0.000568039	3.7536	Cerro vs. Javiana
hpcG	2.87496	3.93722	10.6191	1.52338e-05	0.000579996	3.76694	Cerro vs. Javiana
artJ_1	-2.26355	4.45425	-10.5918	1.54943e-05	0.000582915	3.72868	Cerro vs. Javiana
oppC	2.15064	7.21304	10.5779	1.56295e-05	0.000582915	3.68965	Cerro vs. Javiana
group_2018	3.60195	2.91419	10.4084	1.7381e-05	0.000641692	3.65006	Cerro vs. Javiana
spaO	-5.69202	4.9788	-10.3475	1.80645e-05	0.000649248	3.575	Cerro vs. Javiana
speC	-2.43169	3.53212	-10.3443	1.81006e-05	0.000649248	3.58914	Cerro vs. Javiana
fruA_3	3.82824	1.76034	10.3358	1.81984e-05	0.000649248	3.61775	Cerro vs. Javiana
yecD	-2.91596	3.69458	-10.3195	1.83882e-05	0.000649248	3.5705	Cerro vs. Javiana
fliC	4.94048	12.4687	10.3122	1.84738e-05	0.000649248	3.61734	Cerro vs. Javiana
fdm	2.3772	3.86583	10.2933	1.86975e-05	0.000650853	3.55336	Cerro vs. Javiana
otsA	1.92867	5.7541	10.2539	1.91745e-05	0.000661157	3.47259	Cerro vs. Javiana
sad	-2.11749	6.25374	-10.2076	1.97524e-05	0.000671254	3.42825	Cerro vs. Javiana
murQ	4.1196	6.82186	10.1705	2.02298e-05	0.000671254	3.44544	Cerro vs. Javiana
group_1663	-4.45568	2.65479	-10.1643	2.03098e-05	0.000671254	3.49135	Cerro vs. Javiana
dgaF_2	2.15548	3.5532	10.1596	2.03724e-05	0.000671254	3.46925	Cerro vs. Javiana
mtr	-1.85984	4.43087	-10.1586	2.03856e-05	0.000671254	3.438	Cerro vs. Javiana
hpcB	3.12847	4.7418	10.1264	2.08139e-05	0.000673573	3.42179	Cerro vs. Javiana
hpcD	3.06285	3.73004	10.1256	2.08245e-05	0.000673573	3.44607	Cerro vs. Javiana
group_1568	-1.96615	5.23504	-10.0972	2.12104e-05	0.000680036	3.37419	Cerro vs. Javiana
group_7775	1.81295	4.28018	10.0119	2.24224e-05	0.000709048	3.3505	Cerro vs. Javiana
group_2007	2.41081	4.07337	9.99416	2.26838e-05	0.000709048	3.34613	Cerro vs. Javiana
potE	5.61293	6.98002	9.99326	2.26973e-05	0.000709048	3.35165	Cerro vs. Javiana
group_1635	3.86362	3.04645	9.96928	2.30567e-05	0.000714172	3.35587	Cerro vs. Javiana
blc	2.01697	4.0661	9.94618	2.34091e-05	0.000718993	3.31174	Cerro vs. Javiana
fabG_2	1.98076	4.64493	9.92562	2.37279e-05	0.000722714	3.28027	Cerro vs. Javiana
group_12	-1.95442	3.92409	-9.87891	2.44708e-05	0.000736623	3.26129	Cerro vs. Javiana
gabP	3.58063	4.02568	9.8717	2.45877e-05	0.000736623	3.26648	Cerro vs. Javiana
sicA	-5.5485	4.98627	-9.81877	2.54664e-05	0.000756744	3.21175	Cerro vs. Javiana
group_7925	1.83033	5.84737	9.77552	2.62106e-05	0.000772579	3.1372	Cerro vs. Javiana
amyA	1.75169	4.90828	9.71704	2.72569e-05	0.000796991	3.12298	Cerro vs. Javiana
gltB	-2.09203	6.96417	-9.69288	2.77027e-05	0.000803598	3.05482	Cerro vs. Javiana
slrP	-2.89156	5.56699	-9.63516	2.88021e-05	0.00082891	3.04003	Cerro vs. Javiana
narY	2.95116	4.2681	9.58332	2.98317e-05	0.000849607	3.05397	Cerro vs. Javiana
astA	5.24968	5.54588	9.57572	2.99861e-05	0.000849607	3.05024	Cerro vs. Javiana
fliV	1.95657	8.18557	9.56037	3.03009e-05	0.00085192	2.99694	Cerro vs. Javiana
aes	2.01297	3.05552	9.51023	3.13552e-05	0.000874835	3.02763	Cerro vs. Javiana
yehX	2.33368	4.63326	9.4853	3.18949e-05	0.00088315	2.96905	Cerro vs. Javiana
glgX_1	1.98123	6.72014	9.45151	3.26434e-05	0.00089708	2.89934	Cerro vs. Javiana
malP_1	1.76072	8.30934	9.38727	3.41219e-05	0.000930713	2.86981	Cerro vs. Javiana
clcD	1.66785	5.94009	9.3744	3.4427e-05	0.000932079	2.84256	Cerro vs. Javiana
hilA	-5.24951	4.54314	-9.35356	3.4928e-05	0.000938689	2.884	Cerro vs. Javiana
ybdG	-1.44355	6.80941	-9.33055	3.54906e-05	0.000946847	2.78413	Cerro vs. Javiana
gltD_2	-1.89329	5.71581	-9.30638	3.60925e-05	0.000955929	2.79539	Cerro vs. Javiana
group_2174	-6.25255	3.01554	-9.26938	3.7037e-05	0.000973886	2.86408	Cerro vs. Javiana
katE	3.51966	7.9811	9.2458	3.76533e-05	0.000983021	2.7917	Cerro vs. Javiana
group_7764	4.01949	4.37855	9.17608	3.95449e-05	0.00102508	2.75798	Cerro vs. Javiana
manX_2	2.5943	1.19403	9.15418	4.01611e-05	0.00103372	2.81353	Cerro vs. Javiana
curA	1.72199	6.7218	9.10259	4.16564e-05	0.00106471	2.63351	Cerro vs. Javiana
group_3073	-4.83957	2.93319	-9.07919	4.23553e-05	0.0010677	2.71968	Cerro vs. Javiana
fliP_2	-5.53671	3.44276	-9.07459	4.24944e-05	0.0010677	2.70682	Cerro vs. Javiana
klcA	1.70962	3.11673	9.06947	4.26494e-05	0.0010677	2.70154	Cerro vs. Javiana
melA	3.01199	4.00689	9.01792	4.42491e-05	0.00109386	2.64471	Cerro vs. Javiana
group_8199	2.44272	5.89753	9.01654	4.42929e-05	0.00109386	2.58028	Cerro vs. Javiana
dppA	2.55477	8.32464	8.96689	4.59002e-05	0.00112018	2.56687	Cerro vs. Javiana
group_7274	2.89183	2.8603	8.96472	4.59716e-05	0.00112018	2.63295	Cerro vs. Javiana
ompN_1	1.45744	4.96226	8.93134	4.70913e-05	0.00113986	2.53569	Cerro vs. Javiana
astC	5.17834	5.7128	8.8673	4.93267e-05	0.00118611	2.52025	Cerro vs. Javiana
group_2177	-5.38178	5.59556	-8.7994	5.18293e-05	0.00123814	2.44394	Cerro vs. Javiana
group_1693	2.52787	1.60777	8.78387	5.24216e-05	0.00124416	2.5287	Cerro vs. Javiana
ybdK	1.54589	3.87925	8.74799	5.382e-05	0.00126911	2.43302	Cerro vs. Javiana
gabD	4.28358	4.68928	8.73685	5.42628e-05	0.00127013	2.41582	Cerro vs. Javiana
ygdR_4	2.17397	6.81541	8.7269	5.46617e-05	0.00127013	2.34861	Cerro vs. Javiana
group_2478	2.8929	1.94521	8.71167	5.52786e-05	0.00127013	2.46371	Cerro vs. Javiana
prr	2.63357	6.91658	8.71157	5.52828e-05	0.00127013	2.34524	Cerro vs. Javiana
group_7680	2.45929	6.35799	8.69754	5.58583e-05	0.00127013	2.32754	Cerro vs. Javiana
acnA	2.3035	9.10537	8.69535	5.59484e-05	0.00127013	2.37131	Cerro vs. Javiana
yjgH	-1.99552	3.9748	-8.68474	5.63892e-05	0.00127224	2.37409	Cerro vs. Javiana
group_1027	-2.2834	1.2465	-8.66509	5.7215e-05	0.00128295	2.446	Cerro vs. Javiana
yebF	1.92111	6.48261	8.63165	5.86529e-05	0.00130717	2.26746	Cerro vs. Javiana
cspJ	-2.29375	1.65335	-8.61119	5.95526e-05	0.00131528	2.39423	Cerro vs. Javiana
group_7499	2.58103	7.5434	8.59792	6.01445e-05	0.00131528	2.26322	Cerro vs. Javiana
ltxB	-3.41824	4.16361	-8.59546	6.02549e-05	0.00131528	2.30547	Cerro vs. Javiana
oppB	2.31182	7.0713	8.58747	6.06155e-05	0.00131528	2.24146	Cerro vs. Javiana
ipdC	2.54006	5.33586	8.58305	6.08158e-05	0.00131528	2.25566	Cerro vs. Javiana
osmE	2.51844	7.84659	8.47125	6.61431e-05	0.00142208	2.16472	Cerro vs. Javiana
pntB	1.89744	8.07686	8.44229	6.7608e-05	0.00144507	2.13181	Cerro vs. Javiana
group_2033	-3.47248	1.55035	-8.41744	6.88942e-05	0.001464	2.24401	Cerro vs. Javiana
gatC_1	2.66805	2.95402	8.35631	7.21774e-05	0.00152033	2.15223	Cerro vs. Javiana
cheR	1.78494	8.11276	8.35271	7.23766e-05	0.00152033	2.05668	Cerro vs. Javiana
osmV	2.04968	4.94127	8.3341	7.34142e-05	0.00153331	2.06344	Cerro vs. Javiana
group_2053	2.49128	2.95195	8.32636	7.3851e-05	0.00153367	2.12704	Cerro vs. Javiana
panC	-1.34855	7.42679	-8.29619	7.55809e-05	0.00155266	1.9619	Cerro vs. Javiana
group_8229	2.69724	1.99583	8.29559	7.56154e-05	0.00155266	2.13265	Cerro vs. Javiana
adrB_3	1.86846	2.40269	8.26837	7.72166e-05	0.00157669	2.09766	Cerro vs. Javiana
ydhX_2	3.32048	5.93342	8.24555	7.85888e-05	0.00159579	1.97867	Cerro vs. Javiana
sgrT	-1.36671	6.36321	-8.22169	8.00527e-05	0.00161653	1.91496	Cerro vs. Javiana
ysdC	2.87555	2.89733	8.17737	8.28546e-05	0.00166043	2.00822	Cerro vs. Javiana
eco	1.28478	6.35125	8.17303	8.31348e-05	0.00166043	1.88309	Cerro vs. Javiana
spaS	-4.70487	2.78491	-8.1595	8.40155e-05	0.0016689	1.99823	Cerro vs. Javiana
ynhG	1.5019	6.5983	8.14262	8.51288e-05	0.00167352	1.85816	Cerro vs. Javiana
group_1953	1.78843	7.57803	8.12881	8.6052e-05	0.00167352	1.85716	Cerro vs. Javiana
poxB	1.9161	5.39531	8.12382	8.63891e-05	0.00167352	1.86796	Cerro vs. Javiana
group_5911	1.36243	5.44939	8.12198	8.65133e-05	0.00167352	1.86082	Cerro vs. Javiana
group_1521	2.46832	1.97935	8.11699	8.6852e-05	0.00167352	1.98714	Cerro vs. Javiana
ygdR_3	2.85731	5.04854	8.11186	8.72013e-05	0.00167352	1.8815	Cerro vs. Javiana
group_8402	1.8846	3.88492	8.10312	8.78008e-05	0.00167352	1.91234	Cerro vs. Javiana
group_8230	2.71371	6.96817	8.10151	8.79115e-05	0.00167352	1.84718	Cerro vs. Javiana
chaB	3.98235	3.61349	8.09017	8.86969e-05	0.00167973	1.92036	Cerro vs. Javiana
group_6411	1.94929	2.49875	8.06292	9.06173e-05	0.00170725	1.92423	Cerro vs. Javiana
yadH	-1.37085	6.10836	-7.99821	9.53689e-05	0.00178756	1.73401	Cerro vs. Javiana
dppC_2	3.10122	5.29605	7.98644	9.62631e-05	0.00179511	1.76999	Cerro vs. Javiana
group_7361	-4.77195	2.90137	-7.95566	9.8647e-05	0.00183023	1.8245	Cerro vs. Javiana
pntA	1.7523	8.37843	7.93687	0.000100135	0.00184845	1.71334	Cerro vs. Javiana
gstA	2.32152	7.50408	7.89302	0.000103707	0.00190476	1.66793	Cerro vs. Javiana
narW	2.89496	2.97481	7.87668	0.000105074	0.00192022	1.75303	Cerro vs. Javiana
group_5815	3.14342	3.08951	7.8612	0.000106388	0.00192755	1.73816	Cerro vs. Javiana
rfaH_2	-1.94394	2.89903	-7.85561	0.000106868	0.00192755	1.73461	Cerro vs. Javiana
aidB	2.09494	6.10629	7.85341	0.000107057	0.00192755	1.61985	Cerro vs. Javiana
rnz	1.43452	4.90288	7.77872	0.000113713	0.00203249	1.5891	Cerro vs. Javiana
group_2355	-2.00077	2.08373	-7.77565	0.000113997	0.00203249	1.69616	Cerro vs. Javiana
alx	-1.46172	4.14099	-7.74561	0.000116813	0.00206891	1.58187	Cerro vs. Javiana
ycfS	1.71641	4.58334	7.7376	0.000117577	0.00206891	1.57008	Cerro vs. Javiana
aceA	2.11974	6.26353	7.7302	0.000118288	0.00206891	1.5108	Cerro vs. Javiana
erfK	1.47169	5.82234	7.73003	0.000118304	0.00206891	1.51072	Cerro vs. Javiana
yhjQ	2.17145	4.15565	7.71809	0.000119462	0.0020792	1.57371	Cerro vs. Javiana
yfcG_2	1.39449	4.93287	7.70528	0.000120718	0.00209111	1.52272	Cerro vs. Javiana
chaA	-2.01445	5.02795	-7.69348	0.000121888	0.00210142	1.50263	Cerro vs. Javiana
group_1668	1.56625	2.67597	7.68097	0.000123143	0.00211309	1.59103	Cerro vs. Javiana
cobT	1.99685	6.09145	7.66769	0.000124491	0.00212623	1.45493	Cerro vs. Javiana
yedQ	1.29345	4.4946	7.64252	0.000127092	0.00216056	1.48703	Cerro vs. Javiana
kcsA	1.4913	4.41455	7.62984	0.000128425	0.00217198	1.48078	Cerro vs. Javiana
mcbR	1.82432	3.13589	7.62487	0.000128952	0.00217198	1.52363	Cerro vs. Javiana
group_3135	1.36065	6.73449	7.61351	0.000130166	0.00218236	1.39396	Cerro vs. Javiana
speF	6.71879	7.07041	7.59673	0.000131982	0.0022007	1.50884	Cerro vs. Javiana
group_3211	-2.03733	2.44818	-7.59233	0.000132463	0.0022007	1.52327	Cerro vs. Javiana
levE	2.43367	2.18324	7.57104	0.000134819	0.0022297	1.51298	Cerro vs. Javiana
loiP_1	1.6316	6.34584	7.53836	0.000138527	0.0022807	1.33234	Cerro vs. Javiana
group_8383	1.83211	7.48802	7.52337	0.000140266	0.00229898	1.3268	Cerro vs. Javiana
narU	3.20622	2.82851	7.5141	0.000141355	0.00230631	1.44199	Cerro vs. Javiana
group_249	-2.80106	2.10259	-7.50884	0.000141975	0.00230631	1.46176	Cerro vs. Javiana
group_6986	1.35118	4.92682	7.48702	0.000144587	0.00233835	1.32735	Cerro vs. Javiana
yedP	2.25037	3.17736	7.47242	0.000146365	0.00235667	1.38853	Cerro vs. Javiana
group_1907	-1.65574	5.20713	-7.42362	0.000152489	0.00244451	1.25391	Cerro vs. Javiana
prpD	3.51475	4.19689	7.41197	0.000153993	0.00245783	1.30551	Cerro vs. Javiana
yebE	1.34425	5.10388	7.36825	0.00015979	0.00253878	1.21034	Cerro vs. Javiana
lysA_1	-1.27548	3.45156	-7.36241	0.000160582	0.00253878	1.27312	Cerro vs. Javiana
group_7241	-1.96872	1.60214	-7.35826	0.000161148	0.00253878	1.34444	Cerro vs. Javiana
rbfA	-1.48482	6.24284	-7.34583	0.000162857	0.00255469	1.14738	Cerro vs. Javiana
bglK	1.50486	5.07319	7.34063	0.000163578	0.00255503	1.18728	Cerro vs. Javiana
dgaE_2	1.72559	3.9485	7.2649	0.000174496	0.00271397	1.17036	Cerro vs. Javiana
fumC	2.54458	8.72016	7.25498	0.000175987	0.00272556	1.12814	Cerro vs. Javiana
tusA_2	-1.75986	5.0102	-7.20975	0.000182966	0.00282169	1.0623	Cerro vs. Javiana
appC_1	1.76127	4.07455	7.19808	0.000184817	0.00283825	1.10385	Cerro vs. Javiana
drrA	-1.64381	6.30789	-7.18338	0.000187178	0.00285675	0.994165	Cerro vs. Javiana
fecA	1.87977	5.18729	7.18087	0.000187584	0.00285675	1.03604	Cerro vs. Javiana
eutC	1.42035	3.79143	7.16896	0.000189528	0.00287438	1.08433	Cerro vs. Javiana
pncC_1	1.92922	2.06184	7.16023	0.000190967	0.00288423	1.14694	Cerro vs. Javiana
lppC_1	1.43327	5.5389	7.14687	0.000193192	0.00290336	0.986113	Cerro vs. Javiana
group_6783	2.05562	6.05147	7.14312	0.000193822	0.00290336	0.974505	Cerro vs. Javiana
actP_2	3.6876	6.65373	7.11781	0.000198135	0.00295585	0.984663	Cerro vs. Javiana
group_2268	1.93184	2.79455	7.103	0.00020071	0.00297514	1.06247	Cerro vs. Javiana
group_2190	1.26859	6.34261	7.10016	0.000201206	0.00297514	0.921765	Cerro vs. Javiana
mog	-1.07171	6.60449	-7.09426	0.000202245	0.00297514	0.896727	Cerro vs. Javiana
hpaC	1.70673	1.06882	7.08887	0.0002032	0.00297514	1.1148	Cerro vs. Javiana
proP_1	2.0761	3.49969	7.08719	0.000203498	0.00297514	1.02282	Cerro vs. Javiana
narV	1.80042	3.68517	7.081	0.000204602	0.00297937	1.00856	Cerro vs. Javiana
aceB	2.44697	6.33707	7.07606	0.000205487	0.00298038	0.915384	Cerro vs. Javiana
ynaI_1	1.57793	3.06654	7.03619	0.000212797	0.0030742	0.987743	Cerro vs. Javiana
cynR_1	1.26541	3.70233	7.02214	0.000215444	0.00309092	0.947881	Cerro vs. Javiana
hpf_2	1.58637	8.80403	7.02107	0.000215646	0.00309092	0.895603	Cerro vs. Javiana
gatB_1	2.5037	1.01369	7.00897	0.000217957	0.00311185	1.03871	Cerro vs. Javiana
narZ	2.67967	5.37112	6.972	0.000225191	0.00320262	0.838974	Cerro vs. Javiana
rhaS_2	1.93699	4.25783	6.9578	0.00022804	0.00323056	0.870263	Cerro vs. Javiana
group_8472	3.54271	6.4954	6.89132	0.000241935	0.00341417	0.762701	Cerro vs. Javiana
yghA	2.13238	7.85925	6.87756	0.000244929	0.00344314	0.736842	Cerro vs. Javiana
gpr_1	1.60574	5.78826	6.84979	0.000251099	0.00351635	0.693433	Cerro vs. Javiana
entF	-1.65975	4.46191	-6.8437	0.000252474	0.00352211	0.734192	Cerro vs. Javiana
ariR	2.09141	4.70894	6.83242	0.000255047	0.00354447	0.728204	Cerro vs. Javiana
prpC	2.91918	3.93055	6.80801	0.000260713	0.00359968	0.744902	Cerro vs. Javiana
preA	2.0961	5.45959	6.8022	0.000262082	0.00359968	0.66264	Cerro vs. Javiana
group_2457	1.09686	6.80987	6.79966	0.000262683	0.00359968	0.623307	Cerro vs. Javiana
sfmD	-1.39498	3.12574	-6.79333	0.000264188	0.00359968	0.753103	Cerro vs. Javiana
tcyP_1	-3.52174	7.31694	-6.7878	0.000265513	0.00359968	0.633349	Cerro vs. Javiana
agaC	2.21196	2.7351	6.78761	0.000265557	0.00359968	0.764216	Cerro vs. Javiana
group_726	-1.62308	2.57623	-6.78613	0.000265913	0.00359968	0.771966	Cerro vs. Javiana
dapB	-1.04781	6.25141	-6.76615	0.000270763	0.0036518	0.590891	Cerro vs. Javiana
truB	-1.4165	7.3336	-6.71396	0.000283911	0.00381506	0.518143	Cerro vs. Javiana
betB	2.7252	5.60279	6.70972	0.00028501	0.0038158	0.576155	Cerro vs. Javiana
ybhN	1.29852	3.15346	6.66924	0.00029575	0.00394513	0.62874	Cerro vs. Javiana
malR	-1.68551	4.24353	-6.64977	0.000301076	0.00399666	0.553864	Cerro vs. Javiana
ygdR_5	2.24943	2.35289	6.64123	0.000303447	0.00399666	0.637681	Cerro vs. Javiana
cspA	-3.35432	5.18691	-6.6365	0.000304768	0.00399666	0.508467	Cerro vs. Javiana
acs_1	2.71834	5.18541	6.63589	0.000304939	0.00399666	0.517869	Cerro vs. Javiana
eutD	2.40613	1.54264	6.63538	0.00030508	0.00399666	0.665465	Cerro vs. Javiana
garK_3	1.78556	7.59552	6.61949	0.000309574	0.00404105	0.464959	Cerro vs. Javiana
group_7987	2.06992	3.37937	6.60717	0.00031311	0.00407266	0.561861	Cerro vs. Javiana
asnA	1.2222	5.01367	6.6028	0.000314375	0.00407461	0.478556	Cerro vs. Javiana
manZ_2	2.27895	3.17076	6.5935	0.000317086	0.00409522	0.556667	Cerro vs. Javiana
tktB	1.79652	7.38273	6.56393	0.000325883	0.00419402	0.405281	Cerro vs. Javiana
lhgO	3.83437	4.07507	6.55195	0.000329526	0.00421241	0.490414	Cerro vs. Javiana
grxB	1.55642	8.36814	6.55165	0.000329617	0.00421241	0.414916	Cerro vs. Javiana
group_1833	-1.17105	5.53451	-6.54188	0.000332622	0.00422385	0.395888	Cerro vs. Javiana
group_2440	-3.42274	2.46459	-6.54123	0.000332823	0.00422385	0.533755	Cerro vs. Javiana
clsB	1.60137	3.6442	6.53607	0.000334424	0.00422811	0.477268	Cerro vs. Javiana
iscA_1	1.70395	2.21833	6.5327	0.000335472	0.00422811	0.536818	Cerro vs. Javiana
eutQ	2.32757	1.88228	6.52112	0.000339108	0.00425924	0.538997	Cerro vs. Javiana
hutH	4.79179	8.05206	6.49032	0.000348997	0.00434631	0.42415	Cerro vs. Javiana
rimL	1.13102	5.39181	6.48868	0.000349532	0.00434631	0.34461	Cerro vs. Javiana
mdtD	-1.53079	2.64553	-6.48845	0.000349608	0.00434631	0.474505	Cerro vs. Javiana
xylB	1.10335	6.30024	6.45772	0.00035982	0.0044423	0.286251	Cerro vs. Javiana
frmA	1.01888	7.16564	6.45568	0.000360507	0.0044423	0.274956	Cerro vs. Javiana
yejK	-1.41805	7.35652	-6.4543	0.000360975	0.0044423	0.255483	Cerro vs. Javiana
group_1369	-2.33305	1.53201	-6.43388	0.00036797	0.00451319	0.465396	Cerro vs. Javiana
xylR	1.50742	5.59202	6.42657	0.000370511	0.0045288	0.274936	Cerro vs. Javiana
group_2170	-4.12748	5.07183	-6.42311	0.000371721	0.0045288	0.307796	Cerro vs. Javiana
yqjE	1.67121	7.48095	6.41954	0.000372974	0.00452896	0.256643	Cerro vs. Javiana
group_7627	1.70709	7.14782	6.4118	0.000375706	0.00454703	0.245551	Cerro vs. Javiana
fucA_1	1.54813	3.68111	6.39513	0.000381666	0.00460392	0.332459	Cerro vs. Javiana
group_6900	-1.22129	4.14811	-6.38839	0.000384106	0.00461811	0.290733	Cerro vs. Javiana
pfkB	1.21909	7.91349	6.36592	0.000392369	0.004702	0.199329	Cerro vs. Javiana
group_8172	1.66027	3.29215	6.35786	0.000395382	0.00472262	0.310012	Cerro vs. Javiana
preT	2.06749	5.26101	6.34512	0.000400197	0.00476456	0.210141	Cerro vs. Javiana
pepN	1.2109	9.32266	6.34061	0.00040192	0.00476954	0.241663	Cerro vs. Javiana
group_8008	-1.95658	3.00369	-6.32457	0.000408105	0.00481266	0.289618	Cerro vs. Javiana
tauR	-1.45271	4.00235	-6.32435	0.000408188	0.00481266	0.234537	Cerro vs. Javiana
group_3477	1.02841	5.9101	6.31663	0.000411204	0.00482751	0.149354	Cerro vs. Javiana
rlmI	-1.5382	6.48974	-6.31438	0.000412089	0.00482751	0.124987	Cerro vs. Javiana
group_7068	2.31568	1.43582	6.30546	0.000415615	0.00485327	0.338104	Cerro vs. Javiana
group_6797	3.22404	6.64779	6.28986	0.000421861	0.00491051	0.150313	Cerro vs. Javiana
group_8596	1.45015	3.40259	6.26603	0.000431605	0.00500799	0.209523	Cerro vs. Javiana
ulaC_3	-1.65218	5.52254	-6.25369	0.000436747	0.00505162	0.097981	Cerro vs. Javiana
artM_2	1.27291	5.35528	6.22909	0.000447212	0.00515634	0.0779749	Cerro vs. Javiana
gcdC_1	1.50649	1.8637	6.22471	0.000449104	0.00516187	0.238348	Cerro vs. Javiana
group_8100	1.15634	5.6372	6.20695	0.000456873	0.00523471	0.043161	Cerro vs. Javiana
panM	-1.0546	4.81882	-6.19228	0.000463399	0.005284	0.0567791	Cerro vs. Javiana
exsA	1.27135	3.01736	6.19079	0.000464067	0.005284	0.148756	Cerro vs. Javiana
psrA	3.29548	8.08553	6.15793	0.000479102	0.00543825	0.0439349	Cerro vs. Javiana
gntR_1	1.60732	3.57143	6.14996	0.000482828	0.00546358	0.0824183	Cerro vs. Javiana
melB	2.06461	2.9825	6.12535	0.000494547	0.00557892	0.0826514	Cerro vs. Javiana
adrA	1.39293	3.6035	6.11875	0.000497739	0.00559765	0.0463782	Cerro vs. Javiana
group_8168	1.31694	3.97474	6.11204	0.000501015	0.00561721	0.023945	Cerro vs. Javiana
group_6145	2.40655	8.22298	6.08801	0.000512935	0.00573205	-0.0513725	Cerro vs. Javiana
group_2135	1.19632	3.71891	6.08353	0.000515195	0.00573205	0.00282557	Cerro vs. Javiana
group_2405	1.72723	3.88675	6.08201	0.000515963	0.00573205	-0.000531863	Cerro vs. Javiana
group_3482	2.37032	1.86596	6.07828	0.000517856	0.00573565	0.0848699	Cerro vs. Javiana
ydeO_2	-3.78867	5.26791	-6.04847	0.00053325	0.00588831	-0.0993198	Cerro vs. Javiana
group_7932	-1.83877	5.00022	-6.03755	0.000539022	0.00593412	-0.113453	Cerro vs. Javiana
guaB	-2.29345	7.92288	-6.02077	0.000548021	0.00601507	-0.176636	Cerro vs. Javiana
pabC	0.950153	5.06914	5.99954	0.000559652	0.00612433	-0.153833	Cerro vs. Javiana
ybdL	-1.45142	4.79897	-5.99063	0.000564617	0.00616022	-0.157249	Cerro vs. Javiana
cysW_1	-2.46355	3.06805	-5.97954	0.00057086	0.0062098	-0.0770564	Cerro vs. Javiana
mobA	-1.01964	4.86603	-5.96848	0.000577167	0.00625978	-0.183889	Cerro vs. Javiana
group_844	-1.62778	2.11088	-5.94397	0.000591428	0.00639547	-0.0680916	Cerro vs. Javiana
fabG2	3.21705	9.58622	5.92334	0.00060373	0.00650925	-0.165312	Cerro vs. Javiana
ubiG_2	0.899522	6.08089	5.90924	0.00061231	0.00655422	-0.290888	Cerro vs. Javiana
ymdB	1.16961	5.45403	5.90725	0.000613528	0.00655422	-0.2717	Cerro vs. Javiana
torC	1.324	1.92977	5.90699	0.000613689	0.00655422	-0.100264	Cerro vs. Javiana
ybiO	1.60436	3.9957	5.90474	0.000615075	0.00655422	-0.197022	Cerro vs. Javiana
fliY_2	1.23204	8.49356	5.89231	0.000622784	0.00660892	-0.279668	Cerro vs. Javiana
group_8577	1.59993	1.66374	5.88779	0.00062562	0.00660892	-0.109651	Cerro vs. Javiana
yicJ_1	-1.60984	1.49441	-5.88777	0.000625633	0.00660892	-0.102741	Cerro vs. Javiana
rhaM	1.39721	4.55809	5.8743	0.000634153	0.00667962	-0.259055	Cerro vs. Javiana
repA	1.10506	6.27694	5.87085	0.000636356	0.00668357	-0.33643	Cerro vs. Javiana
gltC_2	-2.4118	7.19291	-5.85048	0.000649547	0.00678297	-0.372319	Cerro vs. Javiana
group_2403	1.6129	3.70171	5.85037	0.000649618	0.00678297	-0.244147	Cerro vs. Javiana
lip-1_2	1.95097	3.83536	5.84709	0.00065177	0.00678297	-0.250357	Cerro vs. Javiana
glgC	1.29684	7.32439	5.84088	0.000655872	0.00678297	-0.371775	Cerro vs. Javiana
rpoS	1.51372	10.5208	5.83963	0.0006567	0.00678297	-0.216339	Cerro vs. Javiana
dbpA	1.10768	4.71721	5.83924	0.000656955	0.00678297	-0.308568	Cerro vs. Javiana
yqeG	-1.68529	4.0351	-5.82911	0.000663715	0.00683346	-0.29382	Cerro vs. Javiana
rihC	0.946251	7.15196	5.81989	0.00066993	0.00687807	-0.404258	Cerro vs. Javiana
malX	-3.37073	4.47628	-5.80538	0.000679853	0.0069604	-0.326868	Cerro vs. Javiana
gatB_2	1.97232	1.14533	5.80022	0.000683421	0.00697739	-0.184607	Cerro vs. Javiana
group_6115	1.57212	6.88879	5.77388	0.000701958	0.00714668	-0.440995	Cerro vs. Javiana
bluR	1.07341	4.84292	5.7701	0.000704658	0.00715302	-0.392181	Cerro vs. Javiana
eutK	1.84711	3.48289	5.76755	0.000706495	0.00715302	-0.324569	Cerro vs. Javiana
ydjM	-1.16872	2.28604	-5.74947	0.000719641	0.00726232	-0.287299	Cerro vs. Javiana
adiA	-1.17555	4.66538	-5.74726	0.000721264	0.00726232	-0.41997	Cerro vs. Javiana
kduD	1.08529	4.31937	5.7391	0.000727302	0.00730299	-0.398849	Cerro vs. Javiana
dsdX	1.62979	2.89068	5.73323	0.000731679	0.00732681	-0.337407	Cerro vs. Javiana
prfB_2	-1.4468	3.54964	-5.71925	0.000742223	0.00741209	-0.388282	Cerro vs. Javiana
nlhH	-1.50736	4.74911	-5.70176	0.000755654	0.00752565	-0.472661	Cerro vs. Javiana
sbp	-2.7118	2.38302	-5.69309	0.000762418	0.00757239	-0.355311	Cerro vs. Javiana
pnbA	1.17315	6.66994	5.67662	0.000775444	0.00768089	-0.557236	Cerro vs. Javiana
nhoA	-1.03884	4.25611	-5.67013	0.000780644	0.00769912	-0.487633	Cerro vs. Javiana
yjeM	-1.44127	4.52911	-5.66907	0.000781498	0.00769912	-0.500096	Cerro vs. Javiana
group_7253	1.63982	2.53603	5.65903	0.000789631	0.00775833	-0.401197	Cerro vs. Javiana
group_2250	1.39119	5.04991	5.64385	0.00080211	0.00785982	-0.542844	Cerro vs. Javiana
chbC	1.03823	5.15363	5.64009	0.000805233	0.00786574	-0.55456	Cerro vs. Javiana
fliJ	1.7098	6.22788	5.63795	0.000807019	0.00786574	-0.588745	Cerro vs. Javiana
por_1	0.93255	5.70115	5.6336	0.00081066	0.00787292	-0.585621	Cerro vs. Javiana
rcsA_2	1.84521	0.818036	5.63193	0.000812063	0.00787292	-0.359176	Cerro vs. Javiana
pdxK	-0.938025	5.17941	-5.60505	0.000835017	0.00807404	-0.595643	Cerro vs. Javiana
group_679	1.41738	2.57161	5.59662	0.000842369	0.00812364	-0.472448	Cerro vs. Javiana
zinT	-1.12924	4.06628	-5.58198	0.000855296	0.0082266	-0.575309	Cerro vs. Javiana
eutB	1.16487	4.73103	5.57565	0.000860958	0.00824845	-0.60349	Cerro vs. Javiana
group_1981	2.17507	7.18006	5.5744	0.000862082	0.00824845	-0.648551	Cerro vs. Javiana
oppA	2.3765	9.43309	5.56178	0.000873507	0.00833595	-0.585149	Cerro vs. Javiana
fadM	1.15602	4.04178	5.55908	0.000875973	0.00833771	-0.587417	Cerro vs. Javiana
group_8351	1.35784	7.21757	5.54504	0.000888925	0.00843901	-0.703312	Cerro vs. Javiana
group_6353	-1.14821	5.77056	-5.53935	0.000894238	0.00845877	-0.693118	Cerro vs. Javiana
chiA_2	-0.978642	3.97026	-5.53786	0.000895635	0.00845877	-0.619897	Cerro vs. Javiana
fliE	1.50021	7.55585	5.52777	0.000905156	0.00852666	-0.715447	Cerro vs. Javiana
hpcE	2.3597	5.0135	5.52098	0.000911627	0.00856555	-0.670682	Cerro vs. Javiana
puuP	2.1728	3.70172	5.51305	0.000919248	0.00861501	-0.615689	Cerro vs. Javiana
rpmI	-1.57782	10.9334	-5.50396	0.00092807	0.00867544	-0.567748	Cerro vs. Javiana
group_8217	-1.30105	1.02953	-5.49294	0.000938893	0.00875422	-0.520449	Cerro vs. Javiana
yceD	-1.73383	10.0897	-5.48964	0.000942168	0.0087624	-0.636099	Cerro vs. Javiana
baeS	-1.33276	3.13227	-5.4867	0.000945087	0.00876724	-0.625595	Cerro vs. Javiana
xerD_3	0.856287	6.1607	5.48301	0.000948774	0.00877916	-0.771916	Cerro vs. Javiana
ompX	-1.66448	9.67437	-5.47145	0.000960414	0.00886443	-0.685727	Cerro vs. Javiana
zraS	-0.827186	6.3012	-5.46714	0.000964803	0.00886986	-0.800856	Cerro vs. Javiana
rnt	0.987283	6.53256	5.4661	0.000965856	0.00886986	-0.798596	Cerro vs. Javiana
group_1866	1.58396	1.09421	5.46196	0.000970089	0.00888641	-0.557885	Cerro vs. Javiana
mleN	1.67435	3.71996	5.4543	0.000977984	0.00893633	-0.688259	Cerro vs. Javiana
fucU	1.42912	3.95042	5.45112	0.000981283	0.00894412	-0.703828	Cerro vs. Javiana
ftnA_2	1.13561	6.66667	5.44584	0.000986785	0.00897189	-0.821511	Cerro vs. Javiana
apaH	1.08962	6.35332	5.4318	0.00100158	0.00908384	-0.833709	Cerro vs. Javiana
group_983	-1.19254	3.45364	-5.4276	0.00100605	0.00910179	-0.71228	Cerro vs. Javiana
group_7337	1.00741	6.5289	5.41512	0.00101948	0.00920047	-0.857208	Cerro vs. Javiana
ttcA	-1.20522	6.11618	-5.40702	0.0010283	0.00925725	-0.861183	Cerro vs. Javiana
group_6234	1.15863	1.27992	5.39725	0.00103906	0.00931484	-0.63912	Cerro vs. Javiana
mdtJ	2.94332	4.42008	5.39658	0.0010398	0.00931484	-0.778104	Cerro vs. Javiana
rpmD	-1.77974	9.27362	-5.38659	0.00105093	0.00939161	-0.813154	Cerro vs. Javiana
ygaZ	-1.18158	3.53606	-5.38125	0.00105694	0.00939974	-0.77088	Cerro vs. Javiana
mraZ	-0.87094	7.23026	-5.38121	0.00105699	0.00939974	-0.924371	Cerro vs. Javiana
group_7403	1.14013	1.3156	5.37777	0.00106088	0.00941144	-0.662938	Cerro vs. Javiana
btuD	0.848729	5.8733	5.37048	0.00106916	0.00946198	-0.893626	Cerro vs. Javiana
ydeO_1	-1.8825	7.03784	-5.36794	0.00107208	0.00946485	-0.928977	Cerro vs. Javiana
hutU	4.55112	8.58698	5.36002	0.0010812	0.00951207	-0.797541	Cerro vs. Javiana
sfmH_1	-1.07273	1.90793	-5.35877	0.00108265	0.00951207	-0.710578	Cerro vs. Javiana
dgaF_1	1.34182	3.90527	5.35654	0.00108524	0.00951207	-0.812111	Cerro vs. Javiana
vsr	-0.895635	4.26775	-5.35347	0.00108881	0.0095206	-0.850889	Cerro vs. Javiana
glgA	1.3666	7.55058	5.34728	0.00109605	0.00956104	-0.928263	Cerro vs. Javiana
sufC	1.37822	3.55211	5.34113	0.00110331	0.00960138	-0.814722	Cerro vs. Javiana
group_945	1.78966	5.03685	5.33224	0.00111389	0.00966593	-0.896811	Cerro vs. Javiana
group_718	-1.21126	3.85083	-5.32546	0.00112203	0.00966593	-0.85596	Cerro vs. Javiana
treC	-3.59939	8.41729	-5.32515	0.00112241	0.00966593	-0.907883	Cerro vs. Javiana
cysT	-2.87783	2.51084	-5.32489	0.00112272	0.00966593	-0.780021	Cerro vs. Javiana
ibpB	-1.517	4.43141	-5.32388	0.00112395	0.00966593	-0.890174	Cerro vs. Javiana
pla	-1.94308	3.75633	-5.3136	0.00113644	0.00974523	-0.861333	Cerro vs. Javiana
group_8047	-1.36502	2.27968	-5.31192	0.0011385	0.00974523	-0.782135	Cerro vs. Javiana
rbsC	1.15262	4.0027	5.30918	0.00114186	0.00975119	-0.873537	Cerro vs. Javiana
sseA_2	1.40795	8.10796	5.30558	0.00114631	0.00976632	-0.959025	Cerro vs. Javiana
ptrB	1.05068	6.70303	5.2996	0.00115371	0.00978254	-0.994204	Cerro vs. Javiana
yegT	1.28277	4.60736	5.29924	0.00115416	0.00978254	-0.914339	Cerro vs. Javiana
group_611	2.27516	4.29747	5.29757	0.00115624	0.00978254	-0.891861	Cerro vs. Javiana
group_6767	1.07545	7.81052	5.28937	0.00116652	0.00984673	-0.997977	Cerro vs. Javiana
yqjG	1.31023	5.37908	5.26623	0.00119608	0.0100606	-0.996294	Cerro vs. Javiana
group_1306	1.75986	3.85334	5.26416	0.00119876	0.0100606	-0.914147	Cerro vs. Javiana
pchR	-1.82557	3.47839	-5.26312	0.00120012	0.0100606	-0.905286	Cerro vs. Javiana
infB	-1.37689	10.9623	-5.25473	0.00121107	0.0101292	-0.853769	Cerro vs. Javiana
sadA	1.03866	4.15886	5.24314	0.0012264	0.010234	-0.95979	Cerro vs. Javiana
ybfF	-0.899187	5.47204	-5.23302	0.00123996	0.0103114	-1.03707	Cerro vs. Javiana
lysC	-0.947606	6.53496	-5.22994	0.00124413	0.0103114	-1.0881	Cerro vs. Javiana
hisP	1.15234	5.13239	5.22993	0.00124414	0.0103114	-1.02721	Cerro vs. Javiana
rhaR	1.96341	5.65957	5.2156	0.0012637	0.0104433	-1.06254	Cerro vs. Javiana
group_8178	1.18249	4.87162	5.2141	0.00126577	0.0104433	-1.03106	Cerro vs. Javiana
dps	1.53329	9.26319	5.20733	0.00127514	0.0104801	-1.01468	Cerro vs. Javiana
fucK	1.42003	5.13354	5.20674	0.00127597	0.0104801	-1.05328	Cerro vs. Javiana
chrR	1.10162	7.31702	5.19965	0.00128587	0.0105378	-1.11238	Cerro vs. Javiana
dus	-1.93171	7.44772	-5.19256	0.00129586	0.0105959	-1.13489	Cerro vs. Javiana
csiD	3.6788	4.29466	5.1874	0.0013032	0.0106321	-1.01154	Cerro vs. Javiana
rimP	-1.71974	6.87	-5.18197	0.00131096	0.0106716	-1.14918	Cerro vs. Javiana
group_7227	-1.65004	6.68499	-5.17525	0.00132064	0.0107265	-1.15373	Cerro vs. Javiana
fba	2.29671	1.9172	5.17223	0.00132502	0.0107269	-0.929423	Cerro vs. Javiana
yfdH	1.12451	4.58381	5.17117	0.00132655	0.0107269	-1.06607	Cerro vs. Javiana
spiA	-1.43783	0.528142	-5.1644	0.00133644	0.0107461	-0.879869	Cerro vs. Javiana
yjcH	3.84766	4.14779	5.16369	0.00133747	0.0107461	-1.03168	Cerro vs. Javiana
fucI	2.15539	5.59038	5.16316	0.00133826	0.0107461	-1.1197	Cerro vs. Javiana
phrB	1.04655	4.1726	5.16151	0.00134069	0.0107461	-1.05696	Cerro vs. Javiana
rtcB	-1.43234	4.91517	-5.13345	0.00138266	0.0110582	-1.13745	Cerro vs. Javiana
tufA_1	1.53009	12.2264	5.12505	0.00139551	0.0111306	-0.926657	Cerro vs. Javiana
group_7692	0.888336	6.67684	5.12356	0.0013978	0.0111306	-1.20635	Cerro vs. Javiana
dcyD	1.06998	6.10528	5.11687	0.00140816	0.0111887	-1.20034	Cerro vs. Javiana
tgt	-1.02935	8.09722	-5.11157	0.00141641	0.0112299	-1.22041	Cerro vs. Javiana
cbiG	2.82254	6.54273	5.10274	0.0014303	0.0113154	-1.1922	Cerro vs. Javiana
nusA	-1.22928	9.46878	-5.09392	0.00144432	0.0113776	-1.14437	Cerro vs. Javiana
hisG	-2.3414	5.80797	-5.09372	0.00144463	0.0113776	-1.21887	Cerro vs. Javiana
fimA_3	-1.41353	5.48632	-5.09058	0.00144967	0.0113776	-1.20889	Cerro vs. Javiana
hutG	1.42207	6.73426	5.08948	0.00145143	0.0113776	-1.23755	Cerro vs. Javiana
alr	-0.830075	6.51659	-5.08805	0.00145372	0.0113776	-1.25761	Cerro vs. Javiana
group_6346	0.889596	8.18582	5.07948	0.00146759	0.0114616	-1.23751	Cerro vs. Javiana
metI	-1.26921	4.99574	-5.07605	0.00147318	0.0114808	-1.20919	Cerro vs. Javiana
alkB	0.838955	4.3682	5.07295	0.00147826	0.0114958	-1.17525	Cerro vs. Javiana
cbiK	2.78832	5.88517	5.06979	0.00148344	0.0115116	-1.22864	Cerro vs. Javiana
btuE	0.791565	6.02699	5.05839	0.00150233	0.0116206	-1.26982	Cerro vs. Javiana
group_8333	1.46758	2.30669	5.05748	0.00150385	0.0116206	-1.0846	Cerro vs. Javiana
group_2037	-1.1646	5.64482	-5.04869	0.00151862	0.01171	-1.26545	Cerro vs. Javiana
metN_2	-1.25527	5.63483	-5.04446	0.00152578	0.0117382	-1.27029	Cerro vs. Javiana
ygiD	-1.71974	3.0216	-5.04275	0.00152869	0.0117382	-1.14004	Cerro vs. Javiana
tcyP_2	-1.53772	7.3892	-5.0365	0.00153938	0.0117954	-1.32984	Cerro vs. Javiana
mutY	-0.989454	5.60033	-5.03244	0.00154635	0.0118241	-1.28303	Cerro vs. Javiana
fliK	1.93889	8.33398	5.03054	0.00154963	0.0118244	-1.26496	Cerro vs. Javiana
yidA_1	-1.3362	6.12745	-5.02723	0.00155536	0.0118434	-1.31301	Cerro vs. Javiana
birA	-0.747934	6.24532	-5.01068	0.00158437	0.0120393	-1.34007	Cerro vs. Javiana
nfsA	0.814678	6.37197	5.00284	0.00159831	0.01212	-1.34742	Cerro vs. Javiana
group_6765	-1.04795	7.65253	-5.00029	0.00160289	0.0121295	-1.37303	Cerro vs. Javiana
deoB	0.884235	9.21722	4.99599	0.00161063	0.0121629	-1.27674	Cerro vs. Javiana
group_8120	-1.85894	5.84839	-4.99041	0.00162072	0.0122139	-1.34545	Cerro vs. Javiana
yghU	0.8734	6.34447	4.9847	0.00163114	0.0122671	-1.36828	Cerro vs. Javiana
yqhD	-0.95954	7.29053	-4.98026	0.00163927	0.0122826	-1.40373	Cerro vs. Javiana
group_6083	-1.56851	3.62168	-4.97984	0.00164004	0.0122826	-1.25269	Cerro vs. Javiana
galE	-0.982394	7.8827	-4.97809	0.00164327	0.0122826	-1.39238	Cerro vs. Javiana
flgF	1.21168	9.3934	4.96322	0.00167094	0.0124571	-1.30325	Cerro vs. Javiana
group_3409	1.00661	3.63323	4.96162	0.00167394	0.0124571	-1.27341	Cerro vs. Javiana
msrB	1.29658	7.5632	4.95866	0.00167954	0.0124571	-1.39603	Cerro vs. Javiana
cysJ_2	-2.88187	4.01371	-4.95713	0.00168242	0.0124571	-1.29271	Cerro vs. Javiana
btr_2	-1.30932	5.09999	-4.9553	0.00168589	0.0124571	-1.35945	Cerro vs. Javiana
comM	1.07539	3.04703	4.95468	0.00168707	0.0124571	-1.24969	Cerro vs. Javiana
ydgK	-1.48085	5.94272	-4.9485	0.00169886	0.0125188	-1.40068	Cerro vs. Javiana
tag	0.928179	6.3137	4.94451	0.00170651	0.0125499	-1.41625	Cerro vs. Javiana
guaA	-1.51218	9.25516	-4.93748	0.00172009	0.0126244	-1.35105	Cerro vs. Javiana
bdcR	-1.03567	3.56624	-4.93498	0.00172494	0.0126345	-1.30399	Cerro vs. Javiana
pgtP	1.13316	4.07534	4.93117	0.00173238	0.0126637	-1.3298	Cerro vs. Javiana
envC	-0.766039	6.60995	-4.92899	0.00173665	0.0126696	-1.45508	Cerro vs. Javiana
prpB	2.52763	3.86454	4.91896	0.00175643	0.0127884	-1.32238	Cerro vs. Javiana
hisD	-2.34669	6.26365	-4.91625	0.00176183	0.0128021	-1.44834	Cerro vs. Javiana
group_5996	2.09009	2.10449	4.90007	0.00179438	0.0130128	-1.26549	Cerro vs. Javiana
group_7973	1.09454	7.04058	4.89828	0.00179803	0.0130135	-1.47935	Cerro vs. Javiana
tal	1.46069	5.96964	4.89425	0.00180626	0.0130472	-1.46619	Cerro vs. Javiana
group_1423	-2.7699	7.27781	-4.88782	0.00181949	0.0131168	-1.48937	Cerro vs. Javiana
hslR	-1.0935	4.40734	-4.87925	0.00183728	0.013219	-1.42655	Cerro vs. Javiana
ftsP	-0.754628	7.27654	-4.86642	0.00186429	0.013387	-1.54441	Cerro vs. Javiana
group_3036	-2.34101	4.72917	-4.86179	0.00187412	0.0134312	-1.45379	Cerro vs. Javiana
pucK	1.39527	3.20031	4.85799	0.00188225	0.0134631	-1.3766	Cerro vs. Javiana
sra	1.53088	7.80854	4.85528	0.00188808	0.0134653	-1.51077	Cerro vs. Javiana
ipgC	1.35411	2.393	4.85442	0.00188993	0.0134653	-1.33561	Cerro vs. Javiana
gsiC	0.85347	5.02224	4.85172	0.00189575	0.0134694	-1.48093	Cerro vs. Javiana
uspB	0.970695	6.73251	4.85074	0.00189788	0.0134694	-1.53908	Cerro vs. Javiana
rplU	-2.12966	9.36613	-4.84867	0.00190236	0.0134751	-1.45033	Cerro vs. Javiana
rhlE	-2.23574	3.74984	-4.83285	0.00193703	0.0136941	-1.43805	Cerro vs. Javiana
group_2166	-1.20838	3.00035	-4.82923	0.00194506	0.0137243	-1.39899	Cerro vs. Javiana
araB	1.4232	2.19072	4.82414	0.00195641	0.0137637	-1.36251	Cerro vs. Javiana
araD	1.40558	1.7409	4.82335	0.00195817	0.0137637	-1.3416	Cerro vs. Javiana
gntK_2	1.31603	3.55505	4.81568	0.00197545	0.0138585	-1.44685	Cerro vs. Javiana
secY	-1.71212	12.92	-4.80669	0.00199588	0.0139692	-1.27425	Cerro vs. Javiana
glyA1	1.22723	10.9185	4.80539	0.00199887	0.0139692	-1.39405	Cerro vs. Javiana
group_641	1.68102	3.144	4.79345	0.00202645	0.0141174	-1.45283	Cerro vs. Javiana
rpsE	-1.69042	11.395	-4.79221	0.00202933	0.0141174	-1.38354	Cerro vs. Javiana
deaD	-3.54934	6.57872	-4.7912	0.00203167	0.0141174	-1.59118	Cerro vs. Javiana
cbiL	2.65657	5.38064	4.78848	0.00203805	0.0141349	-1.56017	Cerro vs. Javiana
dcuD	-1.92418	5.11586	-4.78565	0.00204469	0.0141541	-1.57086	Cerro vs. Javiana
mdtI	3.34805	3.75195	4.77333	0.00207386	0.0142877	-1.49149	Cerro vs. Javiana
rpiA	1.14465	9.10704	4.77319	0.00207419	0.0142877	-1.55648	Cerro vs. Javiana
flgM	1.1958	7.56813	4.77076	0.00208002	0.0142877	-1.63157	Cerro vs. Javiana
murB	-1.04066	6.37085	-4.76974	0.00208246	0.0142877	-1.64332	Cerro vs. Javiana
rpsQ	-1.75442	10.6894	-4.76928	0.00208355	0.0142877	-1.45598	Cerro vs. Javiana
sufD	1.16312	4.53696	4.76355	0.00209735	0.0143473	-1.56062	Cerro vs. Javiana
cysD	-3.38648	3.04108	-4.76123	0.00210296	0.0143473	-1.48566	Cerro vs. Javiana
nudL	0.817908	4.81107	4.76081	0.002104	0.0143473	-1.58291	Cerro vs. Javiana
laaA	2.28034	2.51027	4.75626	0.00211505	0.0143957	-1.46524	Cerro vs. Javiana
eutL	1.21243	3.92043	4.7537	0.00212132	0.0144115	-1.54136	Cerro vs. Javiana
cbiF	3.15952	6.17279	4.74901	0.00213284	0.014463	-1.61781	Cerro vs. Javiana
group_5838	1.41156	1.25746	4.7346	0.00216865	0.0146469	-1.42926	Cerro vs. Javiana
group_7484	-2.49317	3.29377	-4.73376	0.00217077	0.0146469	-1.53538	Cerro vs. Javiana
group_1488	-0.9629	4.04569	-4.73327	0.00217199	0.0146469	-1.5872	Cerro vs. Javiana
rseP	-0.792207	8.23339	-4.72625	0.00218969	0.0146863	-1.68847	Cerro vs. Javiana
fruA_2	1.20919	4.48559	4.72625	0.00218971	0.0146863	-1.6041	Cerro vs. Javiana
map	-0.797675	7.19312	-4.72618	0.00218988	0.0146863	-1.72001	Cerro vs. Javiana
uhpB	-1.43548	4.2036	-4.72272	0.00219869	0.0147004	-1.6076	Cerro vs. Javiana
citD_2	1.50473	0.284113	4.72219	0.00220004	0.0147004	-1.41259	Cerro vs. Javiana
group_1491	0.871818	6.36793	4.71893	0.00220835	0.0147151	-1.69904	Cerro vs. Javiana
group_615	1.62128	5.55441	4.71818	0.00221028	0.0147151	-1.67062	Cerro vs. Javiana
treB	-3.10692	8.73148	-4.71578	0.00221642	0.0147291	-1.6451	Cerro vs. Javiana
pyrE_1	-1.46835	4.14963	-4.71109	0.00222852	0.0147827	-1.61835	Cerro vs. Javiana
group_1002	0.853996	4.05778	4.70246	0.00225096	0.0149044	-1.61614	Cerro vs. Javiana
aspC	0.924434	9.60352	4.69231	0.00227767	0.015054	-1.62678	Cerro vs. Javiana
group_1667	1.17197	1.69603	4.68777	0.00228971	0.0151063	-1.50769	Cerro vs. Javiana
yqiK	-1.21636	4.14366	-4.68257	0.00230362	0.0151707	-1.65602	Cerro vs. Javiana
ortT	-1.31033	1.51316	-4.68014	0.00231015	0.0151863	-1.50899	Cerro vs. Javiana
fruA_1	1.54041	1.00506	4.6708	0.00233543	0.015325	-1.49861	Cerro vs. Javiana
mgrB	-2.5306	5.01641	-4.66782	0.00234354	0.0153506	-1.71164	Cerro vs. Javiana
ccp	2.19731	6.73424	4.66321	0.00235619	0.0154059	-1.74806	Cerro vs. Javiana
torD	1.14576	0.879597	4.65351	0.00238303	0.0155535	-1.51459	Cerro vs. Javiana
rplV	-1.86654	11.072	-4.64814	0.00239803	0.0156091	-1.58308	Cerro vs. Javiana
cycA	1.63109	7.57504	4.64741	0.00240009	0.0156091	-1.77486	Cerro vs. Javiana
group_8570	0.84955	5.71681	4.64165	0.0024163	0.0156595	-1.77684	Cerro vs. Javiana
rplP	-1.69695	11.0019	-4.64028	0.00242017	0.0156595	-1.59781	Cerro vs. Javiana
chbF	0.849197	4.74451	4.63949	0.00242243	0.0156595	-1.73191	Cerro vs. Javiana
rpsS	-1.93669	10.4593	-4.63818	0.00242614	0.0156595	-1.63521	Cerro vs. Javiana
cheV	1.47455	8.90013	4.63708	0.00242926	0.0156595	-1.73633	Cerro vs. Javiana
leuB	-0.97538	4.68116	-4.63483	0.00243566	0.0156641	-1.74525	Cerro vs. Javiana
rplO	-1.61631	11.6319	-4.63382	0.00243854	0.0156641	-1.56667	Cerro vs. Javiana
ydgT	-2.20551	5.50334	-4.62234	0.00247158	0.0158406	-1.79298	Cerro vs. Javiana
rlmF	-0.917211	4.91208	-4.6201	0.00247808	0.0158406	-1.77172	Cerro vs. Javiana
gntT_1	3.0267	6.49778	4.61978	0.00247902	0.0158406	-1.78561	Cerro vs. Javiana
argF	1.49656	0.623869	4.61219	0.00250122	0.0159546	-1.55923	Cerro vs. Javiana
group_8219	1.17309	1.49514	4.60943	0.00250932	0.0159784	-1.59676	Cerro vs. Javiana
ibpA_1	-1.63569	6.82013	-4.6039	0.0025257	0.0160547	-1.86433	Cerro vs. Javiana
cysA_1	-2.02487	4.95291	-4.59905	0.00254015	0.016094	-1.79889	Cerro vs. Javiana
cotSA	-0.754255	6.44734	-4.5981	0.00254298	0.016094	-1.86457	Cerro vs. Javiana
cbiN	2.22283	3.93917	4.59739	0.0025451	0.016094	-1.72989	Cerro vs. Javiana
group_8486	0.897039	5.62059	4.59433	0.00255428	0.016108	-1.83362	Cerro vs. Javiana
cheA	1.03152	10.8667	4.59372	0.00255613	0.016108	-1.6633	Cerro vs. Javiana
group_402	1.23287	2.843	4.58989	0.00256768	0.0161529	-1.69186	Cerro vs. Javiana
gpr_2	0.816839	6.30741	4.58708	0.00257617	0.0161785	-1.86565	Cerro vs. Javiana
deoA	0.896894	6.52306	4.56969	0.00262955	0.0164854	-1.8922	Cerro vs. Javiana
otsB	1.43965	4.42765	4.56637	0.00263988	0.0165219	-1.8016	Cerro vs. Javiana
cobQ	1.65315	6.10096	4.55877	0.00266371	0.0166425	-1.88973	Cerro vs. Javiana
gapA	1.16426	12.1274	4.55488	0.00267598	0.0166907	-1.63239	Cerro vs. Javiana
trpGD	-1.25589	3.58928	-4.55142	0.00268697	0.0167306	-1.78544	Cerro vs. Javiana
mdh_2	2.07905	5.91146	4.54876	0.00269544	0.0167367	-1.89321	Cerro vs. Javiana
cirA	-1.26762	2.55155	-4.54644	0.00270285	0.0167367	-1.72884	Cerro vs. Javiana
group_7325	1.4844	2.5715	4.54594	0.00270443	0.0167367	-1.73242	Cerro vs. Javiana
group_2329	-1.03165	5.23965	-4.54537	0.00270626	0.0167367	-1.87791	Cerro vs. Javiana
ybhR	0.764272	4.78827	4.54238	0.00271586	0.0167677	-1.85906	Cerro vs. Javiana
flgG	1.26666	9.19188	4.53689	0.00273361	0.0168304	-1.84956	Cerro vs. Javiana
rplR	-1.64844	10.6124	-4.53639	0.00273522	0.0168304	-1.75484	Cerro vs. Javiana
rlmM	-0.93938	6.82176	-4.53375	0.0027438	0.0168547	-1.95955	Cerro vs. Javiana
rluB	-1.51476	6.79797	-4.5303	0.00275505	0.0168867	-1.95979	Cerro vs. Javiana
rpmC	-1.68049	9.27673	-4.52885	0.00275977	0.0168867	-1.86211	Cerro vs. Javiana
argB	0.711997	5.58646	4.52691	0.00276616	0.0168867	-1.91881	Cerro vs. Javiana
rpmF	-1.17123	9.86263	-4.52591	0.00276945	0.0168867	-1.82005	Cerro vs. Javiana
group_6940	1.00296	4.5598	4.5251	0.0027721	0.0168867	-1.866	Cerro vs. Javiana
trpS2	-1.63507	3.33736	-4.52197	0.00278243	0.0169214	-1.80718	Cerro vs. Javiana
sfmC_1	-1.86767	0.800578	-4.51852	0.00279386	0.0169627	-1.68189	Cerro vs. Javiana
cbiQ	2.33394	4.60376	4.51462	0.00280683	0.0170132	-1.8704	Cerro vs. Javiana
group_6770	1.43716	5.86005	4.50836	0.00282781	0.017112	-1.95081	Cerro vs. Javiana
group_8255	2.72485	3.45938	4.50634	0.00283459	0.0171247	-1.82048	Cerro vs. Javiana
group_5958	1.12315	2.0265	4.5029	0.00284622	0.0171514	-1.75805	Cerro vs. Javiana
fabR	-0.663993	6.4821	-4.50226	0.00284839	0.0171514	-1.98925	Cerro vs. Javiana
speG_2	-0.852965	4.32535	-4.4976	0.00286425	0.0171943	-1.90485	Cerro vs. Javiana
araA	1.38362	2.97019	4.4974	0.00286493	0.0171943	-1.81784	Cerro vs. Javiana
ybjI	1.02352	4.52009	4.49427	0.00287564	0.0172289	-1.90364	Cerro vs. Javiana
group_8117	-0.767675	6.95595	-4.49179	0.00288413	0.0172289	-2.01727	Cerro vs. Javiana
hpt	-1.01026	6.89771	-4.4885	0.00289549	0.0172289	-2.01955	Cerro vs. Javiana
sauU_1	-1.81951	1.40018	-4.48827	0.00289629	0.0172289	-1.74677	Cerro vs. Javiana
glgB	1.07145	8.587	4.48763	0.00289849	0.0172289	-1.95219	Cerro vs. Javiana
maeA	0.92816	8.81715	4.48749	0.00289897	0.0172289	-1.94036	Cerro vs. Javiana
galS_1	0.876812	3.7188	4.48165	0.00291925	0.0173212	-1.88078	Cerro vs. Javiana
cbiJ	3.01602	5.71284	4.47933	0.00292732	0.0173222	-1.95697	Cerro vs. Javiana
rcdA	-1.2096	3.5969	-4.47888	0.00292889	0.0173222	-1.87915	Cerro vs. Javiana
sufB	1.29355	4.43853	4.47545	0.00294093	0.0173403	-1.92029	Cerro vs. Javiana
rpsB	-1.433	11.736	-4.4753	0.00294144	0.0173403	-1.76196	Cerro vs. Javiana
fdnG_1	-1.00002	9.39891	-4.46934	0.00296249	0.0174095	-1.92932	Cerro vs. Javiana
rplF	-1.73084	11.7083	-4.46927	0.00296271	0.0174095	-1.77084	Cerro vs. Javiana
cbiO	1.87076	4.81469	4.4634	0.0029836	0.0175041	-1.9533	Cerro vs. Javiana
cbiM	2.46598	5.91251	4.45901	0.00299931	0.0175681	-2.00228	Cerro vs. Javiana
group_6737	1.23353	3.83629	4.45631	0.00300903	0.0175738	-1.91596	Cerro vs. Javiana
fliF	1.24672	8.6009	4.45606	0.0030099	0.0175738	-1.98928	Cerro vs. Javiana
group_692	-1.16971	1.82179	-4.45101	0.00302818	0.0176523	-1.81436	Cerro vs. Javiana
kduI	0.882399	4.17903	4.44862	0.00303685	0.0176747	-1.94615	Cerro vs. Javiana
holC	-0.68557	6.09565	-4.43824	0.00307491	0.0178677	-2.05485	Cerro vs. Javiana
rplY	-1.35418	9.59552	-4.43392	0.00309087	0.0179319	-1.95938	Cerro vs. Javiana
group_2431	1.71142	4.06781	4.42414	0.0031274	0.0181151	-1.96315	Cerro vs. Javiana
group_8139	1.36763	3.79653	4.4185	0.00314868	0.0182011	-1.96144	Cerro vs. Javiana
bcsB	0.858427	7.81839	4.41758	0.0031522	0.0182011	-2.08567	Cerro vs. Javiana
aceK	1.00879	4.5291	4.41192	0.00317373	0.0182965	-2.01106	Cerro vs. Javiana
rppH	-0.750876	7.16835	-4.40934	0.00318359	0.0183098	-2.12717	Cerro vs. Javiana
adhP	1.21636	7.52967	4.4087	0.00318605	0.0183098	-2.09559	Cerro vs. Javiana
rpe_1	1.49752	2.74328	4.40551	0.00319833	0.0183515	-1.92339	Cerro vs. Javiana
mlaF	-0.771588	6.21433	-4.40054	0.00321753	0.0184327	-2.10975	Cerro vs. Javiana
bcsZ	0.885806	6.3687	4.39543	0.00323741	0.0184844	-2.11484	Cerro vs. Javiana
fliO	1.72921	5.50241	4.39425	0.00324204	0.0184844	-2.08329	Cerro vs. Javiana
gcvP	1.2319	11.5418	4.39319	0.00324619	0.0184844	-1.8757	Cerro vs. Javiana
glgX_2	1.00312	7.71203	4.39304	0.00324679	0.0184844	-2.11735	Cerro vs. Javiana
sseD	0.888198	2.62232	4.39012	0.00325825	0.0185208	-1.93485	Cerro vs. Javiana
corC_1	-0.794649	6.30429	-4.38556	0.00327621	0.0185501	-2.13362	Cerro vs. Javiana
idnT	1.19693	4.47742	4.38465	0.00327981	0.0185501	-2.04146	Cerro vs. Javiana
gloC	0.798293	7.89499	4.38417	0.00328174	0.0185501	-2.12803	Cerro vs. Javiana
nucS	-1.30629	4.64328	-4.38367	0.0032837	0.0185501	-2.06668	Cerro vs. Javiana
bcsC	0.788263	7.82169	4.37979	0.00329912	0.0186085	-2.13655	Cerro vs. Javiana
nupC	0.82194	8.36597	4.37718	0.00330957	0.0186387	-2.11372	Cerro vs. Javiana
gsiB	0.866607	7.0072	4.37268	0.00332764	0.0187116	-2.15443	Cerro vs. Javiana
sbcD	-0.836531	5.08393	-4.36782	0.00334724	0.0187929	-2.10304	Cerro vs. Javiana
ppx	0.756472	7.03984	4.35924	0.00338221	0.0189601	-2.17457	Cerro vs. Javiana
yecS_3	1.02591	4.82398	4.3573	0.00339015	0.0189755	-2.09926	Cerro vs. Javiana
group_7570	1.27291	3.86848	4.34428	0.00344412	0.0192369	-2.06261	Cerro vs. Javiana
purU	0.734367	7.06844	4.3435	0.00344738	0.0192369	-2.19576	Cerro vs. Javiana
group_7663	1.16934	4.33893	4.33937	0.00346473	0.0193043	-2.09336	Cerro vs. Javiana
group_8298	1.43824	1.72585	4.33521	0.00348227	0.0193724	-1.95998	Cerro vs. Javiana
rpsH	-1.84137	11.2483	-4.3333	0.00349039	0.0193881	-1.97587	Cerro vs. Javiana
group_2455	1.31177	4.70614	4.32975	0.00350548	0.0194424	-2.12584	Cerro vs. Javiana
cobS	1.30797	4.77539	4.32826	0.00351184	0.0194481	-2.13214	Cerro vs. Javiana
maeB	1.71369	10.5551	4.32436	0.00352852	0.0194843	-2.0304	Cerro vs. Javiana
rpoA	-1.51367	12.837	-4.32424	0.00352904	0.0194843	-1.88844	Cerro vs. Javiana
fumA	1.65207	10.7662	4.32134	0.00354152	0.0195237	-2.01944	Cerro vs. Javiana
cysN	-1.77376	4.81462	-4.31915	0.003551	0.0195465	-2.15649	Cerro vs. Javiana
malS	1.07378	2.81479	4.31728	0.00355908	0.0195616	-2.0418	Cerro vs. Javiana
rplW	-1.88472	10.7266	-4.30874	0.00359629	0.0197364	-2.04184	Cerro vs. Javiana
metK	-1.77004	8.25815	-4.30498	0.00361286	0.0197558	-2.22514	Cerro vs. Javiana
rpsC	-1.73822	11.7822	-4.30472	0.00361399	0.0197558	-1.97936	Cerro vs. Javiana
qseB	-0.996229	4.18008	-4.30425	0.00361604	0.0197558	-2.14787	Cerro vs. Javiana
rmlB	3.2123	5.44028	4.30191	0.00362638	0.0197827	-2.17509	Cerro vs. Javiana
alkA	1.03832	2.73016	4.30003	0.00363474	0.0197987	-2.05928	Cerro vs. Javiana
group_7674	3.25869	5.60594	4.29513	0.00365651	0.0198321	-2.19047	Cerro vs. Javiana
cheW	0.962272	9.9165	4.29481	0.00365798	0.0198321	-2.11702	Cerro vs. Javiana
group_8258	-0.861534	3.9912	-4.29462	0.00365881	0.0198321	-2.14841	Cerro vs. Javiana
group_5935	-0.998074	5.41776	-4.29317	0.00366529	0.0198321	-2.21337	Cerro vs. Javiana
udp_2	0.988869	3.89534	4.29257	0.00366798	0.0198321	-2.13497	Cerro vs. Javiana
appB_1	1.36651	4.25342	4.28811	0.00368803	0.0198807	-2.15408	Cerro vs. Javiana
purC	1.0572	6.6971	4.28792	0.00368888	0.0198807	-2.25947	Cerro vs. Javiana
ydcP_1	-1.10781	6.80473	-4.28694	0.0036933	0.0198807	-2.28135	Cerro vs. Javiana
yjaB_1	0.84643	5.50087	4.28546	0.00370002	0.0198876	-2.23077	Cerro vs. Javiana
rplQ	-1.43226	11.2021	-4.28217	0.00371492	0.0199384	-2.04674	Cerro vs. Javiana
ribF	-0.694349	7.38667	-4.27798	0.00373398	0.0200113	-2.29948	Cerro vs. Javiana
rplN	-1.40383	11.2137	-4.27573	0.0037443	0.0200372	-2.05451	Cerro vs. Javiana
lldD	1.27352	4.99148	4.26224	0.00380671	0.0203414	-2.23324	Cerro vs. Javiana
group_6872	1.39947	3.26895	4.25744	0.00382918	0.0204316	-2.14734	Cerro vs. Javiana
cadA	-1.30038	7.3867	-4.25426	0.00384415	0.0204332	-2.32877	Cerro vs. Javiana
group_1424	1.18798	5.36801	4.25372	0.00384669	0.0204332	-2.26619	Cerro vs. Javiana
gatB_3	1.89024	2.43308	4.2534	0.0038482	0.0204332	-2.1052	Cerro vs. Javiana
group_2967	1.06261	1.87879	4.25263	0.00385185	0.0204332	-2.07574	Cerro vs. Javiana
infC	-0.84313	10.851	-4.25036	0.00386261	0.0204607	-2.11191	Cerro vs. Javiana
argT	2.65016	4.99882	4.24767	0.00387539	0.0204986	-2.23807	Cerro vs. Javiana
yfdC	1.04573	3.70418	4.23997	0.00391224	0.0206636	-2.19482	Cerro vs. Javiana
apxIB	1.32126	2.54926	4.2385	0.00391931	0.0206711	-2.13032	Cerro vs. Javiana
group_1204	2.10398	5.13784	4.23416	0.0039403	0.0207386	-2.27131	Cerro vs. Javiana
group_8534	-4.68276	8.13434	-4.23305	0.00394566	0.0207386	-2.25492	Cerro vs. Javiana
ydcO	-0.777458	3.6418	-4.23234	0.00394913	0.0207386	-2.20542	Cerro vs. Javiana
pheT	-0.844906	10.3355	-4.22422	0.00398881	0.0209032	-2.18046	Cerro vs. Javiana
flgH	1.00531	7.60007	4.22358	0.00399192	0.0209032	-2.34391	Cerro vs. Javiana
group_634	2.1458	4.87981	4.22123	0.00400352	0.020934	-2.27243	Cerro vs. Javiana
group_7149	-1.00189	2.06095	-4.21615	0.00402867	0.0210257	-2.13276	Cerro vs. Javiana
sdiA	1.11099	6.17257	4.21536	0.00403256	0.0210257	-2.34603	Cerro vs. Javiana
ispD	-0.955474	6.45864	-4.21346	0.00404202	0.021045	-2.36806	Cerro vs. Javiana
metQ_2	0.878873	8.11711	4.21114	0.00405361	0.0210558	-2.34558	Cerro vs. Javiana
dgaE_1	0.842594	4.20157	4.21074	0.00405562	0.0210558	-2.2603	Cerro vs. Javiana
group_8609	0.902964	5.84121	4.2068	0.00407542	0.021108	-2.34839	Cerro vs. Javiana
glnQ_2	2.75142	7.62635	4.20644	0.00407723	0.021108	-2.31001	Cerro vs. Javiana
rplB	-1.65475	12.0253	-4.20068	0.00410629	0.0212259	-2.10084	Cerro vs. Javiana
group_8270	-0.782051	6.31415	-4.19964	0.00411161	0.0212259	-2.3804	Cerro vs. Javiana
eae	1.05767	0.828832	4.19706	0.00412471	0.0212635	-2.10045	Cerro vs. Javiana
deoD	0.730404	8.7625	4.19284	0.0041463	0.0213447	-2.33395	Cerro vs. Javiana
cbiH	2.50905	6.00156	4.19114	0.00415502	0.0213595	-2.35614	Cerro vs. Javiana
flgN	1.46183	7.8896	4.18867	0.00416772	0.0213947	-2.36984	Cerro vs. Javiana
rsmD	-0.990587	3.98122	-4.18545	0.00418436	0.02145	-2.29211	Cerro vs. Javiana
trpE	-1.30723	3.29545	-4.18001	0.00421265	0.0215647	-2.25169	Cerro vs. Javiana
rpsN	-1.64218	11.0193	-4.17821	0.00422206	0.0215827	-2.19562	Cerro vs. Javiana
nucA	-1.12342	4.38513	-4.17695	0.00422866	0.0215862	-2.3285	Cerro vs. Javiana
udp_1	1.04888	7.95661	4.17401	0.00424409	0.0216348	-2.39831	Cerro vs. Javiana
ydfK	0.826247	2.88446	4.1649	0.00429229	0.02185	-2.24704	Cerro vs. Javiana
group_7796	0.795614	3.4566	4.16242	0.00430553	0.0218869	-2.2862	Cerro vs. Javiana
epsE	1.28225	0.790919	4.15642	0.00433773	0.02202	-2.15369	Cerro vs. Javiana
tpx_2	0.87225	1.05968	4.14899	0.00437796	0.0221235	-2.17423	Cerro vs. Javiana
tar	1.20131	10.4339	4.14781	0.00438438	0.0221235	-2.27418	Cerro vs. Javiana
group_8045	-1.02939	0.440706	-4.14753	0.0043859	0.0221235	-2.14946	Cerro vs. Javiana
fusA	-1.55715	13.475	-4.14744	0.00438642	0.0221235	-2.08203	Cerro vs. Javiana
priB	-1.63689	9.85722	-4.14708	0.00438839	0.0221235	-2.31764	Cerro vs. Javiana
group_1664	2.01418	5.08007	4.14145	0.0044192	0.0222204	-2.39238	Cerro vs. Javiana
ccmK1	0.92407	0.881606	4.14135	0.00441976	0.0222204	-2.17652	Cerro vs. Javiana
group_8027	-0.971165	1.50412	-4.13898	0.00443283	0.0222555	-2.20825	Cerro vs. Javiana
allS	-1.01515	3.72286	-4.13705	0.00444349	0.0222784	-2.3381	Cerro vs. Javiana
group_483	-3.06269	1.95164	-4.13512	0.00445419	0.0222856	-2.23565	Cerro vs. Javiana
ydcV_2	-1.0375	4.99745	-4.13459	0.00445712	0.0222856	-2.41038	Cerro vs. Javiana
group_1487	0.993838	5.32254	4.12976	0.00448399	0.0223646	-2.43024	Cerro vs. Javiana
ftsI_2	0.726264	3.872	4.12955	0.00448517	0.0223646	-2.35363	Cerro vs. Javiana
galT	-0.797733	7.36422	-4.12535	0.00450872	0.0224515	-2.50422	Cerro vs. Javiana
group_7958	0.767417	6.15742	4.12161	0.00452979	0.0225257	-2.47361	Cerro vs. Javiana
emtA	-0.741684	5.47622	-4.11796	0.00455046	0.0225977	-2.44961	Cerro vs. Javiana
nupG	2.0822	7.25641	4.11628	0.00456	0.0226144	-2.46136	Cerro vs. Javiana
flgE	1.03628	10.5607	4.11426	0.00457156	0.022641	-2.31029	Cerro vs. Javiana
fis	-1.68463	6.66423	-4.11294	0.00457909	0.0226476	-2.50572	Cerro vs. Javiana
yqaA	-0.659378	6.2014	-4.10211	0.00464144	0.0229158	-2.50629	Cerro vs. Javiana
yfeO	0.834474	4.91157	4.10135	0.00464586	0.0229158	-2.44641	Cerro vs. Javiana
slt	0.694017	7.21579	4.09558	0.00467951	0.0230507	-2.52785	Cerro vs. Javiana
cbiT	1.83468	4.91835	4.09124	0.004705	0.0231451	-2.45254	Cerro vs. Javiana
ttuB_2	0.988094	-0.168617	4.08621	0.00473476	0.0232602	-2.2182	Cerro vs. Javiana
rpsG	-1.44007	11.118	-4.07867	0.00477968	0.0234493	-2.32269	Cerro vs. Javiana
gcvT	0.939368	10.3936	4.06917	0.00483701	0.0236987	-2.38316	Cerro vs. Javiana
group_7341	1.40636	2.83905	4.06111	0.00488618	0.0239076	-2.38499	Cerro vs. Javiana
hupB	1.37368	11.0966	4.05963	0.0048953	0.0239163	-2.34514	Cerro vs. Javiana
djlA	-0.903721	6.21821	-4.0587	0.00490104	0.0239163	-2.56559	Cerro vs. Javiana
glsA2	-1.00513	4.77683	-4.05504	0.0049236	0.0239657	-2.51052	Cerro vs. Javiana
rpsF	-1.74806	10.4494	-4.05493	0.00492429	0.0239657	-2.39875	Cerro vs. Javiana
benM_2	1.55544	5.51215	4.05012	0.00495415	0.0240475	-2.54411	Cerro vs. Javiana
ldrD_1	1.48605	8.34645	4.05011	0.00495425	0.0240475	-2.53679	Cerro vs. Javiana
ruvB	-0.659911	6.13061	-4.04644	0.00497719	0.0241194	-2.57837	Cerro vs. Javiana
gmk	-0.748231	6.90267	-4.04563	0.00498226	0.0241194	-2.60913	Cerro vs. Javiana
lpp_1	1.6827	1.95695	4.04401	0.00499241	0.0241366	-2.35804	Cerro vs. Javiana
group_1582	0.782905	3.38506	4.04258	0.00500139	0.024148	-2.44312	Cerro vs. Javiana
thiI	-0.963989	6.84997	-4.03457	0.00505214	0.0243609	-2.62241	Cerro vs. Javiana
fsaB	-0.706343	5.20964	-4.03097	0.00507514	0.0244041	-2.55716	Cerro vs. Javiana
mscS_2	-1.25194	0.76808	-4.03071	0.00507681	0.0244041	-2.31977	Cerro vs. Javiana
elfA	-0.864614	2.08537	-4.03003	0.00508113	0.0244041	-2.38288	Cerro vs. Javiana
metB	-0.773281	6.09726	-4.02788	0.00509491	0.0244382	-2.60175	Cerro vs. Javiana
bdbD	1.06928	1.50641	4.02621	0.00510569	0.0244528	-2.35925	Cerro vs. Javiana
tfaE_3	1.20994	1.63118	4.02533	0.00511134	0.0244528	-2.36657	Cerro vs. Javiana
group_5944	1.35038	3.22718	4.01778	0.00516032	0.0246549	-2.4664	Cerro vs. Javiana
group_1868	0.984808	4.46641	4.01578	0.00517333	0.0246848	-2.53546	Cerro vs. Javiana
cysP	-2.82459	4.18262	-4.014	0.00518502	0.0247083	-2.51855	Cerro vs. Javiana
motB	0.916992	8.40781	4.01189	0.00519885	0.0247419	-2.59783	Cerro vs. Javiana
dinG_1	-0.764961	6.16025	-4.00887	0.0052187	0.0247691	-2.63082	Cerro vs. Javiana
group_1481	-1.1189	3.16948	-4.00871	0.00521976	0.0247691	-2.47387	Cerro vs. Javiana
murJ	-0.672816	5.52048	-4.00558	0.00524051	0.0247691	-2.60399	Cerro vs. Javiana
cptA	-1.31552	7.57895	-4.00551	0.00524091	0.0247691	-2.66115	Cerro vs. Javiana
rpsJ	-1.893	10.5856	-4.00541	0.00524161	0.0247691	-2.45622	Cerro vs. Javiana
group_7870	0.858084	5.54567	4.004	0.00525096	0.0247691	-2.61119	Cerro vs. Javiana
psiF	1.84974	4.10999	4.00366	0.00525321	0.0247691	-2.52388	Cerro vs. Javiana
yrfG	-1.11248	5.18785	-4.00283	0.00525877	0.0247691	-2.59527	Cerro vs. Javiana
group_6212	0.937496	5.03238	4.00025	0.00527593	0.0247877	-2.59004	Cerro vs. Javiana
group_5973	-1.66672	5.98167	-4.0002	0.00527629	0.0247877	-2.63226	Cerro vs. Javiana
cydX	1.77692	7.86845	3.99843	0.00528813	0.0248115	-2.61729	Cerro vs. Javiana
rnc	-0.721863	6.49966	-3.99663	0.00530016	0.0248192	-2.66313	Cerro vs. Javiana
group_1289	0.824293	2.54308	3.99616	0.00530336	0.0248192	-2.45387	Cerro vs. Javiana
livJ	-0.789462	4.69226	-3.99481	0.00531238	0.0248296	-2.58928	Cerro vs. Javiana
rbsB	1.04951	9.16657	3.98905	0.00535131	0.0249796	-2.57874	Cerro vs. Javiana
mppA	0.707335	7.93153	3.98663	0.00536776	0.0250245	-2.66122	Cerro vs. Javiana
group_6175	1.27601	6.26519	3.98298	0.00539262	0.0251017	-2.6607	Cerro vs. Javiana
proV	-1.18837	3.53524	-3.98219	0.00539806	0.0251017	-2.53415	Cerro vs. Javiana
group_6429	-0.922931	5.26515	-3.97985	0.00541406	0.0251441	-2.629	Cerro vs. Javiana
cysI	-2.31459	5.25274	-3.97381	0.00545576	0.0252657	-2.64018	Cerro vs. Javiana
nhaK	-1.16713	7.01042	-3.97308	0.0054608	0.0252657	-2.70854	Cerro vs. Javiana
plsX	-0.966669	7.68674	-3.97305	0.00546099	0.0252657	-2.70441	Cerro vs. Javiana
rpsM	-1.49839	11.4987	-3.97011	0.00548146	0.0253284	-2.44438	Cerro vs. Javiana
rpsD	-1.42531	12.1798	-3.9634	0.0055284	0.025513	-2.40909	Cerro vs. Javiana
pdhR_2	-0.638199	7.10802	-3.96227	0.00553635	0.0255175	-2.72629	Cerro vs. Javiana
rpsR	-1.54959	9.56643	-3.95693	0.00557405	0.0256589	-2.59796	Cerro vs. Javiana
hisC	-2.31588	6.43099	-3.95304	0.00560175	0.0257539	-2.70855	Cerro vs. Javiana
frdB	1.41806	9.90967	3.95176	0.00561082	0.0257633	-2.5769	Cerro vs. Javiana
xerD_1	-0.751347	6.82304	-3.94661	0.00564776	0.0259003	-2.74263	Cerro vs. Javiana
manZ_1	0.928607	9.05119	3.94384	0.00566774	0.0259594	-2.64962	Cerro vs. Javiana
cysC	-1.9287	2.72748	-3.94179	0.00568252	0.0259945	-2.5385	Cerro vs. Javiana
dsdA	0.742901	5.6193	3.94008	0.00569495	0.0260188	-2.70176	Cerro vs. Javiana
cysW_2	-0.827244	4.37961	-3.93669	0.0057196	0.0260377	-2.65491	Cerro vs. Javiana
lpxD_1	0.815874	3.94231	3.93656	0.00572058	0.0260377	-2.61821	Cerro vs. Javiana
alaS	-0.813624	10.9901	-3.93518	0.0057306	0.0260377	-2.52614	Cerro vs. Javiana
lepA	-0.851399	8.57879	-3.93467	0.00573436	0.0260377	-2.70994	Cerro vs. Javiana
group_2108	-2.55939	1.63879	-3.93462	0.0057347	0.0260377	-2.49019	Cerro vs. Javiana
ibpA_2	-1.19326	6.88141	-3.93118	0.00575993	0.0261198	-2.76358	Cerro vs. Javiana
glpK_2	1.81836	7.8542	3.92503	0.00580534	0.0262931	-2.71697	Cerro vs. Javiana
assT_1	1.0612	2.94589	3.92254	0.00582385	0.0263443	-2.57921	Cerro vs. Javiana
group_7512	0.675217	5.19982	3.9197	0.00584504	0.0264074	-2.71021	Cerro vs. Javiana
dam	-0.924453	6.4008	-3.91842	0.00585454	0.0264177	-2.76623	Cerro vs. Javiana
tsf	-1.22745	11.2961	-3.91621	0.00587115	0.02646	-2.53158	Cerro vs. Javiana
hslO	-0.64691	6.64804	-3.91256	0.00589857	0.0265185	-2.78405	Cerro vs. Javiana
yheS	-0.953094	7.21057	-3.91255	0.00589863	0.0265185	-2.79495	Cerro vs. Javiana
flgB	1.04121	8.04889	3.91149	0.00590666	0.0265219	-2.75164	Cerro vs. Javiana
sucB	1.31885	12.1918	3.90761	0.00593606	0.0266212	-2.47982	Cerro vs. Javiana
ytfP	-0.795284	6.15808	-3.90358	0.00596676	0.0267234	-2.7752	Cerro vs. Javiana
mcpQ	-1.05085	8.87052	-3.9027	0.00597346	0.0267234	-2.73136	Cerro vs. Javiana
lpxD_2	-0.700606	8.60711	-3.90119	0.00598506	0.0267425	-2.75403	Cerro vs. Javiana
group_1459	1.52289	2.37408	3.89103	0.00606344	0.0270597	-2.58862	Cerro vs. Javiana
nfdA	1.20311	1.7879	3.88872	0.00608142	0.0271068	-2.56035	Cerro vs. Javiana
ldcA	0.634204	5.33587	3.87655	0.00617721	0.0275003	-2.77641	Cerro vs. Javiana
ybiV	-1.1897	5.68571	-3.87506	0.00618901	0.0275193	-2.79098	Cerro vs. Javiana
frdC	1.46289	8.70159	3.87407	0.00619691	0.0275209	-2.75989	Cerro vs. Javiana
ftsL	-0.791335	6.00375	-3.87187	0.00621443	0.0275652	-2.81123	Cerro vs. Javiana
araE	0.881725	3.60551	3.87027	0.00622724	0.0275886	-2.69116	Cerro vs. Javiana
rpmB	-1.4325	9.51497	-3.86716	0.00625213	0.0276653	-2.72553	Cerro vs. Javiana
dnaB_1	-0.690669	7.23329	-3.86284	0.00628697	0.0277858	-2.86405	Cerro vs. Javiana
group_8347	1.09417	5.61467	3.86081	0.00630343	0.0278029	-2.81061	Cerro vs. Javiana
cutC_1	1.17876	4.0088	3.86049	0.00630604	0.0278029	-2.72182	Cerro vs. Javiana
nudI	-0.858586	5.0286	-3.85797	0.00632648	0.0278594	-2.7887	Cerro vs. Javiana
spoT	-0.871989	8.56963	-3.84953	0.00639561	0.0281299	-2.82811	Cerro vs. Javiana
group_401	0.712551	5.08476	3.84741	0.00641314	0.0281731	-2.80398	Cerro vs. Javiana
afr	1.12313	7.23251	3.84546	0.00642928	0.0282101	-2.86	Cerro vs. Javiana
group_8224	0.894452	8.45097	3.8422	0.00645632	0.0282948	-2.82905	Cerro vs. Javiana
bdcA	-0.859938	4.55451	-3.83944	0.00647936	0.0283617	-2.7975	Cerro vs. Javiana
frdA	1.44646	11.3975	3.83572	0.00651051	0.028464	-2.62947	Cerro vs. Javiana
gatC_2	1.42122	3.61489	3.83439	0.00652173	0.028479	-2.7367	Cerro vs. Javiana
ddrA_2	1.05822	0.637471	3.8314	0.0065469	0.0285548	-2.58663	Cerro vs. Javiana
yjjX	-0.667384	4.30066	-3.82875	0.00656934	0.028596	-2.79943	Cerro vs. Javiana
rplE	-1.3805	11.5598	-3.82844	0.006572	0.028596	-2.63438	Cerro vs. Javiana
thrB	-1.53688	6.61209	-3.82719	0.00658263	0.0286082	-2.89735	Cerro vs. Javiana
rpsL	-1.27536	10.4793	-3.819	0.00665268	0.0288783	-2.7197	Cerro vs. Javiana
kefC_1	0.653539	5.88035	3.81363	0.00669902	0.029041	-2.88651	Cerro vs. Javiana
group_7104	-1.40603	2.28794	-3.81269	0.0067072	0.029041	-2.69081	Cerro vs. Javiana
ttrR	1.39673	4.96701	3.81191	0.00671399	0.029041	-2.84238	Cerro vs. Javiana
yqiJ	-1.4521	0.963712	-3.80985	0.00673191	0.0290841	-2.62948	Cerro vs. Javiana
yejE	0.683839	4.42915	3.80888	0.00674032	0.029086	-2.82135	Cerro vs. Javiana
zapC	0.774168	6.62866	3.80772	0.00675048	0.0290955	-2.9166	Cerro vs. Javiana
hypBA1	0.91061	5.06928	3.80476	0.00677635	0.0291726	-2.86165	Cerro vs. Javiana
rpmA	-1.64854	9.46087	-3.80256	0.00679575	0.0291751	-2.8195	Cerro vs. Javiana
fucP_1	1.53529	2.93629	3.80202	0.0068005	0.0291751	-2.74536	Cerro vs. Javiana
cysH_2	-2.35662	3.80563	-3.80197	0.00680088	0.0291751	-2.79541	Cerro vs. Javiana
group_2048	-0.864209	5.52402	-3.80007	0.00681765	0.0291897	-2.88748	Cerro vs. Javiana
gatY	1.60776	1.21715	3.79978	0.00682025	0.0291897	-2.65464	Cerro vs. Javiana
yicL	-2.28071	5.26066	-3.79594	0.00685429	0.0293011	-2.88621	Cerro vs. Javiana
hxlR	-0.988151	3.13467	-3.79481	0.0068643	0.0293096	-2.76518	Cerro vs. Javiana
rplD	-1.50756	11.4133	-3.79325	0.00687819	0.0293346	-2.69245	Cerro vs. Javiana
group_2140	0.828394	5.22145	3.78695	0.00693465	0.0295141	-2.89509	Cerro vs. Javiana
group_8528	-1.13111	4.5486	-3.78675	0.00693642	0.0295141	-2.86985	Cerro vs. Javiana
hisB	-1.77455	6.61552	-3.78376	0.0069634	0.0295945	-2.95534	Cerro vs. Javiana
ubiE_1	0.795353	6.51531	3.7786	0.0070102	0.0296957	-2.95446	Cerro vs. Javiana
iscR	-0.847126	5.13796	-3.77851	0.00701108	0.0296957	-2.90268	Cerro vs. Javiana
cbiD	1.84353	6.08512	3.77756	0.00701975	0.0296957	-2.93501	Cerro vs. Javiana
amiA	-0.765845	4.33739	-3.77685	0.00702616	0.0296957	-2.87375	Cerro vs. Javiana
patB	0.751608	4.23875	3.77621	0.00703201	0.0296957	-2.85578	Cerro vs. Javiana
cobD_2	2.31484	5.12675	3.77578	0.00703598	0.0296957	-2.89194	Cerro vs. Javiana
rpsO	-1.56451	9.54872	-3.77349	0.00705691	0.0297497	-2.85273	Cerro vs. Javiana
sstT	1.37821	7.8794	3.77146	0.00707563	0.0297943	-2.94372	Cerro vs. Javiana
gdhA_2	2.49384	10.966	3.7685	0.00710285	0.0298745	-2.74766	Cerro vs. Javiana
tamA	-0.956801	7.04347	-3.76618	0.00712431	0.0299303	-2.99698	Cerro vs. Javiana
yjiE_1	-0.754233	4.34118	-3.76517	0.00713374	0.0299355	-2.89027	Cerro vs. Javiana
pbpC	0.961614	4.80914	3.75524	0.00722656	0.0302851	-2.9149	Cerro vs. Javiana
group_6106	-0.714256	4.10977	-3.75417	0.00723659	0.0302851	-2.89119	Cerro vs. Javiana
sucD	1.55946	11.59	3.75361	0.00724191	0.0302851	-2.7296	Cerro vs. Javiana
pfeA	-0.783599	3.66974	-3.75174	0.00725958	0.0303243	-2.86201	Cerro vs. Javiana
yceM	1.28975	6.93007	3.74993	0.00727666	0.0303609	-2.98949	Cerro vs. Javiana
mutM	-0.981883	4.62974	-3.74782	0.00729673	0.03041	-2.92824	Cerro vs. Javiana
gdhA_1	0.949826	6.90907	3.74622	0.00731192	0.0304386	-3.00319	Cerro vs. Javiana
yihQ	0.785092	4.47269	3.74324	0.00734043	0.0305225	-2.91406	Cerro vs. Javiana
plsC	-0.986265	5.5221	-3.73912	0.00737996	0.030631	-2.97268	Cerro vs. Javiana
gltR_2	-0.927922	3.92775	-3.73729	0.00739762	0.030631	-2.9013	Cerro vs. Javiana
yihU	1.11926	2.29576	3.73696	0.00740077	0.030631	-2.79685	Cerro vs. Javiana
thiS	-1.33642	0.21956	-3.73402	0.00742928	0.030631	-2.70166	Cerro vs. Javiana
uppS	-0.586735	6.82477	-3.73377	0.00743168	0.030631	-3.03842	Cerro vs. Javiana
group_2028	-1.07164	-0.0820613	-3.73374	0.00743198	0.030631	-2.68955	Cerro vs. Javiana
chuR_2	-1.1203	2.07205	-3.73214	0.00744752	0.030631	-2.79104	Cerro vs. Javiana
mgsA	0.654403	7.31958	3.73196	0.00744924	0.030631	-3.02947	Cerro vs. Javiana
trmA	-0.913626	4.72677	-3.73177	0.00745112	0.030631	-2.95449	Cerro vs. Javiana
sucC	1.36008	11.9953	3.72933	0.00747493	0.030631	-2.7377	Cerro vs. Javiana
bolA	1.1541	7.43983	3.72913	0.00747688	0.030631	-3.01986	Cerro vs. Javiana
fbaA	0.758658	11.2393	3.72906	0.00747754	0.030631	-2.79086	Cerro vs. Javiana
rplC	-1.5496	11.7635	-3.72906	0.0074776	0.030631	-2.75814	Cerro vs. Javiana
fliM	1.12579	7.7484	3.72841	0.00748386	0.030631	-3.01549	Cerro vs. Javiana
group_8605	-1.06064	5.3027	-3.72615	0.00750604	0.0306875	-2.98212	Cerro vs. Javiana
trkH	-0.591767	5.89962	-3.72479	0.00751938	0.0307076	-3.0111	Cerro vs. Javiana
group_1575	-1.30138	0.0133562	-3.72231	0.00754384	0.0307731	-2.70932	Cerro vs. Javiana
gltK	2.97636	6.25379	3.71986	0.00756798	0.0308372	-2.9932	Cerro vs. Javiana
group_6937	1.15904	3.30409	3.7186	0.00758054	0.0308531	-2.88354	Cerro vs. Javiana
recF_2	-0.768987	6.22929	-3.71777	0.00758877	0.0308531	-3.03761	Cerro vs. Javiana
rplI	-1.48592	10.6989	-3.71629	0.00760341	0.0308653	-2.84731	Cerro vs. Javiana
mntH	0.888989	4.13783	3.71539	0.00761239	0.0308653	-2.93354	Cerro vs. Javiana
flgA	0.655358	7.96916	3.71492	0.0076171	0.0308653	-3.03774	Cerro vs. Javiana
era	-0.739066	7.14328	-3.70955	0.00767079	0.0310484	-3.078	Cerro vs. Javiana
rplX	-1.30403	10.9242	-3.70502	0.00771644	0.0311652	-2.84814	Cerro vs. Javiana
lpxT	-1.74135	6.96175	-3.705	0.00771668	0.0311652	-3.07458	Cerro vs. Javiana
fkpA	-0.681712	9.32729	-3.69312	0.00783778	0.0316193	-2.98372	Cerro vs. Javiana
group_6549	1.14576	8.48635	3.69209	0.00784839	0.0316272	-3.03191	Cerro vs. Javiana
fliP_3	1.65705	5.38659	3.68969	0.00787312	0.0316919	-3.03561	Cerro vs. Javiana
manY	0.869502	8.88627	3.68303	0.0079422	0.0319348	-3.02384	Cerro vs. Javiana
norR	0.614648	5.64896	3.67837	0.007991	0.0320957	-3.06713	Cerro vs. Javiana
nsrR	-0.871476	5.71841	-3.6686	0.00809432	0.032475	-3.08077	Cerro vs. Javiana
queG	-0.814121	4.36908	-3.65942	0.00819264	0.0328334	-3.04011	Cerro vs. Javiana
ybjG	-1.0686	4.84663	-3.65255	0.00826721	0.0330743	-3.07022	Cerro vs. Javiana
yafJ	-0.806902	6.75591	-3.65221	0.00827083	0.0330743	-3.15136	Cerro vs. Javiana
tamB	-0.693987	7.95451	-3.64797	0.00831723	0.0332235	-3.14692	Cerro vs. Javiana
glpF	2.15256	5.75953	3.64252	0.0083772	0.0334265	-3.11218	Cerro vs. Javiana
trmD	-1.46796	11.1369	-3.64146	0.0083889	0.0334367	-2.92266	Cerro vs. Javiana
gno	1.81738	3.34436	3.63898	0.00841644	0.0335099	-2.99348	Cerro vs. Javiana
yhhQ	-0.898606	3.08201	-3.6329	0.0084843	0.0337433	-2.98813	Cerro vs. Javiana
group_1319	1.23948	5.57231	3.63043	0.00851195	0.0337681	-3.13101	Cerro vs. Javiana
gadW	-0.741958	4.49903	-3.62994	0.00851753	0.0337681	-3.08829	Cerro vs. Javiana
thiC	-0.824752	4.70615	-3.62987	0.00851824	0.0337681	-3.09708	Cerro vs. Javiana
mutT	0.822547	3.63574	3.6284	0.00853485	0.0337884	-3.03075	Cerro vs. Javiana
dctD	0.623643	5.58649	3.62702	0.00855042	0.0337884	-3.13704	Cerro vs. Javiana
group_7759	1.46827	3.52328	3.62696	0.00855109	0.0337884	-3.02229	Cerro vs. Javiana
waaA	-0.889329	6.6721	-3.62337	0.00859179	0.0339125	-3.18945	Cerro vs. Javiana
diaA	-1.0712	6.45757	-3.62036	0.008626	0.0340108	-3.18509	Cerro vs. Javiana
secE	-0.981517	7.98762	-3.61799	0.00865318	0.0340812	-3.18777	Cerro vs. Javiana
group_2068	1.75007	4.29702	3.61663	0.00866871	0.0341056	-3.07138	Cerro vs. Javiana
cheB	0.944534	8.84342	3.61416	0.00869704	0.0341803	-3.12272	Cerro vs. Javiana
motA	1.27432	8.67169	3.61097	0.00873388	0.0342882	-3.13322	Cerro vs. Javiana
group_6012	-0.562195	8.67215	-3.60968	0.00874877	0.0343098	-3.15671	Cerro vs. Javiana
artJ_2	-0.772752	4.37092	-3.60596	0.00879202	0.0344338	-3.1158	Cerro vs. Javiana
sbmA	-1.25279	5.69318	-3.60534	0.00879923	0.0344338	-3.16936	Cerro vs. Javiana
rimO_1	-1.2822	5.39143	-3.60383	0.00881682	0.0344657	-3.15857	Cerro vs. Javiana
fdnI	-1.08449	6.51479	-3.59979	0.00886422	0.034614	-3.21667	Cerro vs. Javiana
hisM	1.04283	4.53778	3.59683	0.00889908	0.0346848	-3.12074	Cerro vs. Javiana
etfA_1	-1.921	2.86595	-3.59664	0.00890134	0.0346848	-3.02663	Cerro vs. Javiana
yigB	0.699345	5.68142	3.59513	0.00891909	0.034717	-3.1863	Cerro vs. Javiana
sufE	0.645335	3.26093	3.5937	0.00893606	0.0347385	-3.05682	Cerro vs. Javiana
ftsB	-0.864254	5.99882	-3.59306	0.00894361	0.0347385	-3.20199	Cerro vs. Javiana
rpsA_1	-0.810883	8.6537	-3.59194	0.00895702	0.0347536	-3.18363	Cerro vs. Javiana
citF_2	0.811248	3.96706	3.59075	0.00897108	0.0347712	-3.10161	Cerro vs. Javiana
group_6093	-1.40815	8.53481	-3.58837	0.00899945	0.0348443	-3.19474	Cerro vs. Javiana
chuR_1	0.783819	2.02509	3.58654	0.00902136	0.0348921	-2.99304	Cerro vs. Javiana
yesR	0.614952	4.27178	3.58517	0.00903778	0.0349187	-3.12795	Cerro vs. Javiana
galF	0.631441	8.26783	3.58387	0.00905345	0.0349423	-3.20825	Cerro vs. Javiana
yhbE	-1.2107	5.21733	-3.5768	0.00913883	0.0352346	-3.19024	Cerro vs. Javiana
mzrA_1	-1.13323	5.12481	-3.57406	0.00917216	0.0353259	-3.19074	Cerro vs. Javiana
fliN	1.57668	5.95356	3.56593	0.00927188	0.0356723	-3.23387	Cerro vs. Javiana
fimA_2	-1.29242	2.03481	-3.56443	0.00929046	0.0357062	-3.02456	Cerro vs. Javiana
yohK_1	-0.985213	2.52747	-3.56346	0.00930247	0.0357148	-3.05259	Cerro vs. Javiana
citE_2	0.875949	2.9107	3.56033	0.00934133	0.0358264	-3.08145	Cerro vs. Javiana
yqjA	-1.36778	6.0812	-3.55945	0.00935226	0.0358307	-3.25283	Cerro vs. Javiana
dusA	0.869096	5.61225	3.55841	0.00936519	0.0358427	-3.23578	Cerro vs. Javiana
hisA	-1.36874	5.96349	-3.55593	0.00939611	0.0359234	-3.25216	Cerro vs. Javiana
group_7693	0.912714	5.91819	3.55148	0.00945209	0.0360997	-3.25683	Cerro vs. Javiana
pdxA2	1.20471	5.32515	3.54778	0.00949872	0.0362175	-3.23685	Cerro vs. Javiana
ilvG	-1.57288	5.04684	-3.54678	0.0095114	0.0362175	-3.22763	Cerro vs. Javiana
csgA	0.819128	1.45597	3.54668	0.00951267	0.0362175	-3.02011	Cerro vs. Javiana
gsiA_2	0.68419	5.9561	3.54333	0.00955532	0.0363252	-3.27024	Cerro vs. Javiana
fliZ	0.652161	9.04437	3.5429	0.00956083	0.0363252	-3.21339	Cerro vs. Javiana
cysB	-0.685894	7.10508	-3.5398	0.00960047	0.0364379	-3.31846	Cerro vs. Javiana
gcvH	1.49827	10.0096	3.53808	0.00962249	0.0364836	-3.1467	Cerro vs. Javiana
srlD	2.32636	7.57082	3.5348	0.00966471	0.0366057	-3.25377	Cerro vs. Javiana
trpC	-0.712811	4.80378	-3.53266	0.00969237	0.0366725	-3.23843	Cerro vs. Javiana
group_5994	-0.566005	4.55057	-3.52937	0.00973503	0.0367958	-3.23297	Cerro vs. Javiana
iscS	-0.863558	7.89671	-3.52689	0.00976737	0.0368799	-3.32184	Cerro vs. Javiana
group_7858	-1.0005	6.25368	-3.52504	0.00979153	0.0369329	-3.31164	Cerro vs. Javiana
group_2487	-0.59428	7.52327	-3.52047	0.0098515	0.0371209	-3.34308	Cerro vs. Javiana
group_7671	0.924758	4.62425	3.51965	0.00986228	0.0371232	-3.23708	Cerro vs. Javiana
pgrR	0.703577	3.62939	3.5182	0.00988145	0.0371571	-3.18732	Cerro vs. Javiana
efp	-0.720634	9.42753	-3.51553	0.00991686	0.037248	-3.22658	Cerro vs. Javiana
group_2373	-1.68711	2.06196	-3.51484	0.009926	0.037248	-3.09644	Cerro vs. Javiana
hpaB	0.913104	2.02234	3.51032	0.00998621	0.0374355	-3.10094	Cerro vs. Javiana
limB	0.760318	5.2663	3.50394	0.0100719	0.0377179	-3.2973	Cerro vs. Javiana
tdcB	2.81247	5.18757	3.49659	0.0101716	0.0380523	-3.28221	Cerro vs. Javiana
puuB	-1.34424	3.00282	-3.49295	0.0102213	0.0381993	-3.18178	Cerro vs. Javiana
mrcA	-0.901825	7.10844	-3.49067	0.0102526	0.0382772	-3.38853	Cerro vs. Javiana
queA_1	-1.92902	2.64556	-3.48539	0.0103256	0.0385102	-3.17125	Cerro vs. Javiana
comR	0.738702	6.662	3.48358	0.0103507	0.0385433	-3.37652	Cerro vs. Javiana
cpxP	0.884413	5.88035	3.48242	0.0103669	0.0385433	-3.35434	Cerro vs. Javiana
marA_2	-0.840566	4.29967	-3.48221	0.0103698	0.0385433	-3.2879	Cerro vs. Javiana
ansB_1	3.39491	10.076	3.48172	0.0103766	0.0385433	-3.20471	Cerro vs. Javiana
sufS	0.783892	4.60686	3.47926	0.0104109	0.0386314	-3.2953	Cerro vs. Javiana
ybdO_1	-0.887809	2.02338	-3.47552	0.0104633	0.0387863	-3.15011	Cerro vs. Javiana
tsaD	-0.598416	6.67378	-3.47285	0.010501	0.0388868	-3.40435	Cerro vs. Javiana
ytfE	-0.994477	3.25752	-3.46508	0.0106112	0.0392288	-3.23803	Cerro vs. Javiana
group_2399	-1.10607	3.22863	-3.46483	0.0106148	0.0392288	-3.2366	Cerro vs. Javiana
group_1720	-0.804361	5.83683	-3.46215	0.0106531	0.0392567	-3.38067	Cerro vs. Javiana
cbiA	1.94546	6.46074	3.46215	0.0106532	0.0392567	-3.38275	Cerro vs. Javiana
fepA	-0.999165	2.95645	-3.46205	0.0106546	0.0392567	-3.22271	Cerro vs. Javiana
cysA_2	0.698606	7.35836	3.45808	0.0107117	0.0394157	-3.41745	Cerro vs. Javiana
yjfC	-0.690393	3.29963	-3.45755	0.0107193	0.0394157	-3.25128	Cerro vs. Javiana
rpsP	-1.20524	8.93164	-3.45613	0.0107398	0.0394337	-3.35462	Cerro vs. Javiana
yhjD	0.739484	4.66567	3.45572	0.0107458	0.0394337	-3.33289	Cerro vs. Javiana
cbiE	2.11751	4.87198	3.45445	0.0107642	0.0394615	-3.33444	Cerro vs. Javiana
ridA	1.04317	9.73304	3.45091	0.0108156	0.0395931	-3.29295	Cerro vs. Javiana
group_7548	-1.06776	4.71541	-3.45049	0.0108218	0.0395931	-3.35318	Cerro vs. Javiana
group_8587	0.9463	4.14928	3.44921	0.0108405	0.0396212	-3.31128	Cerro vs. Javiana
lacC_2	0.859308	2.88544	3.44848	0.0108511	0.0396212	-3.2391	Cerro vs. Javiana
feoA	-1.79657	3.8324	-3.44611	0.0108859	0.0397084	-3.30317	Cerro vs. Javiana
yhjV	-1.50449	3.21276	-3.4445	0.0109095	0.039735	-3.26502	Cerro vs. Javiana
hisH	-1.85588	5.73301	-3.4434	0.0109256	0.039735	-3.40339	Cerro vs. Javiana
rplT	-1.07451	11.2134	-3.44339	0.0109258	0.039735	-3.19882	Cerro vs. Javiana
rplM	-1.58117	10.2751	-3.44164	0.0109516	0.0397894	-3.26563	Cerro vs. Javiana
frdD	1.59217	9.13755	3.43962	0.0109815	0.0398583	-3.34543	Cerro vs. Javiana
group_8410	-4.75204	8.13693	-3.43537	0.0110446	0.0400478	-3.35866	Cerro vs. Javiana
flgI	1.04956	7.66281	3.43306	0.0110791	0.0401329	-3.43973	Cerro vs. Javiana
group_6837	-0.715715	3.90083	-3.42999	0.0111252	0.04026	-3.33555	Cerro vs. Javiana
acs_2	3.42751	8.53485	3.42243	0.0112394	0.0406291	-3.35572	Cerro vs. Javiana
group_8445	1.17502	6.10229	3.42176	0.0112494	0.0406291	-3.44741	Cerro vs. Javiana
tqsA_2	0.942709	3.75482	3.41751	0.0113142	0.0408228	-3.33642	Cerro vs. Javiana
sucA	1.23397	12.7873	3.41194	0.0113999	0.0410375	-3.13403	Cerro vs. Javiana
pspB	0.764204	2.82598	3.41157	0.0114056	0.0410375	-3.28792	Cerro vs. Javiana
idnD	2.05008	3.19321	3.41145	0.0114074	0.0410375	-3.30843	Cerro vs. Javiana
group_6984	1.54749	2.18279	3.4035	0.0115308	0.0414025	-3.26241	Cerro vs. Javiana
fdnH_1	-0.979982	7.14974	-3.40345	0.0115315	0.0414025	-3.51415	Cerro vs. Javiana
thrA	-1.18423	6.6886	-3.40195	0.0115551	0.0414463	-3.50589	Cerro vs. Javiana
ifcA	1.55556	3.55881	3.39941	0.0115949	0.0415485	-3.34717	Cerro vs. Javiana
bioD1_2	0.701118	1.5603	3.39819	0.011614	0.0415589	-3.23677	Cerro vs. Javiana
bcp	0.664988	7.92909	3.39778	0.0116206	0.0415589	-3.49116	Cerro vs. Javiana
glpQ	1.64749	6.62951	3.3922	0.0117087	0.0417895	-3.48971	Cerro vs. Javiana
dsbL	0.951748	2.82552	3.39175	0.0117159	0.0417895	-3.31685	Cerro vs. Javiana
argH	0.603372	6.53063	3.39153	0.0117194	0.0417895	-3.50811	Cerro vs. Javiana
group_8540	0.994898	2.21202	3.38997	0.0117442	0.0418371	-3.28324	Cerro vs. Javiana
elmGT	-1.16053	1.33475	-3.38882	0.0117625	0.0418618	-3.23939	Cerro vs. Javiana
speE	-1.07619	6.87083	-3.38651	0.0117993	0.0418702	-3.53368	Cerro vs. Javiana
group_7088	1.25991	7.33211	3.38562	0.0118137	0.0418702	-3.50753	Cerro vs. Javiana
dapF	-0.507067	7.45163	-3.38513	0.0118214	0.0418702	-3.53877	Cerro vs. Javiana
yjgN	-0.69407	2.26711	-3.385	0.0118236	0.0418702	-3.29259	Cerro vs. Javiana
glmU	-0.564763	9.19066	-3.3845	0.0118316	0.0418702	-3.43514	Cerro vs. Javiana
rplL	-1.27384	11.352	-3.38438	0.0118336	0.0418702	-3.27368	Cerro vs. Javiana
group_2222	-0.99863	1.72588	-3.3791	0.0119187	0.0420996	-3.27278	Cerro vs. Javiana
bsdD	-0.756556	2.0788	-3.37855	0.0119275	0.0420996	-3.29178	Cerro vs. Javiana
araC_2	1.16431	5.74512	3.37821	0.011933	0.0420996	-3.49894	Cerro vs. Javiana
group_814	-0.654527	5.48426	-3.37554	0.0119764	0.042212	-3.48871	Cerro vs. Javiana
dauR	-0.559433	6.31827	-3.37275	0.0120219	0.0423314	-3.53422	Cerro vs. Javiana
group_8616	0.753544	4.3058	3.36524	0.0121452	0.0426977	-3.4426	Cerro vs. Javiana
obg	-0.733177	6.98699	-3.36479	0.0121526	0.0426977	-3.56871	Cerro vs. Javiana
dsbD_2	1.19438	2.70384	3.36365	0.0121715	0.0426977	-3.35027	Cerro vs. Javiana
asd	0.793102	8.71221	3.36358	0.0121726	0.0426977	-3.49263	Cerro vs. Javiana
fabD	-0.612126	8.86503	-3.35888	0.0122507	0.042902	-3.50062	Cerro vs. Javiana
ulaF	1.06328	3.86339	3.35852	0.0122567	0.042902	-3.42566	Cerro vs. Javiana
putA	2.35919	11.5412	3.35796	0.0122661	0.042902	-3.2876	Cerro vs. Javiana
gatC_3	1.81358	4.19576	3.35446	0.0123247	0.0430438	-3.44009	Cerro vs. Javiana
ramA	1.10661	1.21751	3.35392	0.0123337	0.0430438	-3.28344	Cerro vs. Javiana
rpmE2	-1.50045	1.03444	-3.35343	0.012342	0.0430438	-3.27572	Cerro vs. Javiana
qorA	0.862153	6.72909	3.35131	0.0123775	0.0431265	-3.56632	Cerro vs. Javiana
yhjH	1.22821	8.59178	3.34825	0.0124292	0.0432654	-3.51519	Cerro vs. Javiana
argC	-0.789071	3.68864	-3.34676	0.0124544	0.043312	-3.43897	Cerro vs. Javiana
prsE_1	0.865581	1.80395	3.34338	0.012512	0.0434709	-3.32805	Cerro vs. Javiana
ispG	-0.594192	8.29653	-3.33254	0.0126982	0.0440759	-3.58044	Cerro vs. Javiana
tdcC	1.74708	7.25979	3.3315	0.0127163	0.0440946	-3.57289	Cerro vs. Javiana
potF	0.917426	5.08047	3.33084	0.0127277	0.0440946	-3.53616	Cerro vs. Javiana
glnM	3.13722	6.28098	3.32985	0.0127449	0.0441123	-3.54534	Cerro vs. Javiana
group_1253	-1.68311	3.68934	-3.32861	0.0127664	0.044145	-3.46361	Cerro vs. Javiana
cbiC	1.97469	5.24314	3.32463	0.0128361	0.0443439	-3.54583	Cerro vs. Javiana
acrE	-0.917395	0.750742	-3.32282	0.0128677	0.0443651	-3.30651	Cerro vs. Javiana
gltS	-0.953586	7.87962	-3.32235	0.0128761	0.0443651	-3.61732	Cerro vs. Javiana
php	0.734893	3.03106	3.3222	0.0128786	0.0443651	-3.43005	Cerro vs. Javiana
uxaC	1.03748	6.63716	3.32132	0.0128941	0.0443766	-3.60477	Cerro vs. Javiana
frlB	0.684239	4.67952	3.31294	0.0130426	0.0448455	-3.54031	Cerro vs. Javiana
mdoD	0.498925	8.09279	3.31138	0.0130705	0.0448568	-3.61226	Cerro vs. Javiana
aer	2.48824	9.14423	3.31104	0.0130766	0.0448568	-3.51752	Cerro vs. Javiana
panD	-0.579648	7.46694	-3.3107	0.0130827	0.0448568	-3.64685	Cerro vs. Javiana
dcuA_2	2.38257	8.18516	3.30827	0.0131262	0.0449638	-3.56086	Cerro vs. Javiana
purR	-1.0302	6.09274	-3.30523	0.0131809	0.045109	-3.6204	Cerro vs. Javiana
dtpC	-1.36692	3.62965	-3.30183	0.0132423	0.0452417	-3.49899	Cerro vs. Javiana
group_1328	1.16624	7.31285	3.30107	0.0132561	0.0452417	-3.63346	Cerro vs. Javiana
thiE	-0.80632	2.6803	-3.30065	0.0132638	0.0452417	-3.43792	Cerro vs. Javiana
yjjV	0.637998	4.39746	3.30035	0.0132693	0.0452417	-3.54312	Cerro vs. Javiana
nadA	-0.699634	4.24734	-3.29932	0.0132879	0.045263	-3.54855	Cerro vs. Javiana
fliG	0.968874	7.88331	3.29553	0.013357	0.0454518	-3.63429	Cerro vs. Javiana
sgrR_2	-0.806482	4.75895	-3.29492	0.0133682	0.0454518	-3.57947	Cerro vs. Javiana
rplS	-1.27012	10.205	-3.29257	0.0134113	0.0455562	-3.48569	Cerro vs. Javiana
topB	-0.502243	7.62127	-3.28972	0.0134637	0.0456916	-3.67351	Cerro vs. Javiana
xapB	0.863553	1.61784	3.28616	0.0135296	0.0458563	-3.40091	Cerro vs. Javiana
caiD	1.02985	3.76729	3.2851	0.0135492	0.0458563	-3.52753	Cerro vs. Javiana
kefC_2	-1.40428	5.79853	-3.28507	0.0135499	0.0458563	-3.63479	Cerro vs. Javiana
dmlR_4	0.598234	5.04257	3.28337	0.0135813	0.0459202	-3.60404	Cerro vs. Javiana
srlB	2.36736	5.10665	3.28133	0.0136195	0.0459737	-3.59515	Cerro vs. Javiana
mltF	-0.862344	4.27054	-3.28118	0.0136223	0.0459737	-3.57616	Cerro vs. Javiana
rsmG	-0.686879	5.26184	-3.27985	0.0136472	0.0460151	-3.61847	Cerro vs. Javiana
leuC1	-0.730537	5.18331	-3.27688	0.0137028	0.0461601	-3.6199	Cerro vs. Javiana
orr	0.647123	3.55015	3.27454	0.0137468	0.0462469	-3.53339	Cerro vs. Javiana
uvrD	-0.58549	7.65965	-3.27417	0.0137539	0.0462469	-3.6954	Cerro vs. Javiana
dld	0.747281	8.39428	3.27276	0.0137805	0.0462937	-3.64608	Cerro vs. Javiana
pheS	-0.673343	7.99739	-3.27154	0.0138035	0.0463285	-3.68587	Cerro vs. Javiana
uvrY	0.510182	7.443	3.26923	0.0138474	0.0463718	-3.69407	Cerro vs. Javiana
rsmE	-0.766285	6.17227	-3.26879	0.0138557	0.0463718	-3.67801	Cerro vs. Javiana
fldB	-0.602779	5.77371	-3.26861	0.0138592	0.0463718	-3.6577	Cerro vs. Javiana
zapE	-0.597389	5.84332	-3.26819	0.0138671	0.0463718	-3.66191	Cerro vs. Javiana
group_6285	1.70096	3.70326	3.26371	0.0139528	0.0466156	-3.5482	Cerro vs. Javiana
rspA_2	0.699858	1.87168	3.26061	0.0140123	0.0467717	-3.45113	Cerro vs. Javiana
dmsC_1	-0.673247	4.33675	-3.25564	0.0141084	0.0470291	-3.61742	Cerro vs. Javiana
group_8566	-1.04771	1.92173	-3.25529	0.0141152	0.0470291	-3.4615	Cerro vs. Javiana
yrbG	-0.586468	5.57362	-3.25226	0.0141741	0.0471824	-3.67182	Cerro vs. Javiana
group_6905	1.75167	2.87036	3.25123	0.0141942	0.0472062	-3.52426	Cerro vs. Javiana
icaB	0.516992	5.79509	3.24511	0.0143142	0.0475621	-3.69496	Cerro vs. Javiana
tatD	-0.535505	5.20801	-3.24269	0.0143619	0.0476337	-3.67069	Cerro vs. Javiana
recQ	-0.595237	7.23632	-3.2421	0.0143735	0.0476337	-3.74913	Cerro vs. Javiana
group_2409	-1.0593	0.885212	-3.24204	0.0143748	0.0476337	-3.4294	Cerro vs. Javiana
group_7598	1.0802	8.20626	3.24111	0.0143931	0.0476512	-3.69589	Cerro vs. Javiana
group_6846	0.924441	7.93367	3.2368	0.0144789	0.0478917	-3.71888	Cerro vs. Javiana
amiC	-0.675905	6.56229	-3.23505	0.0145138	0.0479639	-3.74512	Cerro vs. Javiana
flgC	0.874835	8.00973	3.23366	0.0145416	0.0480121	-3.7216	Cerro vs. Javiana
cadB	-2.20082	7.2093	-3.2306	0.014603	0.0481715	-3.74865	Cerro vs. Javiana
pta	-0.884053	10.4604	-3.22884	0.0146386	0.0482455	-3.56013	Cerro vs. Javiana
group_6275	-0.810519	4.58091	-3.22451	0.0147262	0.0484903	-3.67505	Cerro vs. Javiana
amtB	0.8455	3.59368	3.22178	0.0147816	0.0486189	-3.61188	Cerro vs. Javiana
comEA	0.792413	3.24663	3.22128	0.0147919	0.0486189	-3.59107	Cerro vs. Javiana
kgtP	0.936012	4.68303	3.22031	0.0148118	0.0486254	-3.67296	Cerro vs. Javiana
group_6098	-0.658233	3.82884	-3.21911	0.0148363	0.0486254	-3.63542	Cerro vs. Javiana
deoR_2	-0.579687	4.86387	-3.21905	0.0148374	0.0486254	-3.6931	Cerro vs. Javiana
gnd	-0.635525	10.0349	-3.21859	0.014847	0.0486254	-3.60598	Cerro vs. Javiana
nuoI_1	-1.03675	1.98498	-3.2126	0.0149702	0.0489848	-3.5268	Cerro vs. Javiana
csgC	0.872022	2.93107	3.21147	0.0149937	0.0490177	-3.58451	Cerro vs. Javiana
fes_2	-1.11775	0.986308	-3.20858	0.0150536	0.0491697	-3.48269	Cerro vs. Javiana
yhaJ_1	-0.646224	6.34189	-3.20457	0.0151371	0.0493984	-3.78026	Cerro vs. Javiana
cysK	-1.18841	8.79871	-3.19499	0.015339	0.0499719	-3.74439	Cerro vs. Javiana
adhE_3	0.645908	2.2886	3.19493	0.0153402	0.0499719	-3.56952	Cerro vs. Javiana
cmk	-0.688034	7.01209	-3.19158	0.0154115	0.0501593	-3.82165	Cerro vs. Javiana
group_5833	-1.07137	5.87198	-3.18757	0.0154971	0.0503931	-3.78078	Cerro vs. Javiana
cdd	0.687239	5.85532	3.18496	0.0155532	0.0505306	-3.78519	Cerro vs. Javiana
glyQ	-0.739439	8.39865	-3.18119	0.0156345	0.0507127	-3.7949	Cerro vs. Javiana
cheY	0.805298	9.29785	3.18108	0.015637	0.0507127	-3.7166	Cerro vs. Javiana
group_1588	-0.610397	5.84821	-3.17926	0.0156765	0.0507957	-3.79216	Cerro vs. Javiana
kdgR	0.619588	7.62654	3.17692	0.0157274	0.0509156	-3.82325	Cerro vs. Javiana
aroK	-0.589832	7.7952	-3.17601	0.0157473	0.0509349	-3.83432	Cerro vs. Javiana
yfiC	-0.620604	4.9809	-3.17414	0.0157881	0.0510218	-3.7629	Cerro vs. Javiana
igaA	-0.514751	7.29782	-3.1719	0.0158372	0.0511083	-3.8514	Cerro vs. Javiana
pldB	-0.567641	6.38368	-3.17164	0.0158429	0.0511083	-3.83033	Cerro vs. Javiana
prfC	-0.866343	8.02659	-3.16774	0.0159288	0.0513401	-3.8364	Cerro vs. Javiana
group_7282	0.512783	7.19122	3.1657	0.0159739	0.0514393	-3.84742	Cerro vs. Javiana
rpmG	-1.21896	8.77431	-3.16508	0.0159877	0.0514393	-3.78976	Cerro vs. Javiana
modB	0.827354	6.38621	3.16189	0.0160586	0.0516031	-3.83601	Cerro vs. Javiana
pncC_2	0.47592	6.1857	3.16152	0.0160669	0.0516031	-3.83256	Cerro vs. Javiana
group_1838	-2.80239	3.08979	-3.16027	0.0160946	0.0516331	-3.66897	Cerro vs. Javiana
osmB	0.898643	5.10864	3.15931	0.0161162	0.0516331	-3.78813	Cerro vs. Javiana
caiA_1	-0.747738	3.93767	-3.1592	0.0161186	0.0516331	-3.73121	Cerro vs. Javiana
group_8196	-1.57978	3.03051	-3.15708	0.0161659	0.0516954	-3.66916	Cerro vs. Javiana
group_7240	0.856557	10.1992	3.15707	0.0161663	0.0516954	-3.68368	Cerro vs. Javiana
thiF	-0.71913	2.92564	-3.15365	0.0162432	0.0518944	-3.66693	Cerro vs. Javiana
rarA	0.735638	6.77739	3.15304	0.0162569	0.0518944	-3.85847	Cerro vs. Javiana
fliH	0.921026	7.41788	3.1504	0.0163166	0.0520394	-3.85888	Cerro vs. Javiana
group_5861	-1.33388	7.80091	-3.14963	0.0163342	0.05205	-3.87132	Cerro vs. Javiana
pagP	-2.20023	5.7275	-3.14651	0.0164052	0.0521967	-3.83571	Cerro vs. Javiana
rplJ	-1.25417	11.5337	-3.14635	0.0164087	0.0521967	-3.60592	Cerro vs. Javiana
tpx_1	-0.646297	8.99722	-3.14519	0.0164353	0.0522285	-3.80077	Cerro vs. Javiana
group_996	1.15308	4.79566	3.14458	0.0164491	0.0522285	-3.78874	Cerro vs. Javiana
ybjP	0.687404	6.78449	3.14377	0.0164677	0.0522285	-3.87345	Cerro vs. Javiana
prmA	-0.878819	6.4511	-3.14341	0.0164759	0.0522285	-3.87493	Cerro vs. Javiana
ygdR_2	-0.950788	0.346202	-3.14225	0.0165025	0.0522674	-3.54963	Cerro vs. Javiana
qseE	-0.541915	5.33646	-3.13604	0.0166455	0.0526748	-3.83177	Cerro vs. Javiana
group_1318	-0.785416	3.75618	-3.13105	0.0167614	0.0529957	-3.75832	Cerro vs. Javiana
tsx	0.610527	9.50857	3.12898	0.0168098	0.0530825	-3.77812	Cerro vs. Javiana
ptsN	0.47525	7.69056	3.12864	0.0168179	0.0530825	-3.89541	Cerro vs. Javiana
flhB	0.967473	5.34679	3.12509	0.0169011	0.053299	-3.85121	Cerro vs. Javiana
queA_2	-1.12663	5.12806	-3.12406	0.0169253	0.0533292	-3.84208	Cerro vs. Javiana
nfuA	-0.99334	6.56309	-3.12251	0.0169621	0.0533991	-3.90999	Cerro vs. Javiana
gbpR_2	-1.09423	4.47169	-3.11882	0.0170493	0.0536235	-3.82412	Cerro vs. Javiana
group_1078	-0.949263	4.72597	-3.11826	0.0170627	0.0536235	-3.83667	Cerro vs. Javiana
rhlB	-0.501482	7.86701	-3.11712	0.0170898	0.0536624	-3.91763	Cerro vs. Javiana
hutI	0.823233	7.50121	3.11638	0.0171075	0.053672	-3.91015	Cerro vs. Javiana
crr	0.575896	9.83487	3.11372	0.0171709	0.0538247	-3.7755	Cerro vs. Javiana
rhaS_1	0.633302	4.95445	3.11206	0.0172107	0.0539034	-3.84976	Cerro vs. Javiana
ompW	1.20721	11.3573	3.11091	0.0172383	0.0539265	-3.665	Cerro vs. Javiana
rna	-1.50413	7.53335	-3.11052	0.0172476	0.0539265	-3.9351	Cerro vs. Javiana
neoD	-1.01698	1.27527	-3.10959	0.01727	0.0539503	-3.64088	Cerro vs. Javiana
slmA	-0.54068	7.02496	-3.10651	0.0173443	0.0541363	-3.94669	Cerro vs. Javiana
trxC	-0.766907	5.32479	-3.10478	0.0173863	0.0542211	-3.87716	Cerro vs. Javiana
qseC_2	1.52405	6.02467	3.10397	0.017406	0.054236	-3.90593	Cerro vs. Javiana
apbE	-0.709185	5.67951	-3.10105	0.0174769	0.0544106	-3.89837	Cerro vs. Javiana
group_1271	-0.645648	0.968118	-3.09879	0.0175321	0.0545359	-3.64178	Cerro vs. Javiana
group_6178	0.928469	6.96841	3.09127	0.0177172	0.0550651	-3.94741	Cerro vs. Javiana
cpdB	1.57275	7.94139	3.08601	0.0178479	0.055424	-3.92096	Cerro vs. Javiana
cdh	-1.58611	7.80145	-3.08422	0.0178925	0.055496	-3.96537	Cerro vs. Javiana
btuF_2	-0.605333	5.33804	-3.08386	0.0179014	0.055496	-3.90857	Cerro vs. Javiana
tsr_1	1.46642	8.8342	3.0824	0.0179382	0.0555627	-3.88485	Cerro vs. Javiana
chiA_1	0.584433	4.05984	3.08002	0.017998	0.0557009	-3.84801	Cerro vs. Javiana
serB	-0.630887	6.59716	-3.07375	0.0181563	0.0561431	-3.98336	Cerro vs. Javiana
group_1458	-1.01918	2.09941	-3.07058	0.018237	0.056345	-3.74037	Cerro vs. Javiana
edd	-0.632249	6.30395	-3.06799	0.0183032	0.0565019	-3.97932	Cerro vs. Javiana
fabG	-0.609957	9.96061	-3.06673	0.0183355	0.0565537	-3.83407	Cerro vs. Javiana
icd_1	1.06494	12.0341	3.06242	0.0184466	0.0568066	-3.69012	Cerro vs. Javiana
yfbT	0.536761	7.46443	3.06234	0.0184486	0.0568066	-3.99685	Cerro vs. Javiana
group_1951	0.657446	2.33444	3.06088	0.0184865	0.0568755	-3.7682	Cerro vs. Javiana
dsbC	-0.767579	7.37625	-3.05905	0.0185339	0.0569735	-4.01772	Cerro vs. Javiana
group_6896	1.08608	3.59236	3.05406	0.0186638	0.0572889	-3.85583	Cerro vs. Javiana
ydjH	0.542349	4.72109	3.05354	0.0186773	0.0572889	-3.92366	Cerro vs. Javiana
fadA	1.9964	6.93351	3.05331	0.0186835	0.0572889	-3.97589	Cerro vs. Javiana
rsd	1.3748	5.57405	3.04842	0.018812	0.0576011	-3.97347	Cerro vs. Javiana
hosA	-0.576797	4.48522	-3.04787	0.0188265	0.0576011	-3.92955	Cerro vs. Javiana
ttrS	1.0524	7.44276	3.04764	0.0188327	0.0576011	-4.00636	Cerro vs. Javiana
yniC	-0.625211	6.2169	-3.04278	0.0189612	0.0579459	-4.0123	Cerro vs. Javiana
group_6810	0.540156	6.46926	3.04078	0.0190145	0.0580601	-4.02002	Cerro vs. Javiana
amiD	0.532372	6.31189	3.0395	0.0190488	0.0581163	-4.01671	Cerro vs. Javiana
group_6031	-0.632182	2.59609	-3.03867	0.0190711	0.0581358	-3.81533	Cerro vs. Javiana
group_7677	0.843016	1.74175	3.03773	0.0190962	0.058164	-3.76952	Cerro vs. Javiana
crp_2	0.646182	4.49629	3.03464	0.0191792	0.0582943	-3.93787	Cerro vs. Javiana
cspD	3.12068	9.51434	3.03456	0.0191812	0.0582943	-3.89132	Cerro vs. Javiana
torS	-0.527882	4.39831	-3.03435	0.0191869	0.0582943	-3.9449	Cerro vs. Javiana
mscK	-0.65553	7.2479	-3.03354	0.0192087	0.0583122	-4.05607	Cerro vs. Javiana
rlmE	-0.508934	7.31992	-3.03235	0.0192409	0.0583614	-4.05694	Cerro vs. Javiana
rplK	-1.14434	10.3034	-3.02569	0.0194216	0.0588606	-3.86876	Cerro vs. Javiana
group_6663	1.27259	6.02263	3.02468	0.0194493	0.0588959	-4.02484	Cerro vs. Javiana
group_1982	0.867549	6.47638	3.02212	0.0195193	0.0590589	-4.04382	Cerro vs. Javiana
flgJ	0.699985	7.1773	3.01376	0.01975	0.0596618	-4.06739	Cerro vs. Javiana
fliI	1.26304	7.40228	3.01324	0.0197647	0.0596618	-4.05194	Cerro vs. Javiana
group_2428	-0.88707	4.97132	-3.01313	0.0197676	0.0596618	-4.00004	Cerro vs. Javiana
recJ	-0.528774	8.07474	-3.01165	0.0198088	0.0597371	-4.06353	Cerro vs. Javiana
xseA	-1.54019	5.47119	-3.01073	0.0198346	0.0597578	-4.02374	Cerro vs. Javiana
selU	-0.633468	6.25231	-3.00925	0.0198757	0.0597578	-4.06365	Cerro vs. Javiana
group_8646	-0.549408	4.79454	-3.00888	0.019886	0.0597578	-3.99957	Cerro vs. Javiana
pqiB_2	0.52384	6.66063	3.00852	0.0198962	0.0597578	-4.07326	Cerro vs. Javiana
group_2270	-0.977073	3.48659	-3.00847	0.0198975	0.0597578	-3.91811	Cerro vs. Javiana
phoQ	-1.47532	7.74377	-3.00738	0.0199282	0.0598009	-4.08216	Cerro vs. Javiana
aspA	2.15346	12.627	3.00628	0.0199589	0.0598441	-3.72751	Cerro vs. Javiana
argO	-0.636169	3.34493	-3.00538	0.0199843	0.059871	-3.91238	Cerro vs. Javiana
tdh	0.894285	10.2584	3.00263	0.0200617	0.0600536	-3.90603	Cerro vs. Javiana
hisJ	0.705321	7.99599	3.00095	0.0201093	0.0601011	-4.06855	Cerro vs. Javiana
gsiD	0.617869	4.86654	3.00091	0.0201104	0.0601011	-4.0088	Cerro vs. Javiana
tmcA	0.508778	6.24243	2.99921	0.0201586	0.0601959	-4.07389	Cerro vs. Javiana
srlE	2.07239	6.72727	2.99774	0.0202002	0.0602709	-4.05705	Cerro vs. Javiana
sbmC	1.21398	7.52372	2.99688	0.0202249	0.0602952	-4.07587	Cerro vs. Javiana
group_1836	0.673622	2.48951	2.99378	0.0203134	0.0605097	-3.87578	Cerro vs. Javiana
yjeH	-1.65219	4.34047	-2.98907	0.0204486	0.0608264	-4.00275	Cerro vs. Javiana
endA	-0.871736	4.19397	-2.98892	0.020453	0.0608264	-4.00001	Cerro vs. Javiana
speD	-1.15631	6.29652	-2.9879	0.0204824	0.0608269	-4.09653	Cerro vs. Javiana
group_7761	-0.589365	2.60515	-2.98736	0.0204981	0.0608269	-3.89147	Cerro vs. Javiana
rnd	-0.737993	5.44414	-2.98635	0.0205272	0.0608269	-4.05693	Cerro vs. Javiana
uvrB	0.514586	7.32597	2.98591	0.0205399	0.0608269	-4.11222	Cerro vs. Javiana
rsxC_2	0.785011	1.51459	2.98568	0.0205465	0.0608269	-3.83427	Cerro vs. Javiana
dmsA_1	1.35016	7.53147	2.98546	0.020553	0.0608269	-4.08843	Cerro vs. Javiana
mgtB	-7.29869	8.33482	-2.98175	0.0206606	0.0610682	-3.94038	Cerro vs. Javiana
typA	-0.973816	9.74155	-2.9815	0.020668	0.0610682	-3.97717	Cerro vs. Javiana
group_8202	-0.809263	4.96592	-2.97971	0.0207201	0.0611729	-4.0492	Cerro vs. Javiana
yihT	0.83928	2.98222	2.97837	0.0207593	0.0612392	-3.92983	Cerro vs. Javiana
rffG	-0.642983	7.17998	-2.97697	0.0208005	0.0613111	-4.13984	Cerro vs. Javiana
pduC	0.774712	0.733103	2.97636	0.0208183	0.0613142	-3.8101	Cerro vs. Javiana
yiaB	-1.30915	1.28014	-2.97556	0.0208418	0.0613339	-3.83773	Cerro vs. Javiana
group_7328	0.816539	4.83669	2.97247	0.0209329	0.0615524	-4.04791	Cerro vs. Javiana
group_1165	-0.587445	8.47268	-2.97062	0.0209878	0.0616643	-4.10027	Cerro vs. Javiana
group_1260	0.925853	4.81579	2.9631	0.0212117	0.062272	-4.05981	Cerro vs. Javiana
yeaD	0.713821	7.34492	2.96057	0.0212875	0.0623996	-4.14513	Cerro vs. Javiana
group_8437	-0.670713	6.49525	-2.96052	0.0212893	0.0623996	-4.14698	Cerro vs. Javiana
group_5984	-0.6697	8.81314	-2.95358	0.021499	0.0629474	-4.09949	Cerro vs. Javiana
ynfE_1	0.928907	4.01687	2.95297	0.0215175	0.0629474	-4.02889	Cerro vs. Javiana
clpB_1	0.563506	10.4975	2.95263	0.0215278	0.0629474	-3.96206	Cerro vs. Javiana
hisF	-1.40726	6.50752	-2.95167	0.021557	0.0629823	-4.15806	Cerro vs. Javiana
mgtA	-5.60317	8.56105	-2.9466	0.0217122	0.0633408	-4.0377	Cerro vs. Javiana
pgtC	1.13377	4.26462	2.94653	0.0217144	0.0633408	-4.04856	Cerro vs. Javiana
ulaC_1	1.32044	2.54621	2.94439	0.0217801	0.0634818	-3.95289	Cerro vs. Javiana
glpK_1	0.611446	4.37649	2.94327	0.0218146	0.0635319	-4.06653	Cerro vs. Javiana
gatD	0.758954	1.1669	2.94242	0.0218409	0.0635576	-3.88075	Cerro vs. Javiana
yajI	0.547783	3.59313	2.9343	0.0220933	0.0642412	-4.03579	Cerro vs. Javiana
fdnG_2	-0.600337	8.54514	-2.93159	0.0221784	0.0644361	-4.15304	Cerro vs. Javiana
fepG	-1.19596	1.6749	-2.93093	0.0221992	0.0644361	-3.92351	Cerro vs. Javiana
uhpC_2	-1.09257	3.46625	-2.93048	0.0222133	0.0644361	-4.03199	Cerro vs. Javiana
thiB	-0.72883	5.66853	-2.92915	0.0222552	0.0644728	-4.15207	Cerro vs. Javiana
rimO_2	-1.11149	6.33242	-2.92896	0.0222612	0.0644728	-4.18588	Cerro vs. Javiana
ygdG	-0.519808	5.5488	-2.92695	0.0223246	0.0646053	-4.14987	Cerro vs. Javiana
ftsE	-0.458931	6.93833	-2.92539	0.0223739	0.0646968	-4.2131	Cerro vs. Javiana
group_8521	-1.32511	10.0199	-2.92052	0.0225289	0.065043	-4.04535	Cerro vs. Javiana
cobD_1	1.29666	6.05914	2.92051	0.0225293	0.065043	-4.18001	Cerro vs. Javiana
fadJ	1.29237	7.09482	2.91885	0.0225824	0.065145	-4.19346	Cerro vs. Javiana
dgoD_1	0.63908	3.71543	2.91757	0.0226232	0.0652112	-4.06782	Cerro vs. Javiana
phoP	-1.27043	9.52565	-2.91699	0.0226419	0.0652136	-4.09098	Cerro vs. Javiana
rpoZ	-0.642417	6.61138	-2.91449	0.0227222	0.0653934	-4.21986	Cerro vs. Javiana
rluD	-1.10569	7.38147	-2.91008	0.022865	0.0657528	-4.23771	Cerro vs. Javiana
levD	0.574344	4.27448	2.90909	0.0228971	0.0657931	-4.11222	Cerro vs. Javiana
cysG	0.574801	7.2255	2.90806	0.0229305	0.0658373	-4.2269	Cerro vs. Javiana
nudG	-0.604926	3.80676	-2.90733	0.0229544	0.0658542	-4.09271	Cerro vs. Javiana
pduX	0.649364	4.46557	2.90328	0.0230867	0.0661819	-4.13021	Cerro vs. Javiana
rlmH	-0.606805	5.46923	-2.89713	0.0232891	0.0667029	-4.19047	Cerro vs. Javiana
glyS	-0.663987	9.82311	-2.89665	0.0233049	0.0667029	-4.09619	Cerro vs. Javiana
rlmD	-0.944648	7.03467	-2.89461	0.0233725	0.0668438	-4.26046	Cerro vs. Javiana
dmlR_2	-0.754353	4.22419	-2.89162	0.0234719	0.0670758	-4.1464	Cerro vs. Javiana
fliA	0.559601	10.1012	2.88723	0.023619	0.0674166	-4.08905	Cerro vs. Javiana
rpoC	-0.722769	12.7402	-2.88623	0.0236526	0.0674166	-3.90464	Cerro vs. Javiana
group_2161	-1.97536	2.24641	-2.88536	0.0236818	0.0674166	-4.02196	Cerro vs. Javiana
rho	-0.734116	9.61635	-2.88531	0.0236833	0.0674166	-4.13008	Cerro vs. Javiana
maa	-0.684659	5.18418	-2.88531	0.0236834	0.0674166	-4.19659	Cerro vs. Javiana
rsxG	-0.730323	4.96242	-2.88322	0.023754	0.0675581	-4.1921	Cerro vs. Javiana
queF	-0.523994	6.27865	-2.88274	0.0237701	0.0675581	-4.25268	Cerro vs. Javiana
group_2266	-0.439772	5.86216	-2.88141	0.023815	0.0676263	-4.23326	Cerro vs. Javiana
putP	2.36567	9.78298	2.88094	0.0238311	0.0676263	-4.11361	Cerro vs. Javiana
yjmD	0.635781	5.30992	2.87947	0.0238808	0.0676636	-4.21267	Cerro vs. Javiana
rbsK_1	2.4989	3.29894	2.87946	0.0238813	0.0676636	-4.08665	Cerro vs. Javiana
luxS	-0.559999	8.13092	-2.87812	0.0239269	0.0677403	-4.25885	Cerro vs. Javiana
group_2852	-1.27895	3.25583	-2.876	0.0239991	0.067848	-4.09838	Cerro vs. Javiana
yhaJ_2	0.703954	4.89113	2.87591	0.0240021	0.067848	-4.19518	Cerro vs. Javiana
group_6341	0.542543	3.39945	2.87388	0.0240714	0.0679148	-4.11244	Cerro vs. Javiana
group_8496	0.762879	4.33146	2.87292	0.0241044	0.0679148	-4.16673	Cerro vs. Javiana
group_8134	0.983877	4.73058	2.87264	0.0241141	0.0679148	-4.18834	Cerro vs. Javiana
pilQ	0.542716	3.72103	2.87223	0.0241282	0.0679148	-4.13599	Cerro vs. Javiana
panE_1	-0.838315	5.80036	-2.872	0.0241361	0.0679148	-4.24357	Cerro vs. Javiana
pgdA	0.721588	2.63739	2.87197	0.0241372	0.0679148	-4.06462	Cerro vs. Javiana
rhtC_1	1.09318	5.13079	2.86851	0.0242561	0.0681971	-4.21824	Cerro vs. Javiana
uppP	-0.792176	5.58134	-2.86764	0.0242864	0.0682296	-4.2393	Cerro vs. Javiana
group_2244	-0.552628	5.01437	-2.86265	0.0244594	0.068652	-4.22417	Cerro vs. Javiana
nimR	0.681616	3.40709	2.86222	0.0244743	0.068652	-4.13023	Cerro vs. Javiana
dpiA	0.605205	3.97863	2.85244	0.0248178	0.0695621	-4.17982	Cerro vs. Javiana
group_8323	-1.1196	5.3139	-2.85169	0.0248443	0.0695831	-4.25201	Cerro vs. Javiana
wecC	-0.555309	7.8297	-2.85029	0.0248939	0.0696687	-4.31491	Cerro vs. Javiana
yeiR	-0.574711	5.71227	-2.84395	0.0251198	0.0702469	-4.28108	Cerro vs. Javiana
group_8083	-1.75075	1.84097	-2.83939	0.0252837	0.0706514	-4.06762	Cerro vs. Javiana
group_7790	1.03681	7.99233	2.83693	0.0253727	0.070846	-4.30421	Cerro vs. Javiana
grxA	-0.63806	7.76936	-2.83352	0.0254965	0.0711373	-4.34249	Cerro vs. Javiana
sodA	-1.51447	9.78432	-2.83243	0.0255363	0.071194	-4.19496	Cerro vs. Javiana
mntP	-0.803826	5.35468	-2.83163	0.0255653	0.0712205	-4.28302	Cerro vs. Javiana
rstB	-0.60793	4.31057	-2.82825	0.0256889	0.0715103	-4.24591	Cerro vs. Javiana
stpA	-1.13153	7.03126	-2.82702	0.0257343	0.0715822	-4.36005	Cerro vs. Javiana
alsT	-0.78511	5.65577	-2.82299	0.0258827	0.0719299	-4.30932	Cerro vs. Javiana
flhE	1.14719	5.02639	2.82167	0.0259316	0.0719299	-4.28121	Cerro vs. Javiana
rpsU	-1.12682	8.0994	-2.82108	0.0259535	0.0719299	-4.34526	Cerro vs. Javiana
rimI	-0.862588	4.879	-2.82057	0.0259724	0.0719299	-4.28274	Cerro vs. Javiana
folB	-1.37391	3.77167	-2.82046	0.0259765	0.0719299	-4.2169	Cerro vs. Javiana
queD	-1.12843	3.22408	-2.82043	0.0259774	0.0719299	-4.17845	Cerro vs. Javiana
ndk	1.28766	9.08567	2.81952	0.0260113	0.0719692	-4.26158	Cerro vs. Javiana
group_6267	-0.535723	5.00892	-2.81511	0.0261757	0.0723457	-4.29473	Cerro vs. Javiana
yihX	-0.820139	7.28637	-2.81481	0.0261869	0.0723457	-4.38117	Cerro vs. Javiana
glmM_1	0.637569	8.54482	2.81389	0.0262216	0.0723867	-4.31543	Cerro vs. Javiana
topA_1	0.783601	8.49624	2.81242	0.0262767	0.0724841	-4.31846	Cerro vs. Javiana
ydgC	1.31384	1.35408	2.81016	0.0263618	0.0726639	-4.08531	Cerro vs. Javiana
group_2024	0.598845	7.4864	2.80867	0.0264177	0.072714	-4.3719	Cerro vs. Javiana
gltC_4	-1.0604	5.49415	-2.80826	0.0264335	0.072714	-4.32403	Cerro vs. Javiana
bglA	-0.945668	6.68502	-2.80807	0.0264406	0.072714	-4.38081	Cerro vs. Javiana
rbsR	0.721571	6.19858	2.80732	0.0264689	0.072714	-4.3563	Cerro vs. Javiana
arfB	-0.53856	4.1143	-2.80704	0.0264794	0.072714	-4.26477	Cerro vs. Javiana
ybiR	0.784553	4.73275	2.80625	0.0265092	0.0727216	-4.28863	Cerro vs. Javiana
dcuS	-0.53346	6.11562	-2.80592	0.026522	0.0727216	-4.35904	Cerro vs. Javiana
gabR	-0.505272	5.15548	-2.80464	0.0265704	0.0727997	-4.31562	Cerro vs. Javiana
gshA	-0.487031	8.59707	-2.80316	0.0266269	0.0729	-4.3399	Cerro vs. Javiana
ftsQ	-0.512879	6.3855	-2.80157	0.0266874	0.0730109	-4.37848	Cerro vs. Javiana
group_6891	0.454794	6.79781	2.79938	0.0267713	0.0731415	-4.3881	Cerro vs. Javiana
avtA	-0.935525	4.44607	-2.79928	0.0267752	0.0731415	-4.29652	Cerro vs. Javiana
group_3523	0.638046	4.90469	2.79672	0.0268734	0.0733551	-4.31419	Cerro vs. Javiana
rdoA	-0.63188	7.10671	-2.79569	0.026913	0.0734083	-4.4092	Cerro vs. Javiana
coaE	-0.588499	5.69787	-2.79378	0.0269868	0.073531	-4.3551	Cerro vs. Javiana
nlpI	-0.627158	9.38049	-2.79348	0.0269983	0.073531	-4.28712	Cerro vs. Javiana
gspA_2	-0.748871	4.00552	-2.78984	0.0271392	0.0738598	-4.28244	Cerro vs. Javiana
cfxP	0.510747	6.07496	2.78499	0.0273283	0.0743191	-4.38607	Cerro vs. Javiana
citF_1	-0.909563	0.130483	-2.78159	0.0274618	0.0746149	-4.07005	Cerro vs. Javiana
cvrA	0.71892	6.68732	2.78118	0.0274779	0.0746149	-4.40853	Cerro vs. Javiana
rclA	0.73932	3.50929	2.77726	0.0276328	0.0749494	-4.2631	Cerro vs. Javiana
uhpC_1	0.667447	2.20231	2.77703	0.0276421	0.0749494	-4.18016	Cerro vs. Javiana
psiE	-2.03154	2.51981	-2.77109	0.0278782	0.0755299	-4.2075	Cerro vs. Javiana
metL	-0.440039	7.44509	-2.77061	0.0278975	0.0755299	-4.44432	Cerro vs. Javiana
rimM	-1.09281	10.6579	-2.76495	0.0281248	0.0760791	-4.2296	Cerro vs. Javiana
lipA	0.56928	8.4664	2.76452	0.028142	0.0760791	-4.39564	Cerro vs. Javiana
pnuC_2	0.557152	3.84792	2.76397	0.0281643	0.0760833	-4.30443	Cerro vs. Javiana
group_7631	0.428161	6.23965	2.76066	0.0282984	0.0763708	-4.42918	Cerro vs. Javiana
mutH	-0.58905	5.24845	-2.75986	0.0283311	0.0763708	-4.38588	Cerro vs. Javiana
mltB	0.474566	6.49646	2.7598	0.0283335	0.0763708	-4.43942	Cerro vs. Javiana
group_904	-0.925685	2.32631	-2.75842	0.0283897	0.076466	-4.21421	Cerro vs. Javiana
mdaB	-0.851124	6.28251	-2.75716	0.0284411	0.076548	-4.44	Cerro vs. Javiana
dmsD_3	1.48503	5.47129	2.75591	0.0284919	0.0766284	-4.40251	Cerro vs. Javiana
glcR_2	-0.434458	6.83002	-2.74915	0.0287698	0.0772501	-4.47316	Cerro vs. Javiana
chbR	0.808034	4.47991	2.74887	0.0287813	0.0772501	-4.35909	Cerro vs. Javiana
pagN	-1.85078	6.15704	-2.74875	0.0287865	0.0772501	-4.44244	Cerro vs. Javiana
group_2964	-0.667721	3.45532	-2.74658	0.0288762	0.0774339	-4.30423	Cerro vs. Javiana
mnmG	-0.739596	7.5165	-2.7401	0.0291465	0.0781014	-4.48978	Cerro vs. Javiana
group_6677	0.56997	5.32906	2.73831	0.0292214	0.0782449	-4.42391	Cerro vs. Javiana
flhA	1.12482	7.13293	2.73353	0.0294228	0.0787264	-4.4738	Cerro vs. Javiana
fabH	-0.5496	7.96658	-2.73191	0.0294914	0.0788524	-4.48543	Cerro vs. Javiana
dmsD_1	-0.472928	5.28346	-2.73139	0.0295134	0.0788535	-4.42984	Cerro vs. Javiana
tdcD	1.778	6.12141	2.72941	0.0295977	0.0790208	-4.46133	Cerro vs. Javiana
cysE_2	0.661926	0.239017	2.72844	0.0296388	0.0790728	-4.15694	Cerro vs. Javiana
ompC_1	0.83107	3.50748	2.72437	0.0298131	0.0794798	-4.34145	Cerro vs. Javiana
bhsA_2	-1.5956	1.8538	-2.72014	0.0299948	0.0799059	-4.24522	Cerro vs. Javiana
qseG	-0.540653	5.49315	-2.71932	0.0300305	0.0799427	-4.45656	Cerro vs. Javiana
greA	-0.631165	7.10383	-2.71844	0.0300685	0.0799857	-4.52456	Cerro vs. Javiana
yjhB_2	0.68642	2.46104	2.71361	0.0302783	0.0804851	-4.28929	Cerro vs. Javiana
group_2200	-0.803861	4.85016	-2.71296	0.0303063	0.0805011	-4.44213	Cerro vs. Javiana
cpxA	-0.421708	7.40473	-2.71181	0.0303567	0.0805765	-4.53269	Cerro vs. Javiana
priC	-0.487668	4.10352	-2.71064	0.0304077	0.0806532	-4.40754	Cerro vs. Javiana
cysE_1	0.582824	6.91818	2.70974	0.0304473	0.080686	-4.5212	Cerro vs. Javiana
fieF	-0.613806	6.56223	-2.70935	0.0304642	0.080686	-4.52397	Cerro vs. Javiana
yvqK	0.691938	0.0338794	2.70804	0.0305219	0.0807803	-4.18116	Cerro vs. Javiana
uvrC	0.99908	6.77833	2.70633	0.0305971	0.0808924	-4.51608	Cerro vs. Javiana
msrQ	0.516747	5.17168	2.70607	0.0306085	0.0808924	-4.46401	Cerro vs. Javiana
inhA	-0.655997	3.14516	-2.70184	0.0307956	0.0813279	-4.34899	Cerro vs. Javiana
dmsC_3	1.46511	3.29626	2.69876	0.0309329	0.0816146	-4.3642	Cerro vs. Javiana
group_984	0.689536	1.5259	2.6984	0.0309488	0.0816146	-4.26004	Cerro vs. Javiana
group_6604	-1.20667	5.09318	-2.6954	0.0310829	0.0819092	-4.47721	Cerro vs. Javiana
group_5970	-1.40336	4.81597	-2.69314	0.0311841	0.0821136	-4.47024	Cerro vs. Javiana
gltI	3.07319	9.0928	2.69267	0.0312054	0.0821136	-4.41967	Cerro vs. Javiana
fabZ	-0.599965	7.54052	-2.69046	0.0313049	0.0823161	-4.56308	Cerro vs. Javiana
selD	-0.400438	7.89314	-2.6882	0.031407	0.0825252	-4.55344	Cerro vs. Javiana
group_8350	0.793437	3.90044	2.68679	0.0314709	0.0826251	-4.42026	Cerro vs. Javiana
yciV	-0.630919	5.60498	-2.68616	0.0314996	0.0826251	-4.51116	Cerro vs. Javiana
dapD	-0.582412	9.12975	-2.68545	0.0315321	0.0826251	-4.47058	Cerro vs. Javiana
fadH	1.32507	6.00824	2.68534	0.0315367	0.0826251	-4.52913	Cerro vs. Javiana
group_6259	0.796425	4.34098	2.68488	0.031558	0.0826251	-4.44644	Cerro vs. Javiana
pepB	-0.560952	7.98823	-2.68253	0.031665	0.0828457	-4.55818	Cerro vs. Javiana
group_8297	-1.20626	3.44878	-2.68163	0.0317059	0.0828935	-4.40079	Cerro vs. Javiana
selB	0.512825	7.42668	2.68086	0.0317412	0.0829265	-4.56549	Cerro vs. Javiana
acpH	0.453471	5.91069	2.67763	0.0318896	0.0831868	-4.54003	Cerro vs. Javiana
rplA	-1.06221	11.4725	-2.67756	0.031893	0.0831868	-4.30227	Cerro vs. Javiana
ycgJ	0.614596	4.46413	2.67721	0.0319091	0.0831868	-4.4673	Cerro vs. Javiana
hmrR	0.580973	2.28164	2.67492	0.0320143	0.0834015	-4.33642	Cerro vs. Javiana
rseB	-0.572291	6.31865	-2.67398	0.0320578	0.0834318	-4.56614	Cerro vs. Javiana
garD	0.773957	4.83751	2.67369	0.0320716	0.0834318	-4.49283	Cerro vs. Javiana
kbl	0.953851	9.89337	2.67035	0.0322265	0.0837751	-4.42768	Cerro vs. Javiana
group_2213	1.13557	6.13032	2.66463	0.0324935	0.0842935	-4.56455	Cerro vs. Javiana
mprA	0.745497	6.43036	2.66417	0.0325152	0.0842935	-4.57705	Cerro vs. Javiana
engB	-0.405118	6.89614	-2.66417	0.0325153	0.0842935	-4.60172	Cerro vs. Javiana
ulaA_3	0.934793	1.09669	2.66411	0.0325182	0.0842935	-4.28936	Cerro vs. Javiana
zapA	-1.07889	7.39383	-2.65935	0.0327424	0.0848146	-4.61192	Cerro vs. Javiana
leuA	-0.778764	3.59857	-2.65873	0.0327718	0.0848307	-4.44596	Cerro vs. Javiana
steT	-0.575998	3.57792	-2.65324	0.0330329	0.0854461	-4.45281	Cerro vs. Javiana
group_7126	-0.535154	3.94483	-2.65033	0.0331721	0.0857045	-4.48594	Cerro vs. Javiana
radA	-0.599398	6.92526	-2.65017	0.0331797	0.0857045	-4.62391	Cerro vs. Javiana
aspT_1	-0.524438	5.41333	-2.64918	0.0332271	0.0857662	-4.55786	Cerro vs. Javiana
ywrO	-1.67074	4.59975	-2.64711	0.0333267	0.0859626	-4.52652	Cerro vs. Javiana
group_8191	0.466212	5.75518	2.64355	0.0334986	0.0863452	-4.58465	Cerro vs. Javiana
mlaD	-0.54454	6.10139	-2.63908	0.0337158	0.0868349	-4.60748	Cerro vs. Javiana
epmA	-0.86261	6.15773	-2.63867	0.0337361	0.0868349	-4.61066	Cerro vs. Javiana
ybiS	-0.863459	6.32207	-2.6362	0.0338566	0.0870837	-4.62275	Cerro vs. Javiana
pykF	0.968957	8.53308	2.63482	0.0339244	0.0871744	-4.57759	Cerro vs. Javiana
metR	-0.634146	3.27597	-2.63451	0.0339396	0.0871744	-4.45824	Cerro vs. Javiana
menI	0.434296	5.44153	2.63377	0.033976	0.087205	-4.58514	Cerro vs. Javiana
gmuD	1.24161	5.99702	2.63313	0.0340076	0.087205	-4.60738	Cerro vs. Javiana
wecB	-0.55643	6.99513	-2.63281	0.0340231	0.087205	-4.65113	Cerro vs. Javiana
nuoJ	0.608847	9.13473	2.62972	0.0341754	0.0874386	-4.54752	Cerro vs. Javiana
moaB	0.836676	8.16083	2.62933	0.0341948	0.0874386	-4.61088	Cerro vs. Javiana
ulaC_2	1.07137	2.62257	2.6291	0.0342063	0.0874386	-4.42534	Cerro vs. Javiana
lexA_2	-0.404184	7.99884	-2.62903	0.0342099	0.0874386	-4.637	Cerro vs. Javiana
mltD	-0.706762	8.74031	-2.62591	0.0343647	0.0877353	-4.59385	Cerro vs. Javiana
glnD	-0.470238	7.20522	-2.62572	0.034374	0.0877353	-4.66314	Cerro vs. Javiana
mrdA_1	-0.516708	5.85177	-2.62456	0.0344319	0.087792	-4.61592	Cerro vs. Javiana
group_8633	0.651662	3.68852	2.62431	0.0344442	0.087792	-4.50256	Cerro vs. Javiana
group_8471	-0.453965	4.36942	-2.62178	0.0345707	0.0880528	-4.55653	Cerro vs. Javiana
flgD	0.753206	8.96803	2.61726	0.0347977	0.088553	-4.57715	Cerro vs. Javiana
gmhA	0.434774	8.02019	2.61691	0.0348155	0.088553	-4.64491	Cerro vs. Javiana
group_1824	-0.46488	3.51982	-2.61545	0.034889	0.0886783	-4.5048	Cerro vs. Javiana
parC	-0.482514	8.15432	-2.61445	0.0349395	0.0887157	-4.65091	Cerro vs. Javiana
mntR	0.545117	3.93284	2.61362	0.0349819	0.0887157	-4.53388	Cerro vs. Javiana
mipA	-0.492392	10.2304	-2.6133	0.034998	0.0887157	-4.4865	Cerro vs. Javiana
group_5999	1.7389	5.81911	2.61324	0.0350008	0.0887157	-4.62772	Cerro vs. Javiana
zapB	-0.773883	8.0986	-2.61211	0.0350584	0.0888	-4.65817	Cerro vs. Javiana
group_1887	0.554516	1.82865	2.61155	0.0350869	0.0888107	-4.40513	Cerro vs. Javiana
metE	-0.436068	4.96725	-2.61087	0.0351215	0.0888368	-4.59792	Cerro vs. Javiana
yihG	-0.552153	3.36447	-2.61035	0.0351477	0.0888414	-4.50057	Cerro vs. Javiana
glpA	0.581872	2.57662	2.60928	0.0352023	0.0888608	-4.45133	Cerro vs. Javiana
nadE	0.555549	7.66971	2.60925	0.0352039	0.0888608	-4.66673	Cerro vs. Javiana
fadR	0.60029	6.91364	2.60847	0.0352435	0.0888992	-4.67225	Cerro vs. Javiana
rpoB	-0.67682	12.2483	-2.60769	0.0352836	0.0889182	-4.35124	Cerro vs. Javiana
group_5832	1.34429	2.36434	2.60737	0.0352997	0.0889182	-4.44218	Cerro vs. Javiana
bioH	-0.42297	5.73082	-2.60584	0.0353784	0.0890552	-4.63776	Cerro vs. Javiana
cysQ	-0.693615	7.15319	-2.60458	0.0354427	0.0891557	-4.6953	Cerro vs. Javiana
mtlA	0.653276	9.00311	2.60406	0.0354697	0.0891621	-4.59524	Cerro vs. Javiana
betC	-0.651888	2.98664	-2.59923	0.0357186	0.0896853	-4.49148	Cerro vs. Javiana
group_1149	-1.44292	5.2845	-2.59907	0.0357269	0.0896853	-4.62896	Cerro vs. Javiana
kdgK_2	0.643872	7.02963	2.59614	0.0358794	0.0899399	-4.69074	Cerro vs. Javiana
crl	0.474801	7.82282	2.59581	0.0358964	0.0899399	-4.68375	Cerro vs. Javiana
pgtB	0.484007	5.70108	2.5957	0.0359021	0.0899399	-4.65391	Cerro vs. Javiana
phoC_2	-1.74079	5.79635	-2.59413	0.0359838	0.0900828	-4.65843	Cerro vs. Javiana
ansP2	-0.911724	5.44301	-2.5895	0.0362264	0.0906279	-4.64823	Cerro vs. Javiana
plsY	-0.570012	5.16077	-2.58855	0.0362761	0.0906903	-4.63838	Cerro vs. Javiana
hscB	-0.584417	5.30303	-2.58776	0.0363177	0.0907323	-4.64502	Cerro vs. Javiana
gstB	0.556268	7.30522	2.58712	0.0363515	0.0907545	-4.70612	Cerro vs. Javiana
cobB	0.55641	7.5683	2.58546	0.0364395	0.0909123	-4.70477	Cerro vs. Javiana
phnS	-3.71281	2.48946	-2.58432	0.0364997	0.0910002	-4.48551	Cerro vs. Javiana
ubiC	-0.447977	5.4377	-2.58363	0.0365364	0.0910297	-4.65699	Cerro vs. Javiana
group_2327	-0.700621	4.93023	-2.58312	0.0365631	0.0910341	-4.63854	Cerro vs. Javiana
znuA	-0.378744	6.32945	-2.58118	0.0366664	0.0912291	-4.70502	Cerro vs. Javiana
group_8201	-0.844475	1.69107	-2.57997	0.0367307	0.0913271	-4.44499	Cerro vs. Javiana
qseC_1	-0.761933	4.45765	-2.57917	0.0367736	0.0913714	-4.62575	Cerro vs. Javiana
smpB	0.527018	5.4318	2.57727	0.036875	0.0915139	-4.66935	Cerro vs. Javiana
yceI_1	-0.705808	0.0790704	-2.57672	0.0369044	0.0915139	-4.37143	Cerro vs. Javiana
fadL	0.926789	8.84179	2.57669	0.036906	0.0915139	-4.64471	Cerro vs. Javiana
group_720	0.761809	4.84151	2.57588	0.0369497	0.09156	-4.63913	Cerro vs. Javiana
ybaN	-0.839646	2.96151	-2.57452	0.0370225	0.0916784	-4.5267	Cerro vs. Javiana
pipB2	0.986648	3.4564	2.57018	0.0372564	0.0921951	-4.56763	Cerro vs. Javiana
hypF	-0.449897	6.73151	-2.56749	0.0374026	0.0924944	-4.74183	Cerro vs. Javiana
fliD	0.771726	10.6888	2.5668	0.03744	0.0925242	-4.52059	Cerro vs. Javiana
group_7462	0.888867	1.21929	2.56456	0.0375618	0.0927538	-4.44333	Cerro vs. Javiana
kdgT_2	1.32119	3.56255	2.56416	0.0375837	0.0927538	-4.57981	Cerro vs. Javiana
nagK_1	0.539263	7.12918	2.56228	0.0376867	0.0929453	-4.74407	Cerro vs. Javiana
asnC	-0.626345	3.91909	-2.56143	0.0377334	0.0929976	-4.61663	Cerro vs. Javiana
malZ	-0.424304	4.56406	-2.56083	0.0377659	0.0930151	-4.65695	Cerro vs. Javiana
glpT	1.58453	6.87336	2.5558	0.0380433	0.093581	-4.72737	Cerro vs. Javiana
ybiH	-0.66058	4.23505	-2.5556	0.0380543	0.093581	-4.64802	Cerro vs. Javiana
group_7760	-0.455337	6.35064	-2.55527	0.0380725	0.093581	-4.7449	Cerro vs. Javiana
group_2408	-0.804019	3.00901	-2.55365	0.0381619	0.0936963	-4.56089	Cerro vs. Javiana
ftsN	-0.45042	6.16713	-2.55316	0.0381893	0.0936963	-4.73934	Cerro vs. Javiana
srlA	1.55441	6.23215	2.55303	0.0381963	0.0936963	-4.72902	Cerro vs. Javiana
group_3699	0.570135	3.14616	2.55001	0.0383647	0.0940462	-4.57704	Cerro vs. Javiana
group_966	-0.626598	1.54164	-2.54551	0.0386165	0.0946	-4.48843	Cerro vs. Javiana
group_8530	-0.713342	2.86904	-2.54232	0.038796	0.0949761	-4.56872	Cerro vs. Javiana
agp	-0.854245	7.19935	-2.54184	0.038823	0.0949786	-4.78928	Cerro vs. Javiana
aceF	-0.70222	11.0462	-2.54055	0.0388958	0.0950775	-4.53631	Cerro vs. Javiana
group_6286	1.22862	4.51268	2.53999	0.0389277	0.0950775	-4.66775	Cerro vs. Javiana
nadR	-0.3698	7.30055	-2.53937	0.038963	0.0950775	-4.79133	Cerro vs. Javiana
gcd	1.44647	7.14572	2.53929	0.0389675	0.0950775	-4.75681	Cerro vs. Javiana
group_6213	-1.00138	1.74978	-2.53791	0.0390458	0.0952052	-4.51061	Cerro vs. Javiana
gcvA	-0.63531	5.26938	-2.53679	0.039109	0.0952952	-4.71978	Cerro vs. Javiana
ldrD_2	0.541411	6.89545	2.53634	0.0391349	0.0952952	-4.78108	Cerro vs. Javiana
rnb	-0.623916	8.56588	-2.53242	0.0393586	0.0957762	-4.74707	Cerro vs. Javiana
group_5888	0.709427	8.75486	2.53009	0.0394922	0.0960373	-4.72322	Cerro vs. Javiana
gfcB	-0.88271	-0.10243	-2.52926	0.0395403	0.0960902	-4.43381	Cerro vs. Javiana
cpdA	0.501708	7.56609	2.52487	0.0397937	0.0966419	-4.79655	Cerro vs. Javiana
rbbA	-0.528861	6.61191	-2.52335	0.0398816	0.0967587	-4.8038	Cerro vs. Javiana
radD	-0.58323	4.95601	-2.52312	0.0398947	0.0967587	-4.72883	Cerro vs. Javiana
rutR	0.481148	4.14725	2.51881	0.0401463	0.0973041	-4.68801	Cerro vs. Javiana
rsmC	-0.758022	5.57882	-2.51716	0.0402425	0.0974728	-4.76235	Cerro vs. Javiana
zntA	-2.15367	8.75059	-2.51428	0.040412	0.0977626	-4.75122	Cerro vs. Javiana
tctD	2.07322	5.69644	2.51421	0.0404157	0.0977626	-4.76692	Cerro vs. Javiana
fadE	1.29457	6.69472	2.5102	0.0406527	0.0982284	-4.80237	Cerro vs. Javiana
group_7370	0.683762	7.20525	2.51004	0.040662	0.0982284	-4.81934	Cerro vs. Javiana
group_3188	0.669654	4.42172	2.50594	0.0409059	0.0987523	-4.71973	Cerro vs. Javiana
gmr	0.556415	5.10444	2.50402	0.0410203	0.0989631	-4.76231	Cerro vs. Javiana
glpR_2	0.428079	6.48925	2.50089	0.0412078	0.0993488	-4.82667	Cerro vs. Javiana
zupT	-0.389526	5.65484	-2.50024	0.0412472	0.0993488	-4.79181	Cerro vs. Javiana
ybjJ	0.495098	3.55192	2.49999	0.0412617	0.0993488	-4.67966	Cerro vs. Javiana
hisQ	0.790858	4.86958	2.49897	0.0413231	0.0994312	-4.75536	Cerro vs. Javiana
mutS	-0.439516	8.36638	-2.49663	0.0414647	0.0997063	-4.81397	Cerro vs. Javiana
fliS	0.749316	7.57489	2.49195	0.0417485	0.100323	-4.84021	Cerro vs. Javiana
yhdT	-0.805276	1.35727	-2.49079	0.0418192	0.100427	-4.56023	Cerro vs. Javiana
miaA	-0.396452	8.30717	-2.48988	0.0418746	0.100475	-4.82767	Cerro vs. Javiana
yacG	-0.543914	4.85304	-2.48955	0.0418945	0.100475	-4.77519	Cerro vs. Javiana
hisI	-1.24517	6.33309	-2.48645	0.0420847	0.100865	-4.84572	Cerro vs. Javiana
hyaB_2	-0.740795	2.16215	-2.48401	0.0422344	0.101117	-4.61304	Cerro vs. Javiana
trmO	0.557609	5.39602	2.48384	0.0422452	0.101117	-4.80726	Cerro vs. Javiana
gadC	0.4625	3.16643	2.47661	0.0426932	0.102123	-4.68749	Cerro vs. Javiana
ant1	-0.533185	3.7557	-2.47582	0.0427421	0.102173	-4.73148	Cerro vs. Javiana
yedI	0.524393	5.03566	2.47418	0.0428448	0.102351	-4.80323	Cerro vs. Javiana
feoB	-1.26588	7.42775	-2.47296	0.0429208	0.102466	-4.88862	Cerro vs. Javiana
rsfS	-0.572135	5.10054	-2.47125	0.0430282	0.102656	-4.81132	Cerro vs. Javiana
grxD	-0.516571	8.49306	-2.46829	0.0432141	0.103032	-4.8479	Cerro vs. Javiana
group_7212	-0.677572	5.42675	-2.46761	0.0432571	0.103067	-4.82947	Cerro vs. Javiana
group_7880	0.882942	6.00558	2.46701	0.0432954	0.103091	-4.85733	Cerro vs. Javiana
ybhS	0.465893	4.70488	2.46456	0.0434504	0.103282	-4.79998	Cerro vs. Javiana
elbB	0.491657	7.99794	2.46448	0.0434557	0.103282	-4.87268	Cerro vs. Javiana
yusV	-0.6436	2.42799	-2.4644	0.0434605	0.103282	-4.65741	Cerro vs. Javiana
group_5969	-0.479167	6.46447	-2.46327	0.043532	0.103385	-4.88745	Cerro vs. Javiana
ugd	-0.738866	6.18361	-2.46049	0.0437096	0.103739	-4.87847	Cerro vs. Javiana
group_1863	0.914472	1.08466	2.4595	0.0437728	0.103822	-4.59264	Cerro vs. Javiana
livK	0.51105	4.04153	2.45509	0.0440553	0.104424	-4.77685	Cerro vs. Javiana
msrP	0.517487	6.27349	2.45191	0.0442602	0.104842	-4.89137	Cerro vs. Javiana
manX_1	0.448606	9.15294	2.45073	0.0443368	0.104955	-4.81431	Cerro vs. Javiana
gmm	-0.603665	0.489923	-2.448	0.044514	0.105306	-4.58113	Cerro vs. Javiana
aceE	-1.02693	11.7067	-2.44508	0.0447042	0.105629	-4.63116	Cerro vs. Javiana
artI	1.00674	7.90306	2.44502	0.0447081	0.105629	-4.8943	Cerro vs. Javiana
osmY_2	-0.541255	7.43639	-2.44433	0.0447529	0.105667	-4.93278	Cerro vs. Javiana
fadK	-0.518948	3.18701	-2.44364	0.0447981	0.105705	-4.73632	Cerro vs. Javiana
ypjD	-0.472013	5.05326	-2.44253	0.0448712	0.105809	-4.85235	Cerro vs. Javiana
proS_3	-0.452405	9.39897	-2.43208	0.0455616	0.107354	-4.82436	Cerro vs. Javiana
fucP_2	1.58516	5.3332	2.43152	0.045599	0.107354	-4.87851	Cerro vs. Javiana
metA	0.416644	4.00018	2.43129	0.0456144	0.107354	-4.81093	Cerro vs. Javiana
pgm	0.476238	10.0048	2.43063	0.0456584	0.107388	-4.77639	Cerro vs. Javiana
lamB	2.28102	8.83839	2.43011	0.0456931	0.107401	-4.84026	Cerro vs. Javiana
group_999	-0.823523	-0.0671371	-2.42851	0.0458002	0.107583	-4.5846	Cerro vs. Javiana
glrR_1	0.494949	6.19325	2.4277	0.0458543	0.107641	-4.92451	Cerro vs. Javiana
folD	-0.504318	6.73516	-2.42701	0.0459008	0.107681	-4.95195	Cerro vs. Javiana
lppC_2	-0.693453	2.47163	-2.42489	0.0460428	0.107945	-4.7187	Cerro vs. Javiana
mdtL	-0.733785	1.73068	-2.4228	0.0461838	0.108206	-4.68056	Cerro vs. Javiana
group_836	0.66388	2.50387	2.42179	0.0462523	0.108297	-4.72594	Cerro vs. Javiana
exbB_1	-1.47038	4.39605	-2.42064	0.0463298	0.108409	-4.85516	Cerro vs. Javiana
metP	-0.521426	3.21913	-2.41848	0.0464769	0.108684	-4.77596	Cerro vs. Javiana
hemH	0.374177	6.15337	2.41524	0.0466975	0.10913	-4.94205	Cerro vs. Javiana
group_6525	-0.437851	6.88233	-2.4121	0.0469124	0.109523	-4.97828	Cerro vs. Javiana
corC_4	1.25588	5.09753	2.41191	0.0469254	0.109523	-4.89638	Cerro vs. Javiana
sdaC	1.60999	11.399	2.41108	0.0469828	0.109587	-4.69625	Cerro vs. Javiana
group_2285	0.487627	3.70697	2.4095	0.0470911	0.109732	-4.8246	Cerro vs. Javiana
mreB	-0.591213	8.79131	-2.4093	0.0471053	0.109732	-4.91266	Cerro vs. Javiana
mreC	-0.559334	7.14125	-2.40537	0.0473768	0.110294	-4.9926	Cerro vs. Javiana
phnO	-1.701	3.79061	-2.40201	0.0476101	0.110736	-4.84046	Cerro vs. Javiana
thiM	-0.548625	4.00806	-2.40137	0.0476546	0.110736	-4.86192	Cerro vs. Javiana
epsF	0.80062	0.29806	2.40127	0.0476617	0.110736	-4.64487	Cerro vs. Javiana
rspR_2	0.831117	0.81174	2.4009	0.0476878	0.110736	-4.66617	Cerro vs. Javiana
ydcP_2	-1.01618	5.83882	-2.40034	0.0477265	0.110756	-4.94953	Cerro vs. Javiana
tusD	-0.436844	4.64756	-2.3973	0.0479398	0.11118	-4.90437	Cerro vs. Javiana
group_701	-0.580246	1.49512	-2.39229	0.0482925	0.111927	-4.71343	Cerro vs. Javiana
group_2886	-1.14408	7.78384	-2.39151	0.0483473	0.111983	-5.00168	Cerro vs. Javiana
group_245	-1.00317	1.35089	-2.38945	0.0484934	0.112216	-4.71018	Cerro vs. Javiana
group_7845	0.969865	7.47073	2.38923	0.0485093	0.112216	-4.98949	Cerro vs. Javiana
menA	-0.508608	5.17639	-2.38349	0.0489185	0.113032	-4.94488	Cerro vs. Javiana
mrdB	-0.393788	5.67803	-2.38342	0.048924	0.113032	-4.96712	Cerro vs. Javiana
sfmC_2	-0.650271	-0.322956	-2.38261	0.0489821	0.113095	-4.64348	Cerro vs. Javiana
lldP	1.41598	3.91322	2.37731	0.0493633	0.113851	-4.87443	Cerro vs. Javiana
nth	-0.552473	4.92363	-2.37655	0.0494183	0.113851	-4.9461	Cerro vs. Javiana
group_7101	-0.518124	6.72287	-2.37634	0.0494336	0.113851	-5.02708	Cerro vs. Javiana
fre	0.580277	7.52084	2.37633	0.0494342	0.113851	-5.01748	Cerro vs. Javiana
carB	-1.58104	9.08354	-2.3753	0.0495093	0.113953	-4.93607	Cerro vs. Javiana
group_711	-0.543839	1.86332	-2.37456	0.0495625	0.114003	-4.75913	Cerro vs. Javiana
phoE	-3.14804	3.25713	-2.37412	0.049595	0.114006	-4.84272	Cerro vs. Javiana
carA	-1.55034	7.41684	-2.37222	0.049733	0.114212	-5.03571	Cerro vs. Javiana
sutR_1	-0.531269	4.19721	-2.37203	0.0497469	0.114212	-4.91885	Cerro vs. Javiana
macA_1	-0.622252	6.12476	-2.37081	0.0498355	0.114298	-5.00924	Cerro vs. Javiana
katG	1.06797	9.46951	2.37065	0.0498472	0.114298	-4.90585	Cerro vs. Javiana
gsk	-0.538467	6.0892	-2.36714	0.0501041	0.114815	-5.01284	Cerro vs. Javiana
glnL	-0.982617	4.17829	-2.36583	0.0502004	0.114964	-4.92633	Cerro vs. Javiana
sseC	0.525832	4.07822	2.36169	0.0505064	0.115575	-4.9176	Cerro vs. Javiana
entE	-1.25526	2.6434	-2.36136	0.0505306	0.115575	-4.82337	Cerro vs. Javiana
sdhB	1.27859	10.7841	2.3608	0.0505724	0.115599	-4.81814	Cerro vs. Javiana
pmrD	-1.304	6.82974	-2.35759	0.0508108	0.116068	-5.05596	Cerro vs. Javiana
cysJ_3	-0.527083	5.9576	-2.35718	0.0508414	0.116068	-5.02059	Cerro vs. Javiana
uspF	1.05322	8.38679	2.3535	0.0511159	0.116622	-5.0046	Cerro vs. Javiana
ugpQ	0.751711	5.71713	2.35277	0.0511706	0.116674	-5.01723	Cerro vs. Javiana
pgpB	0.407274	4.60657	2.35138	0.0512749	0.116839	-4.96365	Cerro vs. Javiana
group_687	0.877717	4.03409	2.34968	0.0514033	0.117059	-4.92802	Cerro vs. Javiana
group_2069	-1.33619	4.73177	-2.34892	0.0514605	0.117116	-4.98026	Cerro vs. Javiana
cobU	0.825725	4.23257	2.34715	0.0515945	0.117309	-4.94357	Cerro vs. Javiana
yfeZ	0.467674	4.64512	2.34695	0.0516095	0.117309	-4.97161	Cerro vs. Javiana
group_8456	-1.23402	3.10256	-2.34427	0.0518124	0.117657	-4.87876	Cerro vs. Javiana
damX	-0.47911	8.95325	-2.34388	0.0518421	0.117657	-4.99542	Cerro vs. Javiana
group_909	-1.5354	5.01604	-2.34366	0.0518592	0.117657	-4.99955	Cerro vs. Javiana
nudF	-0.442334	5.18262	-2.34105	0.0520581	0.117961	-5.00826	Cerro vs. Javiana
pldA	-0.36674	7.3931	-2.34081	0.0520764	0.117961	-5.08657	Cerro vs. Javiana
yfiN	0.576849	4.15913	2.34063	0.05209	0.117961	-4.9528	Cerro vs. Javiana
mggB	0.604518	9.03549	2.33988	0.0521473	0.118018	-4.98698	Cerro vs. Javiana
gpmI	-0.427741	7.50101	-2.33871	0.0522371	0.118148	-5.08832	Cerro vs. Javiana
zitB	0.689227	5.05141	2.3354	0.052491	0.118548	-5.01014	Cerro vs. Javiana
mdtK	-0.671463	5.71812	-2.33489	0.0525301	0.118548	-5.04084	Cerro vs. Javiana
hyaA	-1.02041	0.557015	-2.33483	0.052535	0.118548	-4.75168	Cerro vs. Javiana
ycaO	-1.43862	5.65057	-2.33471	0.0525439	0.118548	-5.03834	Cerro vs. Javiana
prfB_1	-0.528856	8.44683	-2.33222	0.0527361	0.118908	-5.05381	Cerro vs. Javiana
lpxP	-0.897485	0.766616	-2.32925	0.0529663	0.119354	-4.76999	Cerro vs. Javiana
malG	1.74205	4.96323	2.32529	0.0532752	0.119976	-5.01177	Cerro vs. Javiana
clpS	-0.914449	6.40141	-2.3237	0.0534	0.120183	-5.09279	Cerro vs. Javiana
truC	-0.552309	5.32997	-2.32243	0.053499	0.120332	-5.04159	Cerro vs. Javiana
rpsA_2	-0.781123	12.5866	-2.32121	0.0535952	0.120474	-4.75164	Cerro vs. Javiana
group_7915	-0.706632	6.21515	-2.32067	0.0536376	0.120495	-5.08831	Cerro vs. Javiana
ilvH	0.49171	5.08198	2.31716	0.0539147	0.121043	-5.03939	Cerro vs. Javiana
acrR_1	-0.54528	4.8167	-2.31505	0.0540815	0.121343	-5.03356	Cerro vs. Javiana
pcnB	-0.483356	7.93482	-2.31438	0.0541349	0.121388	-5.10998	Cerro vs. Javiana
draG	0.451781	5.19958	2.31284	0.0542571	0.12143	-5.0518	Cerro vs. Javiana
rspB	1.19365	4.76351	2.31283	0.054258	0.12143	-5.02197	Cerro vs. Javiana
ybaB	-0.410763	7.54325	-2.31277	0.0542629	0.12143	-5.12583	Cerro vs. Javiana
yebZ	-0.345867	7.14847	-2.31248	0.0542863	0.12143	-5.12973	Cerro vs. Javiana
fdx	-0.800972	6.01179	-2.31153	0.0543623	0.121526	-5.09103	Cerro vs. Javiana
glpC	0.49688	2.68831	2.30827	0.0546226	0.121969	-4.90522	Cerro vs. Javiana
nuoF	0.54299	10.359	2.30821	0.0546274	0.121969	-4.93023	Cerro vs. Javiana
dmsA_2	0.850062	5.44625	2.30376	0.0549854	0.122693	-5.07807	Cerro vs. Javiana
ribZ	0.543433	2.64834	2.30214	0.0551161	0.12291	-4.91183	Cerro vs. Javiana
cysS	-0.439236	8.14124	-2.30134	0.0551813	0.12298	-5.11843	Cerro vs. Javiana
bisC	-0.374658	7.09471	-2.29892	0.0553776	0.12327	-5.14971	Cerro vs. Javiana
dmsB_4	0.988933	3.15431	2.29891	0.0553786	0.12327	-4.95129	Cerro vs. Javiana
dctA	2.48667	10.8338	2.29715	0.0555217	0.123512	-4.90332	Cerro vs. Javiana
phoB	-2.46313	7.69618	-2.29674	0.0555551	0.123512	-5.12659	Cerro vs. Javiana
cybB	-0.400564	5.20594	-2.29563	0.055646	0.123639	-5.07658	Cerro vs. Javiana
trpA	-0.493192	5.31084	-2.29098	0.0560269	0.124376	-5.08748	Cerro vs. Javiana
coaA	-0.466461	6.13107	-2.29075	0.0560456	0.124376	-5.12848	Cerro vs. Javiana
yvoA_1	-0.431599	4.68854	-2.28863	0.0562209	0.124668	-5.06734	Cerro vs. Javiana
hspQ	-0.421787	6.12645	-2.28833	0.0562457	0.124668	-5.13183	Cerro vs. Javiana
nagI	0.574995	3.49129	2.28507	0.0565155	0.12519	-4.99461	Cerro vs. Javiana
group_1310	-1.59718	6.92772	-2.28385	0.0566171	0.125339	-5.16469	Cerro vs. Javiana
sgrR_3	-0.58222	5.8988	-2.28341	0.0566532	0.125344	-5.12684	Cerro vs. Javiana
group_7863	1.01568	5.01076	2.28063	0.0568854	0.125781	-5.08731	Cerro vs. Javiana
group_2220	-0.859417	3.75806	-2.27736	0.0571594	0.12631	-5.02571	Cerro vs. Javiana
panE_2	-0.621541	2.16184	-2.27189	0.05762	0.127252	-4.92721	Cerro vs. Javiana
truD	-0.40587	7.84025	-2.26793	0.0579566	0.127917	-5.18261	Cerro vs. Javiana
roxA	0.372258	6.93001	2.26605	0.0581165	0.128193	-5.18733	Cerro vs. Javiana
asrC	0.696541	3.56515	2.26347	0.0583372	0.128602	-5.03112	Cerro vs. Javiana
icsA_2	-0.378995	5.47616	-2.26279	0.0583955	0.128616	-5.13651	Cerro vs. Javiana
pphA	0.739958	2.52198	2.26258	0.0584137	0.128616	-4.9627	Cerro vs. Javiana
oppD_1	0.841942	7.0716	2.26006	0.0586309	0.129016	-5.18701	Cerro vs. Javiana
lplA	0.481433	6.45995	2.25831	0.0587816	0.12927	-5.18616	Cerro vs. Javiana
ispB	-0.37046	7.65922	-2.25409	0.059147	0.129793	-5.20941	Cerro vs. Javiana
group_7023	-0.955467	0.568607	-2.25374	0.0591774	0.129793	-4.87166	Cerro vs. Javiana
rlmJ	-0.529628	5.87208	-2.25374	0.0591781	0.129793	-5.16937	Cerro vs. Javiana
group_7946	0.436622	5.85756	2.25368	0.0591833	0.129793	-5.16974	Cerro vs. Javiana
mdh_3	0.646016	12.5127	2.2529	0.0592505	0.129793	-4.85515	Cerro vs. Javiana
potD	-0.383285	8.29987	-2.25252	0.0592838	0.129793	-5.18107	Cerro vs. Javiana
group_7976	1.00455	7.79176	2.25238	0.0592958	0.129793	-5.18434	Cerro vs. Javiana
mtgA	0.504176	7.13919	2.2523	0.0593033	0.129793	-5.20656	Cerro vs. Javiana
grpE	0.6142	8.46943	2.25184	0.059343	0.129795	-5.15885	Cerro vs. Javiana
greB	-0.592741	4.33315	-2.25117	0.0594015	0.129795	-5.10654	Cerro vs. Javiana
bshA_1	0.581637	5.19315	2.25104	0.0594131	0.129795	-5.14299	Cerro vs. Javiana
group_2196	-1.18198	2.56989	-2.25066	0.0594463	0.129795	-4.98249	Cerro vs. Javiana
glcR_1	-0.456878	5.10657	-2.24858	0.0596283	0.130114	-5.14232	Cerro vs. Javiana
dnaT	-0.445748	5.54711	-2.24701	0.0597661	0.130337	-5.16294	Cerro vs. Javiana
tpiA	0.457171	10.1551	2.24566	0.0598848	0.130478	-5.03852	Cerro vs. Javiana
group_6099	0.812619	6.70045	2.24546	0.0599021	0.130478	-5.20594	Cerro vs. Javiana
group_8446	0.567943	7.24215	2.23948	0.0604308	0.131551	-5.22394	Cerro vs. Javiana
group_8108	0.433053	4.31859	2.23867	0.0605029	0.13163	-5.11414	Cerro vs. Javiana
ribH	-0.528164	6.7501	-2.23658	0.0606896	0.131957	-5.23541	Cerro vs. Javiana
pstC	-2.93013	6.7435	-2.23569	0.0607685	0.13205	-5.20843	Cerro vs. Javiana
csrD	0.440927	6.65081	2.23454	0.060872	0.132197	-5.22746	Cerro vs. Javiana
group_7279	0.394409	5.66833	2.2314	0.0611535	0.132729	-5.19446	Cerro vs. Javiana
mnmC	-0.407696	6.36785	-2.2293	0.0613423	0.13306	-5.23068	Cerro vs. Javiana
ccmH_1	1.46916	2.71649	2.22819	0.0614423	0.133198	-5.02736	Cerro vs. Javiana
gutQ	0.79811	7.03922	2.22751	0.0615044	0.133253	-5.23605	Cerro vs. Javiana
relE_2	0.381688	3.7567	2.22535	0.0616997	0.133566	-5.10113	Cerro vs. Javiana
group_8042	0.517747	2.82785	2.22511	0.0617217	0.133566	-5.03678	Cerro vs. Javiana
dmsB_5	1.12115	5.62686	2.2228	0.0619318	0.133941	-5.20556	Cerro vs. Javiana
msrC	-0.434465	6.93912	-2.22129	0.062069	0.134159	-5.26277	Cerro vs. Javiana
pspF	-0.537389	4.74166	-2.22068	0.0621253	0.134201	-5.17027	Cerro vs. Javiana
ybjM	-0.731767	3.05548	-2.21988	0.0621976	0.134202	-5.05885	Cerro vs. Javiana
parE4	-0.592332	2.15576	-2.21985	0.0622008	0.134202	-5.00345	Cerro vs. Javiana
group_5889	-0.586071	2.77461	-2.2194	0.062242	0.134202	-5.04135	Cerro vs. Javiana
group_7176	-0.468884	3.89193	-2.21906	0.0622728	0.134202	-5.12289	Cerro vs. Javiana
yhaH	0.396766	6.06511	2.21785	0.0623838	0.134264	-5.23123	Cerro vs. Javiana
gcvR	-0.397836	6.10674	-2.21756	0.0624106	0.134264	-5.23544	Cerro vs. Javiana
kdgK_1	0.401566	5.9073	2.21755	0.0624116	0.134264	-5.22513	Cerro vs. Javiana
group_6510	-0.537716	4.71162	-2.21696	0.0624655	0.134301	-5.17459	Cerro vs. Javiana
rbn_1	0.659581	4.90286	2.21593	0.0625603	0.134426	-5.17846	Cerro vs. Javiana
ytbE	-0.473005	5.32883	-2.21542	0.0626073	0.134448	-5.19989	Cerro vs. Javiana
group_1876	0.38702	6.08267	2.21154	0.0629654	0.135137	-5.24129	Cerro vs. Javiana
group_7239	-0.608507	7.28655	-2.20789	0.0633049	0.135786	-5.28581	Cerro vs. Javiana
ycgR	0.645981	6.54298	2.20737	0.0633526	0.135809	-5.26185	Cerro vs. Javiana
macB	-0.798322	7.12021	-2.2065	0.0634339	0.135903	-5.28771	Cerro vs. Javiana
sapA	-0.401562	6.16144	-2.20545	0.0635323	0.136034	-5.25609	Cerro vs. Javiana
group_2356	0.394607	3.79227	2.20432	0.0636381	0.136181	-5.13439	Cerro vs. Javiana
pabA	0.451979	4.89025	2.20331	0.0637324	0.136303	-5.19757	Cerro vs. Javiana
dnaX	-0.370936	7.54411	-2.20256	0.0638027	0.136357	-5.28858	Cerro vs. Javiana
group_2414	-1.38959	6.3609	-2.20225	0.0638322	0.136357	-5.26837	Cerro vs. Javiana
otcC	-0.604539	3.34065	-2.19931	0.064108	0.136836	-5.10874	Cerro vs. Javiana
dsbA	-0.355984	9.02596	-2.19907	0.0641311	0.136836	-5.20256	Cerro vs. Javiana
pcoC	-0.322379	6.34579	-2.19789	0.0642429	0.136927	-5.27578	Cerro vs. Javiana
menB	0.795434	8.31941	2.19782	0.0642488	0.136927	-5.24477	Cerro vs. Javiana
yedW	-0.520999	3.6996	-2.1952	0.0644968	0.137375	-5.14275	Cerro vs. Javiana
ilvM	-1.18458	2.95207	-2.19371	0.0646388	0.13755	-5.09063	Cerro vs. Javiana
ppa	-0.57685	9.70411	-2.19355	0.0646541	0.13755	-5.15102	Cerro vs. Javiana
pepT	0.764062	8.67944	2.19206	0.0647958	0.137771	-5.2297	Cerro vs. Javiana
ybdH	-0.54248	3.84531	-2.19115	0.0648828	0.137876	-5.16033	Cerro vs. Javiana
nuoK	0.664756	7.27983	2.18777	0.0652056	0.138416	-5.29764	Cerro vs. Javiana
lepB	-0.553161	7.69936	-2.1874	0.0652415	0.138416	-5.30762	Cerro vs. Javiana
emrA	0.676026	6.11991	2.18731	0.0652506	0.138416	-5.27719	Cerro vs. Javiana
dgaR	0.447968	6.93557	2.18579	0.0653966	0.138645	-5.3043	Cerro vs. Javiana
dcuB	1.13844	6.39939	2.18516	0.0654572	0.138693	-5.284	Cerro vs. Javiana
wecH	-0.435846	3.1798	-2.18277	0.0656871	0.1391	-5.12157	Cerro vs. Javiana
group_5959	-0.870092	4.54244	-2.18003	0.0659523	0.139581	-5.22252	Cerro vs. Javiana
acuI	0.630416	7.50329	2.17943	0.066011	0.139624	-5.30811	Cerro vs. Javiana
group_6832	-1.09073	9.13979	-2.17862	0.0660902	0.139711	-5.22365	Cerro vs. Javiana
lpfB	-1.17259	0.0845582	-2.17607	0.0663386	0.140155	-4.96289	Cerro vs. Javiana
group_8433	-0.373042	4.86817	-2.17522	0.0664214	0.140243	-5.24135	Cerro vs. Javiana
ulaE	0.583535	4.20484	2.17485	0.0664572	0.140243	-5.19978	Cerro vs. Javiana
rsxD	-0.654847	5.19986	-2.17425	0.0665165	0.140287	-5.25529	Cerro vs. Javiana
galK	-0.401613	7.89106	-2.1717	0.0667661	0.140732	-5.32238	Cerro vs. Javiana
group_5906	-1.03758	3.33105	-2.1695	0.0669829	0.141108	-5.15224	Cerro vs. Javiana
pstS	-3.24705	8.79135	-2.16711	0.067218	0.141495	-5.248	Cerro vs. Javiana
group_7364	0.526909	1.73887	2.16685	0.067244	0.141495	-5.05812	Cerro vs. Javiana
ftsY	-0.33666	7.642	-2.16337	0.0675891	0.142139	-5.34339	Cerro vs. Javiana
priA	-0.380226	6.67012	-2.16108	0.0678176	0.142538	-5.34347	Cerro vs. Javiana
citX_2	0.625367	2.28797	2.15805	0.0681202	0.143092	-5.10231	Cerro vs. Javiana
modA	0.59051	7.66905	2.15727	0.0681986	0.143174	-5.33798	Cerro vs. Javiana
tdk	-0.416394	6.0141	-2.15564	0.0683622	0.143435	-5.32162	Cerro vs. Javiana
fadB	1.84355	7.61655	2.1537	0.0685582	0.143715	-5.30813	Cerro vs. Javiana
group_1533	0.668556	5.84656	2.15354	0.0685741	0.143715	-5.31667	Cerro vs. Javiana
sapF	-0.457108	5.26471	-2.15226	0.0687033	0.143839	-5.29022	Cerro vs. Javiana
sbcC	-0.371691	6.41813	-2.15217	0.0687123	0.143839	-5.34634	Cerro vs. Javiana
group_7303	0.612236	7.76555	2.14923	0.0690105	0.144381	-5.3466	Cerro vs. Javiana
yceF	0.428255	5.7505	2.14732	0.0692052	0.144705	-5.32183	Cerro vs. Javiana
hpf_1	-1.18519	2.03729	-2.1445	0.0694929	0.145224	-5.10734	Cerro vs. Javiana
idi	0.397053	5.31938	2.1441	0.0695332	0.145225	-5.30651	Cerro vs. Javiana
thrC	-0.728811	7.74831	-2.1433	0.0696151	0.145313	-5.37106	Cerro vs. Javiana
hmuU	-0.427429	2.30443	-2.14165	0.0697842	0.145583	-5.12646	Cerro vs. Javiana
group_2326	1.39077	5.61111	2.14036	0.0699175	0.145778	-5.3248	Cerro vs. Javiana
rfaH	-0.432683	4.83746	-2.13814	0.0701461	0.146149	-5.29476	Cerro vs. Javiana
rimO_3	0.930478	4.83762	2.13785	0.0701757	0.146149	-5.28707	Cerro vs. Javiana
emrE	-0.575846	3.86753	-2.13501	0.07047	0.146567	-5.24433	Cerro vs. Javiana
trpB	-0.525057	5.55463	-2.13485	0.0704865	0.146567	-5.32816	Cerro vs. Javiana
truA	-0.479169	6.1619	-2.13475	0.0704966	0.146567	-5.36003	Cerro vs. Javiana
rng	-0.369318	7.22041	-2.13408	0.0705663	0.14657	-5.39319	Cerro vs. Javiana
group_2274	-0.498258	5.49293	-2.13397	0.070578	0.14657	-5.32663	Cerro vs. Javiana
group_7721	-0.442664	3.7098	-2.13087	0.0709	0.147092	-5.23792	Cerro vs. Javiana
rcnA	-1.02072	2.62288	-2.13078	0.0709098	0.147092	-5.16146	Cerro vs. Javiana
group_6698	0.435741	5.54085	2.12798	0.0712027	0.14737	-5.34079	Cerro vs. Javiana
group_6251	-0.399097	5.14328	-2.12781	0.0712201	0.14737	-5.32131	Cerro vs. Javiana
galP	0.898947	7.27408	2.12758	0.0712451	0.14737	-5.38015	Cerro vs. Javiana
dgkA	-0.4768	5.13687	-2.12717	0.0712881	0.14737	-5.32197	Cerro vs. Javiana
ansA	-0.521609	6.29004	-2.12703	0.0713026	0.14737	-5.37771	Cerro vs. Javiana
ybhA_2	-0.706252	1.53385	-2.1268	0.0713263	0.14737	-5.10593	Cerro vs. Javiana
ilvE	0.582667	7.45267	2.1268	0.0713265	0.14737	-5.38753	Cerro vs. Javiana
asrB	0.788947	2.56474	2.12593	0.0714182	0.147411	-5.16576	Cerro vs. Javiana
yhbY	-0.789563	5.45753	-2.12584	0.071427	0.147411	-5.33672	Cerro vs. Javiana
ycdY	0.363878	5.78882	2.12504	0.0715115	0.147503	-5.35602	Cerro vs. Javiana
group_8214	0.546243	5.85784	2.12297	0.0717296	0.147869	-5.36193	Cerro vs. Javiana
nanA	-1.10634	8.56297	-2.1217	0.071864	0.148063	-5.35527	Cerro vs. Javiana
galR	-0.366647	6.41633	-2.1142	0.072662	0.149622	-5.40188	Cerro vs. Javiana
btuF_1	-0.449922	2.95682	-2.11298	0.0727921	0.149806	-5.20884	Cerro vs. Javiana
matP	0.664571	4.5189	2.11154	0.0729464	0.150018	-5.30933	Cerro vs. Javiana
pgk	0.417994	10.6712	2.11125	0.0729775	0.150018	-5.19597	Cerro vs. Javiana
ulaB_2	0.640233	0.285569	2.11024	0.0730866	0.150158	-5.07069	Cerro vs. Javiana
atpC	-0.455193	11.2048	-2.10959	0.0731556	0.150206	-5.16102	Cerro vs. Javiana
group_8405	-6.82927	4.50901	-2.10926	0.0731919	0.150206	-5.25556	Cerro vs. Javiana
rihA	0.559843	6.75535	2.10629	0.0735127	0.150743	-5.41612	Cerro vs. Javiana
phnV	-1.37728	2.56308	-2.10604	0.0735398	0.150743	-5.19405	Cerro vs. Javiana
ywaD	-0.420368	4.52127	-2.10566	0.0735809	0.150743	-5.32915	Cerro vs. Javiana
group_1989	0.593715	1.89668	2.1053	0.0736189	0.150743	-5.1566	Cerro vs. Javiana
fhuF	-1.50944	1.33877	-2.10476	0.073678	0.15078	-5.12773	Cerro vs. Javiana
recX	-0.558314	2.03776	-2.10207	0.0739698	0.151292	-5.16904	Cerro vs. Javiana
ulaD	0.652695	4.0178	2.10046	0.0741453	0.151567	-5.29729	Cerro vs. Javiana
fhuA_2	-1.57802	5.01438	-2.09941	0.0742606	0.151717	-5.35933	Cerro vs. Javiana
bssS	0.845949	7.02255	2.09886	0.0743201	0.151754	-5.42445	Cerro vs. Javiana
kdsA	0.540242	9.19512	2.09615	0.0746169	0.152269	-5.33418	Cerro vs. Javiana
frmR	-0.547563	2.71931	-2.0958	0.0746555	0.152269	-5.21863	Cerro vs. Javiana
panB	-0.404255	6.54226	-2.09391	0.0748642	0.152515	-5.43696	Cerro vs. Javiana
rpsI	-1.11634	10.2143	-2.09385	0.0748709	0.152515	-5.25592	Cerro vs. Javiana
mak	0.431565	6.22036	2.09357	0.0749012	0.152515	-5.41963	Cerro vs. Javiana
mpl	-0.355638	8.25913	-2.09172	0.0751055	0.152846	-5.41973	Cerro vs. Javiana
exbD_1	-1.19538	3.71087	-2.09051	0.0752396	0.153033	-5.29568	Cerro vs. Javiana
lpxL	-0.379449	5.86639	-2.08819	0.0754971	0.153472	-5.41241	Cerro vs. Javiana
panF	-0.699779	5.49482	-2.0877	0.0755516	0.153497	-5.39409	Cerro vs. Javiana
aspS	-0.565615	9.29815	-2.08444	0.0759146	0.154149	-5.34644	Cerro vs. Javiana
nuoB	0.49716	9.21839	2.0837	0.0759973	0.154161	-5.35073	Cerro vs. Javiana
group_2832	-0.844985	8.68564	-2.08348	0.0760221	0.154161	-5.40246	Cerro vs. Javiana
trxA_3	-0.376587	9.40761	-2.08325	0.0760472	0.154161	-5.33813	Cerro vs. Javiana
trg_2	-0.730999	10.0819	-2.08287	0.0760902	0.154163	-5.28216	Cerro vs. Javiana
hemF	-0.447778	5.34463	-2.08166	0.0762255	0.154351	-5.39661	Cerro vs. Javiana
artQ	1.11462	5.8922	2.08064	0.0763401	0.154459	-5.42392	Cerro vs. Javiana
group_2931	-1.28551	2.49791	-2.08011	0.0763998	0.154459	-5.22774	Cerro vs. Javiana
sulA	0.422022	4.92236	2.08006	0.0764055	0.154459	-5.37992	Cerro vs. Javiana
sfmH_2	-0.522778	1.49872	-2.07935	0.0764856	0.154536	-5.17303	Cerro vs. Javiana
group_1474	0.60911	4.30143	2.07718	0.0767303	0.154944	-5.34752	Cerro vs. Javiana
ydcZ	0.577312	3.80015	2.07547	0.0769231	0.155248	-5.32175	Cerro vs. Javiana
yhjB_1	1.88387	2.86076	2.0734	0.0771573	0.155635	-5.26325	Cerro vs. Javiana
iscU	-0.382857	6.38902	-2.07188	0.0773309	0.155899	-5.46242	Cerro vs. Javiana
group_1202	0.635196	3.41998	2.0702	0.0775215	0.156197	-5.3047	Cerro vs. Javiana
recC	-0.39549	7.39904	-2.06973	0.0775752	0.156219	-5.48605	Cerro vs. Javiana
bamA	-0.389521	10.4225	-2.06818	0.0777522	0.156489	-5.27781	Cerro vs. Javiana
group_2820	-0.668506	0.475774	-2.0626	0.0783933	0.157693	-5.14595	Cerro vs. Javiana
group_2050	0.325356	6.51113	2.06214	0.0784464	0.157713	-5.47739	Cerro vs. Javiana
lnt	1.14277	5.56727	2.06121	0.0785543	0.157843	-5.43954	Cerro vs. Javiana
malE	1.6322	8.03822	2.05711	0.07903	0.158711	-5.44189	Cerro vs. Javiana
pbpG	-0.590651	6.62349	-2.05499	0.0792764	0.159119	-5.49731	Cerro vs. Javiana
yohC	0.495172	1.31406	2.05408	0.0793827	0.159226	-5.19975	Cerro vs. Javiana
recO	-0.545247	5.25443	-2.05379	0.0794171	0.159226	-5.43341	Cerro vs. Javiana
envZ	0.378212	7.24177	2.05333	0.0794708	0.159247	-5.50081	Cerro vs. Javiana
nuoH	0.510931	9.73937	2.05271	0.079543	0.159304	-5.35404	Cerro vs. Javiana
group_8636	0.493379	5.55262	2.04829	0.0800614	0.160222	-5.45763	Cerro vs. Javiana
group_2199	0.401089	5.77108	2.04806	0.080089	0.160222	-5.46747	Cerro vs. Javiana
glnS	-0.429622	9.18412	-2.04738	0.0801685	0.160293	-5.41033	Cerro vs. Javiana
ndhI	1.17931	2.46498	2.04635	0.0802903	0.160449	-5.27568	Cerro vs. Javiana
group_7970	0.421014	6.95276	2.04553	0.0803873	0.160555	-5.51017	Cerro vs. Javiana
glpG	0.372428	5.90325	2.0445	0.0805095	0.160649	-5.47823	Cerro vs. Javiana
nudE	-0.727351	5.11439	-2.04388	0.0805824	0.160649	-5.4425	Cerro vs. Javiana
glcR_3	-0.58447	5.17714	-2.04381	0.0805909	0.160649	-5.44484	Cerro vs. Javiana
yciB	-0.434243	5.95838	-2.04365	0.0806103	0.160649	-5.48203	Cerro vs. Javiana
loiP_2	-0.40685	3.78647	-2.04285	0.0807046	0.160749	-5.37209	Cerro vs. Javiana
pstB	-2.47936	7.33864	-2.04233	0.080767	0.160786	-5.50552	Cerro vs. Javiana
srlR_1	-0.353383	5.97633	-2.03947	0.0811077	0.161376	-5.48911	Cerro vs. Javiana
phnU	-2.15009	1.60784	-2.03809	0.0812721	0.161616	-5.23835	Cerro vs. Javiana
moaC	0.65552	7.45959	2.03685	0.0814207	0.161823	-5.51653	Cerro vs. Javiana
yfhM	0.345865	8.53284	2.03566	0.0815626	0.162017	-5.47515	Cerro vs. Javiana
arnC	0.589819	7.74328	2.03283	0.0819032	0.162605	-5.51765	Cerro vs. Javiana
nuoL	0.501192	10.7808	2.03195	0.0820101	0.162729	-5.30263	Cerro vs. Javiana
bvgA	-0.505001	1.56223	-2.03009	0.0822336	0.163084	-5.24757	Cerro vs. Javiana
yqgF	-0.383596	3.97583	-2.02889	0.082379	0.163284	-5.40688	Cerro vs. Javiana
aroL	-0.363789	4.94691	-2.02599	0.0827311	0.163893	-5.46186	Cerro vs. Javiana
acrB_2	-0.488228	4.59914	-2.02561	0.0827775	0.163896	-5.44929	Cerro vs. Javiana
phoR	-2.00544	6.86644	-2.02472	0.0828865	0.164023	-5.53779	Cerro vs. Javiana
yccF	-0.557467	4.12393	-2.02341	0.0830461	0.16425	-5.42604	Cerro vs. Javiana
holD	-0.625959	4.35213	-2.01618	0.0839339	0.165916	-5.45119	Cerro vs. Javiana
fimA_1	-1.0664	1.39348	-2.015	0.0840795	0.166114	-5.26042	Cerro vs. Javiana
ribD	-0.456492	7.38796	-2.01327	0.0842942	0.166361	-5.56853	Cerro vs. Javiana
yqjH	-0.765309	3.81436	-2.01325	0.0842957	0.166361	-5.41678	Cerro vs. Javiana
ascG	-0.437625	5.76898	-2.0125	0.0843897	0.166457	-5.51703	Cerro vs. Javiana
group_8073	-0.410718	4.0593	-2.01175	0.0844828	0.166504	-5.43793	Cerro vs. Javiana
ssaN	0.574639	4.04086	2.01157	0.084505	0.166504	-5.42868	Cerro vs. Javiana
fimD_1	-0.375252	3.16936	-2.01076	0.0846054	0.166613	-5.3711	Cerro vs. Javiana
torT	-0.596359	4.34592	-2.01031	0.0846609	0.166632	-5.4593	Cerro vs. Javiana
folC	0.354567	7.86062	2.00992	0.0847102	0.166639	-5.55098	Cerro vs. Javiana
fucO	-0.493465	5.86385	-2.00903	0.0848208	0.166767	-5.52697	Cerro vs. Javiana
ompR	0.41369	8.56043	2.00769	0.084988	0.167006	-5.51245	Cerro vs. Javiana
mreD	-0.567077	4.55666	-2.00614	0.0851825	0.167298	-5.47584	Cerro vs. Javiana
group_7952	-0.728845	0.32568	-2.00369	0.08549	0.167812	-5.22367	Cerro vs. Javiana
proX	0.742426	4.56152	2.00324	0.0855458	0.167831	-5.46751	Cerro vs. Javiana
ppiC	-0.591035	6.41584	-2.00239	0.0856526	0.167951	-5.56489	Cerro vs. Javiana
acrZ	-0.701358	5.39116	-2.00032	0.0859137	0.168372	-5.51619	Cerro vs. Javiana
gmd	-0.701779	2.61941	-1.99781	0.0862323	0.168825	-5.35396	Cerro vs. Javiana
ygfX	0.338353	6.56012	1.99777	0.0862369	0.168825	-5.57201	Cerro vs. Javiana
group_6570	-0.407322	7.04304	-1.99725	0.0863026	0.168863	-5.59164	Cerro vs. Javiana
tig	-0.503261	11.5209	-1.99526	0.0865555	0.169267	-5.30349	Cerro vs. Javiana
nagZ	0.373638	6.66602	1.99486	0.086607	0.169277	-5.57903	Cerro vs. Javiana
sapD	-0.385527	5.77124	-1.99364	0.0867613	0.169488	-5.54446	Cerro vs. Javiana
flgL	0.556456	10.4459	1.99066	0.0871427	0.170142	-5.38736	Cerro vs. Javiana
yihS	0.432363	4.05922	1.98975	0.0872592	0.170279	-5.46286	Cerro vs. Javiana
dsbI	0.471878	3.26457	1.98934	0.0873123	0.170292	-5.41044	Cerro vs. Javiana
phnT	-2.05122	3.27668	-1.98778	0.087512	0.170589	-5.4128	Cerro vs. Javiana
dtpB	0.978733	8.7958	1.98742	0.0875584	0.170589	-5.51656	Cerro vs. Javiana
zapD	-0.479393	6.52113	-1.98606	0.0877346	0.170785	-5.59275	Cerro vs. Javiana
yjiA	0.409808	6.42852	1.98592	0.0877521	0.170785	-5.58401	Cerro vs. Javiana
cadC	0.396889	5.33695	1.98542	0.0878168	0.17082	-5.53792	Cerro vs. Javiana
yidH	-0.596398	4.95798	-1.98369	0.0880404	0.171164	-5.52378	Cerro vs. Javiana
group_6347	-0.392428	8.13065	-1.97827	0.0887439	0.172305	-5.59171	Cerro vs. Javiana
rodZ	-0.302175	7.18544	-1.97823	0.0887497	0.172305	-5.61913	Cerro vs. Javiana
yjiY	-0.529365	2.61346	-1.97808	0.0887689	0.172305	-5.382	Cerro vs. Javiana
rclR_2	-0.511018	3.58786	-1.97324	0.0894025	0.173443	-5.45639	Cerro vs. Javiana
yicI	0.335184	3.8404	1.97097	0.089701	0.17393	-5.47725	Cerro vs. Javiana
group_6243	-0.604934	6.18044	-1.97047	0.089767	0.173965	-5.59945	Cerro vs. Javiana
ydhC	0.393383	4.3583	1.96818	0.0900693	0.174409	-5.51094	Cerro vs. Javiana
ybaL	-0.42406	6.78077	-1.96802	0.0900913	0.174409	-5.62797	Cerro vs. Javiana
rocR	-0.540701	6.11468	-1.96693	0.0902353	0.174595	-5.60112	Cerro vs. Javiana
sdhA	1.12055	11.6394	1.96621	0.0903308	0.174624	-5.33156	Cerro vs. Javiana
corA	-1.62928	8.15573	-1.96609	0.0903461	0.174624	-5.60491	Cerro vs. Javiana
creC	-0.399879	4.17115	-1.96468	0.0905342	0.174896	-5.51333	Cerro vs. Javiana
group_8111	0.565048	7.00232	1.9635	0.0906905	0.175066	-5.62612	Cerro vs. Javiana
citG_3	0.551309	2.68165	1.96297	0.0907616	0.175066	-5.40832	Cerro vs. Javiana
hupA	-0.518337	11.4227	-1.96294	0.090766	0.175066	-5.35691	Cerro vs. Javiana
bamB	0.475619	8.7174	1.96256	0.0908158	0.175069	-5.56501	Cerro vs. Javiana
pncB	-0.421791	6.5815	-1.9606	0.0910778	0.175482	-5.63152	Cerro vs. Javiana
dpiB	0.355176	4.26602	1.95919	0.0912665	0.175687	-5.51941	Cerro vs. Javiana
group_1252	0.649096	0.606749	1.95909	0.0912804	0.175687	-5.30113	Cerro vs. Javiana
group_2273	-0.35382	5.93298	-1.95867	0.0913364	0.175702	-5.6033	Cerro vs. Javiana
hyfA_1	-0.521904	5.65439	-1.95785	0.0914475	0.175765	-5.58966	Cerro vs. Javiana
menC	0.866606	8.14808	1.95771	0.0914651	0.175765	-5.60234	Cerro vs. Javiana
entA	-0.954293	2.4994	-1.95669	0.0916027	0.175937	-5.40546	Cerro vs. Javiana
chbG	0.446568	5.06959	1.9551	0.0918167	0.176255	-5.56807	Cerro vs. Javiana
cca	-0.354126	6.36736	-1.95183	0.0922583	0.176987	-5.6348	Cerro vs. Javiana
arnA	0.534875	9.11637	1.95157	0.0922946	0.176987	-5.54927	Cerro vs. Javiana
ecdB	-0.828037	0.269885	-1.95089	0.0923866	0.177044	-5.29652	Cerro vs. Javiana
tilS	-0.337536	6.44961	-1.95063	0.0924212	0.177044	-5.6401	Cerro vs. Javiana
edcC	-0.36363	3.74241	-1.94956	0.0925668	0.17723	-5.50284	Cerro vs. Javiana
dinF	-0.409918	4.68666	-1.94837	0.0927285	0.177446	-5.56358	Cerro vs. Javiana
pstA	-2.33673	6.63877	-1.94748	0.0928503	0.177543	-5.63793	Cerro vs. Javiana
group_7103	0.553434	7.53587	1.94729	0.0928761	0.177543	-5.64654	Cerro vs. Javiana
lptB_1	0.38105	3.16727	1.9459	0.0930664	0.177814	-5.46544	Cerro vs. Javiana
group_8212	0.44427	2.33383	1.94477	0.093221	0.177938	-5.41324	Cerro vs. Javiana
group_2061	-0.351885	5.88717	-1.94452	0.0932547	0.177938	-5.62115	Cerro vs. Javiana
mutS2	-0.355768	4.97004	-1.94411	0.0933111	0.177938	-5.58052	Cerro vs. Javiana
group_7941	0.690138	2.13378	1.94377	0.093358	0.177938	-5.40304	Cerro vs. Javiana
group_8163	-0.420193	4.87267	-1.94332	0.0934188	0.177938	-5.57814	Cerro vs. Javiana
group_7938	-1.71319	6.59766	-1.94329	0.0934235	0.177938	-5.65168	Cerro vs. Javiana
sotB	-0.83179	3.1534	-1.94232	0.0935557	0.178097	-5.46845	Cerro vs. Javiana
sseA_1	0.761609	0.396257	1.94005	0.0938687	0.1786	-5.32022	Cerro vs. Javiana
group_8654	-0.746303	3.10878	-1.93881	0.0940393	0.178823	-5.47027	Cerro vs. Javiana
tesB	-0.319407	5.98343	-1.93849	0.0940841	0.178823	-5.63492	Cerro vs. Javiana
group_957	0.451871	3.71517	1.935	0.0945676	0.179649	-5.51976	Cerro vs. Javiana
group_6675	-0.527608	7.57093	-1.93342	0.0947864	0.179971	-5.68024	Cerro vs. Javiana
arnD	0.651645	6.93707	1.9328	0.0948729	0.180042	-5.66807	Cerro vs. Javiana
kdsD	-0.300112	7.1896	-1.93191	0.0949975	0.180185	-5.68554	Cerro vs. Javiana
gatA_2	1.20123	3.35744	1.9309	0.0951372	0.180356	-5.49965	Cerro vs. Javiana
group_7248	-0.41531	5.36585	-1.92931	0.0953597	0.180684	-5.61729	Cerro vs. Javiana
ygdR_1	-0.669499	2.75327	-1.92817	0.0955199	0.180894	-5.46209	Cerro vs. Javiana
rspA_1	1.10384	4.90161	1.92722	0.0956535	0.181053	-5.59441	Cerro vs. Javiana
ppiA	0.380914	6.15914	1.92534	0.0959177	0.181459	-5.66032	Cerro vs. Javiana
tyrA	-0.29619	6.3065	-1.92366	0.0961541	0.181812	-5.67222	Cerro vs. Javiana
hflK_2	-0.367821	9.55827	-1.92315	0.0962261	0.181843	-5.5555	Cerro vs. Javiana
fabI	-0.339109	9.75761	-1.92262	0.0963006	0.181843	-5.53919	Cerro vs. Javiana
dinI_1	-0.638462	4.72818	-1.92245	0.0963256	0.181843	-5.6033	Cerro vs. Javiana
group_7198	0.401286	5.201	1.92204	0.0963833	0.181843	-5.62196	Cerro vs. Javiana
group_5817	-0.350392	6.04171	-1.92178	0.0964191	0.181843	-5.66186	Cerro vs. Javiana
cdaR_1	-0.405597	3.90961	-1.92074	0.0965672	0.182028	-5.55707	Cerro vs. Javiana
appB_2	-0.430187	1.45775	-1.91966	0.0967199	0.182222	-5.40006	Cerro vs. Javiana
rluC	-0.499094	5.18946	-1.91666	0.097147	0.182877	-5.62814	Cerro vs. Javiana
trxB	-0.414397	9.06813	-1.91652	0.0971672	0.182877	-5.60874	Cerro vs. Javiana
mlaE	-0.414115	6.08832	-1.91418	0.0975009	0.18341	-5.67518	Cerro vs. Javiana
ptsI_1	0.358331	10.8219	1.91363	0.0975801	0.183465	-5.46934	Cerro vs. Javiana
gldA	-0.624907	7.9401	-1.91243	0.0977517	0.183693	-5.69681	Cerro vs. Javiana
xanP	-1.26926	4.81475	-1.91131	0.0979116	0.183899	-5.62285	Cerro vs. Javiana
group_7481	0.328245	4.63955	1.90999	0.0981019	0.184161	-5.6104	Cerro vs. Javiana
group_1370	-0.704441	1.42835	-1.90573	0.0987161	0.185219	-5.41827	Cerro vs. Javiana
group_8373	-0.413637	6.67726	-1.90443	0.0989044	0.185478	-5.71545	Cerro vs. Javiana
soxS_1	0.642484	0.683388	1.9038	0.098996	0.185554	-5.38312	Cerro vs. Javiana
group_5933	0.375949	5.07124	1.90326	0.0990742	0.1856	-5.64219	Cerro vs. Javiana
cpxR	-0.336721	7.55218	-1.90294	0.0991218	0.1856	-5.72286	Cerro vs. Javiana
por_2	0.800228	6.19125	1.90238	0.0992035	0.185657	-5.69194	Cerro vs. Javiana
macA_3	-1.20504	6.69768	-1.90172	0.0992995	0.185742	-5.7191	Cerro vs. Javiana
proC	-0.307952	7.97396	-1.90033	0.099501	0.186024	-5.7109	Cerro vs. Javiana
yedV	-0.476262	3.34701	-1.89964	0.0996025	0.186118	-5.54272	Cerro vs. Javiana
glnH	1.16191	8.25715	1.89711	0.0999729	0.186677	-5.67546	Cerro vs. Javiana
smvA	-0.409826	4.11184	-1.89689	0.100004	0.186677	-5.60595	Cerro vs. Javiana
moaE	0.733213	6.95669	1.89599	0.100136	0.186829	-5.71843	Cerro vs. Javiana
group_6556	0.493279	8.24763	1.89472	0.100323	0.187082	-5.69446	Cerro vs. Javiana
ygiC	0.301858	8.232	1.89414	0.100408	0.187146	-5.69941	Cerro vs. Javiana
pduV_2	0.570635	-0.151939	1.89356	0.100494	0.18721	-5.36693	Cerro vs. Javiana
yojI	-0.960223	3.83289	-1.88967	0.101068	0.188152	-5.5946	Cerro vs. Javiana
aroB	-0.349343	8.70373	-1.88944	0.101103	0.188152	-5.67883	Cerro vs. Javiana
group_6469	-0.56293	2.02831	-1.88591	0.101627	0.189032	-5.47868	Cerro vs. Javiana
mdtB	0.55133	3.82412	1.88229	0.102168	0.189941	-5.60074	Cerro vs. Javiana
yfhL	-0.869224	0.362526	-1.88186	0.102231	0.189962	-5.39867	Cerro vs. Javiana
hycE	-0.533648	3.47351	-1.88024	0.102474	0.19027	-5.57978	Cerro vs. Javiana
ynfF	0.611878	3.6421	1.87978	0.102543	0.19027	-5.59261	Cerro vs. Javiana
slyD	-0.41125	9.33043	-1.87925	0.102624	0.19027	-5.63806	Cerro vs. Javiana
cynR_2	0.662531	1.36726	1.87908	0.102649	0.19027	-5.45242	Cerro vs. Javiana
mdtG	-0.625931	3.33227	-1.87903	0.102657	0.19027	-5.57078	Cerro vs. Javiana
prlC	-0.48686	7.9681	-1.87851	0.102735	0.190305	-5.74313	Cerro vs. Javiana
group_2459	0.914064	2.22739	1.87821	0.102781	0.190305	-5.50165	Cerro vs. Javiana
bamE	-0.466531	6.63481	-1.87769	0.102858	0.190352	-5.75204	Cerro vs. Javiana
def	-0.378715	6.59984	-1.87698	0.102965	0.190454	-5.75137	Cerro vs. Javiana
group_1904	-0.556721	2.58722	-1.8752	0.103234	0.190855	-5.5267	Cerro vs. Javiana
glnB	0.352147	5.42291	1.87265	0.10362	0.191471	-5.70287	Cerro vs. Javiana
dtpA	0.726242	8.83452	1.87055	0.103939	0.191881	-5.68416	Cerro vs. Javiana
ugpC	1.37497	5.84313	1.8705	0.103946	0.191881	-5.72327	Cerro vs. Javiana
asrA	0.931257	2.35441	1.8698	0.104053	0.191981	-5.52096	Cerro vs. Javiana
nagD	-0.355395	6.22895	-1.86507	0.104778	0.193074	-5.75193	Cerro vs. Javiana
clcB	-0.452051	2.34048	-1.86462	0.104846	0.193074	-5.52655	Cerro vs. Javiana
gltC_3	-0.349378	5.36018	-1.86458	0.104852	0.193074	-5.70911	Cerro vs. Javiana
mutL	-0.302495	7.15155	-1.86455	0.104857	0.193074	-5.78128	Cerro vs. Javiana
gloB	-0.489309	4.69494	-1.86378	0.104975	0.193194	-5.68462	Cerro vs. Javiana
group_7965	0.807041	5.96825	1.86315	0.105072	0.193275	-5.73973	Cerro vs. Javiana
group_6715	1.2637	7.02114	1.86134	0.10535	0.19369	-5.75453	Cerro vs. Javiana
group_1295	-1.68877	5.89722	-1.86077	0.105438	0.193754	-5.73956	Cerro vs. Javiana
fadI	1.1858	5.9415	1.85805	0.105859	0.19443	-5.74484	Cerro vs. Javiana
appA_2	0.373765	5.73868	1.85714	0.106001	0.194519	-5.73937	Cerro vs. Javiana
serC	-0.403895	8.87149	-1.85705	0.106014	0.194519	-5.71048	Cerro vs. Javiana
hfq	-0.402105	9.44934	-1.85326	0.106604	0.195343	-5.66407	Cerro vs. Javiana
group_7768	-1.16191	2.82356	-1.85326	0.106604	0.195343	-5.57249	Cerro vs. Javiana
proP_3	1.01609	7.33333	1.85313	0.106624	0.195343	-5.77292	Cerro vs. Javiana
kipI	0.339749	6.83716	1.85044	0.107045	0.196017	-5.78922	Cerro vs. Javiana
tsgA	-1.39516	3.0975	-1.8497	0.107161	0.19613	-5.59637	Cerro vs. Javiana
group_7525	0.424566	2.71828	1.84826	0.107387	0.196446	-5.57316	Cerro vs. Javiana
fhlA	0.472106	6.45408	1.84528	0.107857	0.197207	-5.78453	Cerro vs. Javiana
[truncated: 9,114 more rows]
